# Supplementary material for: Exome-wide association study identifies KDELR3 mutations in extreme myopia
Source: Nat Commun. 2024 Aug 7;15:6703. doi: 10.1038/s41467-024-50580-x (PMC11306401; doi:10.1038/s41467-024-50580-x)
Supplement: Supplementary file 4 — Supplementary Data 1-28 [file 41467_2024_50580_MOESM4_ESM.xlsx]

## Sheet: Supplementary Data 1
Supplementary Data 1. Sample QC and number of sample dropout at each QC step
Sample QC	Number of EM cases	Number of control
Initial numbers	467	11375
Initial sample QC:
(1)Removed call rate <90%	0	21
(2)Removed mean depth <10	0	0
(3)Removed mean GQ < 65	0	1
Outlier removal:
Per-cohort outliers (>4 SD) of Ti/Tv, Het/Hom and indel ratio	2	64
Sex imputation:
(1) Removed samples with ambiguous sex	0	26
Identity by descent:
(1) Removed duplicated and related samples, IBD > 0.2	16	153
PCA
Non East Asian Population	0	4
outliers (>6 SD from the mean) of top three PCs	0	0
removing controls not pair-matched with cases	0	1500
Final numbers	449	9606

## Sheet: Supplementary Data 2
Supplementary Data 2. Variants identified from exome sequencing
Annotation	Total	MAF>0.05	0.005<MAF<0.05	MAF<0.005
3_prime_UTR_variant	159853	3440	2882	153524
5_prime_UTR_variant	78648	1643	1384	75619
downstream_gene_variant	55759	1330	973	53454
frameshift_variant	27260	74	161	27023
incomplete_terminal_codon_variant	14	1	1	12
inframe_deletion	10595	58	86	10451
inframe_insertion	3248	31	41	3176
intergenic_variant	2294	82	41	2171
intron_variant	670301	18109	12742	639412
mature_miRNA_variant	426	4	5	417
missense_variant	887211	9835	10433	866923
non_coding_transcript_exon_variant	30850	967	601	29280
regulatory_region_variant	1309	39	28	1242
splice_acceptor_variant	2481	14	12	2455
splice_donor_variant	3564	21	19	3523
splice_region_variant	48393	1067	814	46511
start_lost	1958	14	12	1932
stop_gained	22371	62	110	22199
stop_lost	641	8	6	627
stop_retained_variant	378	6	8	364
synonymous_variant	473961	12026	9044	452868
TF_binding_site_variant	219	6	2	211
upstream_gene_variant	61316	1631	1135	58544
others	142	2	1	243
All	2543192	50470	40541	2452181

## Sheet: Supplementary Data 3
Supplementary Data 3. Genes related with HM According to the OMIM
Gene	documentary evidence			Syndrome	group	Inheritence	pLI
	OMIM	Pubmed	IMI-Myopia Genetics Report
ZNF644	614159	30834109	Y	-	non-syndromic	AD	0.99914
SLC39A5	608730	24891338	Y	-	non-syndromic	AD	7.3793e-11
SCO2	604272	23643385	Y	-	non-syndromic	AD	7.5473e-07
LRPAP1	104225	23830514	Y	-	non-syndromic	AR	4.4951e-07
CTSH	116820	23830514	Y	-	non-syndromic	-	1.2518e-08
PRIMPOL	615420	25262353	Y	-	non-syndromic	AD	0
P4HA2	600608	25741866	Y	-	non-syndromic	AD	1.9699e-06
ARR3	301770	35001458	Y	-	non-syndromic	XL	0.10401
CPSF1	606027	30689892	Y	-	non-syndromic	AD	3.1043e-10
NDUFAF7	615898	32215939	Y	-	non-syndromic	-	1.0818e-19
BSG	109480	28373534	Y	-	non-syndromic	-	2.5873e-05
TNFRSF21	605732	31189563	N	-	non-syndromic	-	0.040615
XYLT1	608125	28085539	N	-	non-syndromic	-	0.92418
DZIP1	608671	28085539	N	-	non-syndromic	-	3.1283e-20
LOXL3	607163	26957899	Y	-	non-syndromic	AR	2.6584e-13
UNC5D	616466	28614238	Y	-	non-syndromic	XLD	0.92929
CNGB3	605080	34830323	Y	Achromatopsia	eye syndrome	AR	7.7723e-19
CACNA1F	300110	24163243	Y	Aland Island eye disease&Congenital stationary night blindness	eye syndrome	XL	1.2337e-05
OPN1LW	300822	34445325	Y	Blue cone monochromacy	eye syndrome	XLR	0.97535
OPN1MW	300821	34445325	Y		eye syndrome	XLR	0.037781
ZNF469	612078	24895405	Y	Brittle cornea syndrome	eye syndrome	AR	0.71866
PRDM5	614161	21664999	Y		eye syndrome	AR	3.6003e-10
BFSP2	603212	10739768	Y	Cataract	eye syndrome	AD	3.2152e-08
CRYBA2	600836	34014271	Y		eye syndrome	AD	0.00019464
EPHA2	176942	34638995	Y		eye syndrome	AD	1.073e-05
KCNV2	607604	23725738	Y	Cone dystrophy	eye syndrome	AR	1.1944e-26
C8orf37	614477	22177090	Y	Cone rod dystrophy	eye syndrome	AR	2.3711e-05
NYX	300278	23714322	Y	Congenital stationary night blindness	eye syndrome	XLR	0.12961
GRM6	604096	23714322	Y		eye syndrome	AR	4.4632e-17
SLC24A1	603617	26246500	Y		eye syndrome	AR	9.2153e-05
LRIT3	615004	23246293	Y		eye syndrome	AR	2.0418e-11
GNB3	139130	27063057	Y		eye syndrome	AR	3.3303e-11
GPR179	614515	23714322	Y		eye syndrome	AR	3.228e-27
P3H2	610341	21885030	Y	High myopia with cataract and vitreoretinal degeneration	eye syndrome	AR	0
VSX1	605020	22314815	Y	Keratoconus	eye syndrome	AD	0.035854
ADAMTS18	607512	23818446	Y	Microcornea, myopic chorioretinal atrophy, and telecanthus	eye syndrome	AR	1.0716e-29
LTBP2	602091	20179738	Y	Microspherophakia and/or megalocornea, with ectopia lentis and/or secondary glaucoma	eye syndrome	AR	0.00074122
MYOC	601652	31238079	Y	Primary open angle glaucoma	eye syndrome	AD	7.633e-12
OPTN	602432	31238079	Y		eye syndrome	AD	5.91e-18
RP1	603937	31079053	Y	Retinitis pigmentosa	eye syndrome	AR/AD	4.415e-13
RP2	300757	32860923	Y		eye syndrome	XL	0.95597
RPGR	312610	32860923	Y		eye syndrome	XL	0.99804
TTC8	608132	26195043	Y		eye syndrome	AR	1.1846e-06
COL4A5	303630	24052634	Y	Alport syndrome_x000B_	systemic syndrome	XLD	1
COL4A3	120070	24052634	Y		systemic syndrome	AR/AD	1.0699e-12
ARL6	608845	20207729	Y	Bardet-Biedl syndrome	systemic syndrome	AR	0.01013
BBS1	209901	34423835	Y		systemic syndrome	AR/DR	3.4063e-12
BBS2	606151	31530639	Y		systemic syndrome	AR	1.0328e-17
BBS4	600374	15173597	Y		systemic syndrome	AR	1.4549e-16
BBS5	603650	23817741	Y		systemic syndrome	AR	4.8446e-06
BBS7	607590	31530639	Y		systemic syndrome	AR	7.0515e-09
BBS9	607968	31530639	Y		systemic syndrome	AR	4.2117e-17
BBS10	610148	33630762	Y		systemic syndrome	AR	1.7467e-12
BBS12	610683	17160889	Y		systemic syndrome	AR	2.3352e-07
CEP290	610142	18327255	Y		systemic syndrome	AR	1.0549e-60
LZTFL1	606568	22510444	Y		systemic syndrome	AR	0.059115
MKKS	604896	10973238	Y		systemic syndrome	AR	2.1265e-09
MKS1	609883	18327255	Y		systemic syndrome	AR	3.3768e-16
SDCCAG8	613524	25088364	Y		systemic syndrome	AR	1.1809e-11
TMEM67	609884	21642631	Y		systemic syndrome	AR	2.0654e-24
TRIM32	602290	16606853	Y		systemic syndrome	AR	0.0016684
WDPCP	613580	32055034	Y		systemic syndrome	AR	1.0908e-10
SLITRK6	609681	23543054	Y	Deafness and myopia	systemic syndrome	AR	5.6989e-14
LRP2	600073	17632512	Y	Donnai-Barrow syndrome	systemic syndrome	AR	0.99999
CBS	613381	28779878	Y	Homocystinuria	systemic syndrome	AR	3.0799e-05
GZF1	613842	28475863	Y	Joint laxity; short stature;myopia	systemic syndrome	AR	0.0017798
COL18A1	120328	14695535	Y	Knobloch syndrome	systemic syndrome	AR	1.7414e-10
FBN1	134797	16325700	Y	Marfan syndrome	systemic syndrome	AD	1
COL2A1	120140	10486316	Y	Marshall syndrome&Stickler syndrome	systemic syndrome	AD	1
COL11A1	120280	9529347	Y		systemic syndrome	AD	1
COL9A1	120210	16909383	Y		systemic syndrome	AR	3.0742e-19
COL9A2	120260	33356723	Y		systemic syndrome	AR	1.0453e-08
TYR	606933	23504663	Y	Oculocutaneous albinism	systemic syndrome	AD	4.9861e-32
PAX2	167409	20221250	Y	Papillorenal syndrome	systemic syndrome	AD	0.66999
ABCC6	603234	32873932	Y	Pseudoxanthoma elasticum	systemic syndrome	AR/AD	5.6167e-35

## Sheet: Supplementary Data 4
Supplementary Data 4. Pathogenic and likely pathogenic variant in known HM genes
Level	Evidence	Chr	Start	End	Ref	Alt	Func.refGeneWithVer	Gene.refGeneWithVer	GeneDetail.refGeneWithVer	ExonicFunc.refGeneWithVer	AAChange.refGeneWithVer	Func.refGenecanonical	Gene.refGenecanonical	GeneDetail.refGenecanonical	ExonicFunc.refGenecanonical	AAChange.refGenecanonical	Func.refGeneWithManePSIcustom	Gene.refGeneWithManePSIcustom	GeneDetail.refGeneWithManePSIcustom	ExonicFunc.refGeneWithManePSIcustom	AAChange.refGeneWithManePSIcustom	dbsnp	Stars	CLINSIG	Review_status	Cln_summary	Condition	Submission	CLINHTML	Name	HGMD	InterVar(automated)	1000g2015aug_all	1000g2015aug_eas	chinamap_freq	ExAC_ALL	ExAC_EAS	gnomAD_exome_ALL	gnomAD_exome_AFpopmax	gnomAD_exome_EAS	gnomAD_exome_ALL_hom|het|hemi	gnomAD_exome_EAS_hom|het|hemi	gnomAD_genome_ALL	gnomAD_genome_AFpopmax	gnomAD_genome_EAS	gnomAD_genome_ALL_hom|het|hemi	gnomAD_genome_EAS_hom|het|hemi	genomicSuperDups	rmsk
Likely pathogenic	pm1 pm2 pm3_strong pp3	chr16	16272807	16272807	C	T	exonic	ABCC6	.	nonsynonymous SNV	ABCC6:NM_001171.6:exon18:c.2263G>A:p.G755R,ABCC6:NM_001351800.1:exon18:c.1921G>A:p.G641R	exonic	ABCC6	.	nonsynonymous SNV	ABCC6:NM_001171.5:exon18:c.2263G>A:p.G755R	exonic	ABCC6	.	nonsynonymous SNV	ABCC6:NM_001171.6:exon18:c.2263G>A:p.G755R	rs72653787	0-star	Pathogenic	no assertion criteria provided	Pathogenic(1)	Pseudoxanthoma elasticum	1: {Pathogenic(-);PXE International}	https://www.ncbi.nlm.nih.gov/clinvar/variation/433267	NM_001171.5(ABCC6):c.2263G>A (p.Gly755Arg)	CLASS=DM;PHEN=Pseudoxanthoma elasticum, autosomal recessive;ACC_NUM=CM073961;ARTICLE=pmid:17617515.Pfendner.Mutation detection in the ABCC6 gene and genotype-phenotype analysis in a large international case series affected by pseudoxanthoma elasticum.J Med Genet.2007.44:621;PMIDALL=27994049 # 30154241;ARTICLE_ALL=pmid:27994049.Ran.Stabilization of Nucleotide Binding Domain Dimers Rescues ABCC6 Mu…	Likely pathogenic	.	.	.	4.12e-05	0.00011885	3.62e-05	0.000163452	0.000163452	0|9|-	0|3|-	3.19e-05	0.000114837	0	0|1|-	0|0|-	.	.
Likely pathogenic	pvs1 pm2	chrX	69489245	69489245	T	A	splicing	ARR3	NM_004312.3:exon2:c.8+2T>A	splicing	.	splicing	ARR3	NM_004312.2:exon2:c.8+2T>A	splicing	.	splicing	ARR3	NM_004312.3:exon2:c.8+2T>A	.	.	.	.	.	.	.	.	.	.	.	.	.	.	.	.	.	.	.	.	.	.	.	.	.	.	.	.	.	.
Likely pathogenic	pvs1 pm2	chrX	69497914	69497914	A	C	splicing	ARR3	NM_004312.3:exon11:c.695-2A>C	splicing	.	splicing	ARR3	NM_004312.2:exon11:c.695-2A>C	splicing	.	splicing	ARR3	NM_004312.3:exon11:c.695-2A>C	.	.	.	.	.	.	.	.	.	.	.	.	.	.	.	.	.	.	.	.	.	.	.	.	.	.	.	.	.	.
Likely pathogenic	pm1 pm2 pm5 pp3	chr16	56530895	56530895	G	A	exonic	BBS2	.	nonsynonymous SNV	BBS2:NM_001377456.1:exon15:c.1894C>T:p.R632C,BBS2:NM_031885.5:exon15:c.1894C>T:p.R632C	exonic	BBS2	.	nonsynonymous SNV	BBS2:NM_031885.3:exon15:c.1894C>T:p.R632C	exonic	BBS2	.	nonsynonymous SNV	BBS2:NM_031885.5:exon15:c.1894C>T:p.R632C	rs200021475	1-star	Uncertain significance	criteria provided, single submitter	Uncertain significance(1)	Bardet-Biedl syndrome	1: {Uncertain significance(Jun 14, 2016);Illumina Clinical Services Laboratory,Illumina}	https://www.ncbi.nlm.nih.gov/clinvar/variation/319852	NM_031885.3(BBS2):c.1894C>T (p.Arg632Cys)	.	Uncertain significance	0.000199681	0.001	0.000519456	3.3e-05	0.000346661	6.36e-05	0.000706752	0.000706752	0|16|-	0|13|-	3.19e-05	6.48e-05	0	0|1|-	0|0|-	.	.
Likely pathogenic	pvs1 pm2	chr16	56544770	56544770	C	A	splicing	BBS2	NM_001377456.1:exon4:c.534+1G>T;NM_031885.5:exon4:c.534+1G>T	splicing	.	splicing	BBS2	NM_031885.3:exon4:c.534+1G>T	splicing	.	splicing	BBS2	NM_031885.5:exon4:c.534+1G>T	.	.	rs773862084	2-stars	Pathogenic/Likely pathogenic	criteria provided, multiple submitters, no conflicts	Likely pathogenic(1),Pathogenic(2)	Bardet-Biedl syndrome;Bardet-Biedl syndrome 2;Bardet-Biedl syndrome 2;Retinitis pigmentosa 74	3: {Likely pathogenic(Sep 20, 2017);Counsyl}|{Pathogenic(Oct 31, 2018);Fulgent Genetics}|{Pathogenic(Jan 25, 2018);Invitae}	https://www.ncbi.nlm.nih.gov/clinvar/variation/553927	NM_031885.3(BBS2):c.534+1G>T	.	.	.	.	0.000472233	0.0001153	0.00161775	9.94e-05	0.00135914	0.00135914	0|25|-	0|25|-	0.000127389	0.0025641	0.0025641	0|4|-	0|4|-	.	.
Likely pathogenic	pm1 pm2 pm3_strong pp3	chr4	122774232	122774232	C	T	exonic	BBS7	.	nonsynonymous SNV	BBS7:NM_018190.3:exon8:c.728G>A:p.C243Y,BBS7:NM_176824.3:exon8:c.728G>A:p.C243Y	exonic	BBS7	.	nonsynonymous SNV	BBS7:NM_176824.2:exon8:c.728G>A:p.C243Y	exonic	BBS7	.	nonsynonymous SNV	BBS7:NM_176824.3:exon8:c.728G>A:p.C243Y	rs727503821	1-star	Uncertain significance	criteria provided, single submitter	Uncertain significance(1)	not provided	1: {Uncertain significance(Jan 30, 2014);EGL Genetic Diagnostics,Eurofins Clinical Diagnostics}	https://www.ncbi.nlm.nih.gov/clinvar/variation/166738	NM_176824.2(BBS7):c.728G>A (p.Cys243Tyr)	CLASS=DM;PHEN=Retinitis pigmentosa;ACC_NUM=CM1310187;ARTICLE=pmid:23847139.Wang.Comprehensive molecular diagnosis of 179 Leber congenital amaurosis and juvenile retinitis pigmentosa patients by targeted next generation sequencing.J Med Genet.2013.50:674;PMIDALL=25553308;ARTICLE_ALL=pmid:25553308.Shin.Identification of compound heterozygous mutations in the BBS7 gene in a Korean family with Bardet…	Uncertain significance	.	.	0.000425009	3.3e-05	0.000464576	3.98e-05	0.000543892	0.000543892	0|10|-	0|10|-	3.19e-05	0.000641849	0.000641849	0|1|-	0|1|-	.	.
Likely pathogenic	pm1 pm2 pm5 pp3	chr7	33296947	33296947	C	T	exonic	BBS9	.	nonsynonymous SNV	BBS9:NM_001348044.2:exon3:c.176C>T:p.P59L,BBS9:NM_001348046.2:exon3:c.176C>T:p.P59L,BBS9:NM_001348045.2:exon4:c.176C>T:p.P59L,BBS9:NM_001348037.2:exon5:c.176C>T:p.P59L,BBS9:NM_001348042.2:exon5:c.407C>T:p.P136L,BBS9:NM_001033604.1:exon6:c.542C>T:p.P181L,BBS9:NM_001033605.1:exon6:c.542C>T:p.P181L,BBS9:NM_001348036.1:exon6:c.542C>T:p.P181L,BBS9:NM_001348038.2:exon6:c.269C>T:p.P90L,BBS9:NM_001348039…	exonic	BBS9	.	nonsynonymous SNV	BBS9:NM_198428.2:exon6:c.542C>T:p.P181L	exonic	BBS9	.	nonsynonymous SNV	BBS9:NM_198428.3:exon6:c.542C>T:p.P181L	.	.	.	.	.	.	.	.	.	.	Uncertain significance	.	.	.	.	.	.	.	.	.	.	.	.	.	.	.	.	.
Likely pathogenic	pvs1 pm2	chrX	49074916	49074916	T	A	exonic	CACNA1F	.	stopgain	CACNA1F:NM_001256789.3:exon24:c.2926A>T:p.K976X,CACNA1F:NM_001256790.3:exon24:c.2764A>T:p.K922X,CACNA1F:NM_005183.4:exon24:c.2959A>T:p.K987X	exonic	CACNA1F	.	stopgain	CACNA1F:NM_005183.3:exon24:c.2959A>T:p.K987X	exonic	CACNA1F	.	stopgain	CACNA1F:NM_001256789.3:exon24:c.2926A>T:p.K976X	.	.	.	.	.	.	.	.	.	.	Pathogenic	.	.	.	.	.	.	.	.	.	.	.	.	.	.	.	.	.
Pathogenic	pvs1 pm3_strong pm2	chr12	88524986	88524986	G	A	exonic	CEP290	.	stopgain	CEP290:NM_025114.4:exon7:c.451C>T:p.R151X	exonic	CEP290	.	stopgain	CEP290:NM_025114.3:exon7:c.451C>T:p.R151X	exonic	CEP290	.	stopgain	CEP290:NM_025114.4:exon7:c.451C>T:p.R151X	rs757641323	2-stars	Pathogenic/Likely pathogenic	criteria provided, multiple submitters, no conflicts	Likely pathogenic(1),Pathogenic(2)	Joubert syndrome;Meckel-Gruber syndrome;Nephronophthisis;not provided	3: {Pathogenic(Oct 11, 2016);GeneDx}|{Likely pathogenic(Jul 30, 2017);ARUP Laboratories, Molecular Genetics and Genomics,ARUP Laboratories}|{Pathogenic(Feb 02, 2017);Invitae}	https://www.ncbi.nlm.nih.gov/clinvar/variation/372761	NM_025114.3(CEP290):c.451C>T (p.Arg151Ter)	CLASS=DM;PHEN=Leber congenital amaurosis;ACC_NUM=CS103593;ARTICLE=pmid:20130272.Littink.A novel nonsense mutation in CEP290 induces exon skipping and leads to a relatively mild retinal phenotype.Invest Ophthalmol Vis Sci.2010.51:3646;PMIDALL=25525159;ARTICLE_ALL=pmid:25525159.Xiong.RNA splicing. The human splicing code reveals new insights into the genetic determinants of disease.Science.2015.347…	Pathogenic	.	.	.	8.74e-06	0	9.23e-06	2.03e-05	0	0|1|-	0|0|-	.	.	.	.	.	.	.
Pathogenic	pvs1 pm3_strong pm2	chr12	88452656	88452656	T	C	exonic	CEP290	.	nonsynonymous SNV	CEP290:NM_025114.4:exon49:c.6787A>G:p.S2263G	exonic	CEP290	.	nonsynonymous SNV	CEP290:NM_025114.3:exon49:c.6787A>G:p.S2263G	exonic	CEP290	.	nonsynonymous SNV	CEP290:NM_025114.4:exon49:c.6787A>G:p.S2263G	rs77778467	1-star	Conflicting interpretations of pathogenicity	criteria provided, conflicting interpretations	Likely benign(2),Uncertain significance(4)	Leber congenital amaurosis 10;not provided;not specified	6: {Likely benign(-);Department of Ophthalmology and Visual Sciences Kyoto University}|{Uncertain significance(Jun 02, 2017);Center for Pediatric Genomic Medicine,Children's Mercy Hospital and Clinics}|{Likely benign(Aug 31, 2017);GeneDx}|{Uncertain significance(Mar 18, 2016);Soonchunhyang University Bucheon Hospital,Soonchunhyang University Medical Center}|{Uncertain significance(Nov 02, 2017);E…	https://www.ncbi.nlm.nih.gov/clinvar/variation/143156	NM_025114.3(CEP290):c.6787A>G (p.Ser2263Gly)	CLASS=DM;PHEN=Leber congenital amaurosis;ACC_NUM=CM113164;ARTICLE=pmid:21602930.Li.Detection of variants in 15 genes in 87 unrelated Chinese patients with Leber congenital amaurosis.PLoS One.2011.6:e19458;PMIDALL=.;ARTICLE_ALL=.;RANKSCORE=0.24;GENE=CEP290;DNA=NM_025114.3:c.6787A>G;PROT=NP_079390.3:p.S2263G;STRAND=-;DB=rs77778467;MUT=ALT;ENTREZID=80184	Likely benign	0.00119808	0.006	0.0134586	0.0006289	0.00836237	0.000650341	0.00873581	0.00873581	1|160|-	1|155|-	0.000605057	0.0115533	0.0115533	0|19|-	0|18|-	.	.
Likely pathogenic	pvs1 pm2	chr12	88454772	88454772	C	T	splicing	CEP290	NM_025114.4:exon47:c.6358-1G>A	splicing	.	splicing	CEP290	NM_025114.3:exon47:c.6358-1G>A	splicing	.	splicing	CEP290	NM_025114.4:exon47:c.6358-1G>A	.	.	rs766670248	1-star	Likely pathogenic	criteria provided, single submitter	Likely pathogenic(1)	Joubert syndrome;Meckel-Gruber syndrome;Nephronophthisis	1: {Likely pathogenic(Jun 19, 2017);Invitae}	https://www.ncbi.nlm.nih.gov/clinvar/variation/461787	NM_025114.3(CEP290):c.6358-1G>A	.	.	.	.	9.44465e-05	4.33e-05	0	4.5e-05	0.000601375	0.000601375	0|7|-	0|7|-	3.19e-05	0.000641026	0.000641026	0|1|-	0|1|-	.	.
Likely pathogenic	pvs1 pm2	chr21	46925194	46925194	T	G	splicing	COL18A1	NM_001379500.1:exon35:c.3013+2T>G;NM_030582.4:exon35:c.3544+2T>G;NM_130444.3:exon35:c.4249+2T>G	splicing	.	splicing	COL18A1	NM_030582.3:exon34:c.3553+2T>G	splicing	.	splicing	COL18A1	NM_001379500.1:exon35:c.3013+2T>G	.	.	.	.	.	.	.	.	.	.	.	.	.	.	.	.	.	.	.	.	.	.	.	.	.	.	.	.	.	.
Pathogenic	pvs1 pm2 ps4_supporting	chr12	48383582	48383582	G	A	exonic	COL2A1	.	stopgain	COL2A1:NM_033150.3:exon16:c.823C>T:p.R275X,COL2A1:NM_001844.5:exon17:c.1030C>T:p.R344X	exonic	COL2A1	.	stopgain	COL2A1:NM_001844.4:exon17:c.1030C>T:p.R344X	exonic	COL2A1	.	stopgain	COL2A1:NM_001844.5:exon17:c.1030C>T:p.R344X	.	1-star	Pathogenic	criteria provided, single submitter	Pathogenic(1)	not provided	1: {Pathogenic(Jul 31, 2018);GeneDx}	https://www.ncbi.nlm.nih.gov/clinvar/variation/620125	NM_001844.5(COL2A1):c.1030C>T (p.Arg344Ter)	CLASS=DM;PHEN=Stickler syndrome;ACC_NUM=CM034220;ARTICLE=pmid:12544472.Liberfarb.The Stickler syndrome: genotype/phenotype correlation in 10 families with Stickler syndrome resulting from seven mutations in the type II collagen gene locus COL2A1.Genet Med.2003.5:21;PMIDALL=.;ARTICLE_ALL=.;RANKSCORE=0.99;GENE=COL2A1;DNA=NM_001844.4:c.1030C>T;PROT=NP_001835.3:p.R344*;STRAND=-;DB=.;MUT=ALT;ENTREZID=…	Pathogenic	.	.	.	.	.	.	.	.	.	.	.	.	.	.	.	.	.
Likely pathogenic	pvs1 pm2	chr1	40771847	40771847	G	A	exonic	COL9A2	.	stopgain	COL9A2:NM_001852.4:exon20:c.1021C>T:p.Q341X	exonic	COL9A2	.	stopgain	COL9A2:NM_001852.3:exon20:c.1021C>T:p.Q341X	exonic	COL9A2	.	stopgain	COL9A2:NM_001852.4:exon20:c.1021C>T:p.Q341X	.	.	.	.	.	.	.	.	.	.	Pathogenic	.	.	.	.	.	.	.	.	.	.	.	.	.	.	.	.	.
Likely pathogenic	pm1 pm2 ps4_supporting pp3	chr1	16456722	16456722	G	A	exonic	EPHA2	.	nonsynonymous SNV	EPHA2:NM_001329090.2:exon14:c.2506C>T:p.R836C,EPHA2:NM_004431.5:exon15:c.2668C>T:p.R890C	exonic	EPHA2	.	nonsynonymous SNV	EPHA2:NM_004431.4:exon15:c.2668C>T:p.R890C	exonic;splicing	EPHA2;EPHA2	.	nonsynonymous SNV	EPHA2:NM_004431.5:exon15:c.2668C>T:p.R890C	rs778989600	.	.	.	.	.	.	.	.	CLASS=DM;PHEN=Paediatric cataract;ACC_NUM=CM132419;ARTICLE=pmid:23447127.Shentu.A novel p.R890C mutation in EPHA2 gene associated with progressive childhood posterior cataract in a Chinese family.Int J Ophthalmol.2013.6:34;PMIDALL=.;ARTICLE_ALL=.;RANKSCORE=0.81;GENE=EPHA2;DNA=NM_004431.4:c.2668C>T;PROT=NP_004422.2:p.R890C;STRAND=-;DB=rs778989600;MUT=ALT;ENTREZID=1969	Uncertain significance	.	.	.	2.47e-05	0.000231214	3.18e-05	0.000326229	0.000326229	0|8|-	0|6|-	3.18e-05	0.000641026	0.000641026	0|1|-	0|1|-	.	.
Likely pathogenic	pvs1 pm2	chr17	36486214	36486214	G	A	exonic	GPR179	.	stopgain	GPR179:NM_001004334.4:exon11:c.3238C>T:p.Q1080X	exonic	GPR179	.	stopgain	GPR179:NM_001004334.3:exon11:c.3238C>T:p.Q1080X	exonic	GPR179	.	stopgain	GPR179:NM_001004334.4:exon11:c.3238C>T:p.Q1080X	rs560238835	.	.	.	.	.	.	.	.	.	Uncertain significance	0.000199681	0.001	.	5.79e-05	0.000811688	6.42e-05	0.00083491	0.00083491	0|16|-	0|15|-	3.19e-05	0.000642674	0.000642674	0|1|-	0|1|-	.	.
Likely pathogenic	pvs1 pm2	chr4	110791648	110791648	G	A	exonic	LRIT3	.	stopgain	LRIT3:NM_198506.5:exon4:c.1743G>A:p.W581X	exonic	LRIT3	.	stopgain	LRIT3:NM_198506.4:exon4:c.1743G>A:p.W581X	exonic	LRIT3	.	stopgain	LRIT3:NM_198506.5:exon4:c.1743G>A:p.W581X	.	.	.	.	.	.	.	.	.	.	Uncertain significance	.	.	.	.	.	.	.	.	.	.	.	.	.	.	.	.	.
Likely pathogenic	pvs1 pm2	chr14	74983523	74983523	A	T	splicing	LTBP2	NM_000428.3:exon18:c.2908+2T>A	splicing	.	splicing	LTBP2	NM_000428.2:exon18:c.2908+2T>A	splicing	.	splicing	LTBP2	NM_000428.3:exon18:c.2908+2T>A	.	.	.	.	.	.	.	.	.	.	.	.	.	.	.	.	.	.	.	.	.	.	.	.	.	.	.	.	.	.
Likely pathogenic	pvs1 pm2	chr14	75002665	75002665	G	A	exonic	LTBP2	.	stopgain	LTBP2:NM_000428.3:exon9:c.1828C>T:p.Q610X	exonic	LTBP2	.	stopgain	LTBP2:NM_000428.2:exon9:c.1828C>T:p.Q610X	exonic	LTBP2	.	stopgain	LTBP2:NM_000428.3:exon9:c.1828C>T:p.Q610X	.	.	.	.	.	.	.	.	.	.	Pathogenic	.	.	.	.	.	.	.	.	.	.	.	.	.	.	.	.	.
Likely pathogenic	pvs1 pm2	chr14	75022227	75022227	C	A	exonic	LTBP2	.	stopgain	LTBP2:NM_000428.3:exon4:c.1000G>T:p.E334X	exonic	LTBP2	.	stopgain	LTBP2:NM_000428.2:exon4:c.1000G>T:p.E334X	exonic	LTBP2	.	stopgain	LTBP2:NM_000428.3:exon4:c.1000G>T:p.E334X	.	.	.	.	.	.	.	.	.	.	Pathogenic	.	.	.	.	.	.	.	.	.	.	.	.	.	.	.	.	.
Likely pathogenic	pvs1 pm2	chr10	102546770	102546770	T	C	splicing	PAX2	NM_003987.5:exon6:c.685+2T>C;NM_003990.5:exon6:c.685+2T>C	splicing	.	splicing	PAX2	NM_003990.4:exon6:c.685+2T>C	splicing	.	intronic	PAX2	.	.	.	rs747453876	1-star	Pathogenic	criteria provided, single submitter	Pathogenic(1)	not provided	1: {Pathogenic(Sep 09, 2015);GeneDx}	https://www.ncbi.nlm.nih.gov/clinvar/variation/419700	NM_003990.4(PAX2):c.685+2T>C	CLASS=DM;PHEN=High myopia;ACC_NUM=CS1514148;ARTICLE=pmid:26747767.Sun.Exome Sequencing on 298 Probands With Early-Onset High Myopia: Approximately One-Fourth Show Potential Pathogenic Mutations in RetNet Genes.Invest Ophthalmol Vis Sci.2015.56:8365;PMIDALL=.;ARTICLE_ALL=.;RANKSCORE=0.26;GENE=PAX2;DNA=NM_003987.4:c.685+2T>C;PROT=.;STRAND=+;DB=rs747453876;MUT=ALT;ENTREZID=5076	.	.	.	.	1.65e-05	0.000232829	3.61e-05	0.000445038	0.000445038	0|9|-	0|8|-	3.19e-05	0.00064433	0.00064433	0|1|-	0|1|-	.	.
Pathogenic	pvs1 pm2 ps4_supporting	chr8	55542239	55542239	C	T	exonic	RP1	.	stopgain	RP1:NM_006269.2:exon4:c.5797C>T:p.R1933X	exonic	RP1	.	stopgain	RP1:NM_006269.1:exon4:c.5797C>T:p.R1933X	exonic	RP1	.	stopgain	RP1:NM_006269.2:exon4:c.5797C>T:p.R1933X	rs118031911	0-star	Likely pathogenic	no assertion criteria provided	Likely pathogenic(1)	Retinitis pigmentosa	1: {Likely pathogenic(-);Department of Ophthalmology and Visual Sciences Kyoto University}	https://www.ncbi.nlm.nih.gov/clinvar/variation/143136	NM_006269.1(RP1):c.5797C>T (p.Arg1933Ter)	CLASS=DM?;PHEN=Macular dystrophy, occult;ACC_NUM=CM015009;ARTICLE=pmid:27623337.Fujinami.Novel RP1L1 Variants and Genotype-Photoreceptor Microstructural Phenotype Associations in Cohort of Japanese Patients With Occult Macular Dystrophy.Invest Ophthalmol Vis Sci.2016.57:4837;PMIDALL=11694261 # 29425069 # 29785639;ARTICLE_ALL=pmid:11694261.Yeung.Molecular diagnostics for retinitis pigmentosa.Clin …	Uncertain significance	0.000399361	0.002	0.00217227	0.0001318	0.00161887	0.000179609	0.00201196	0.00201196	0|45|-	0|37|-	0.000127429	0.0025641	0.0025641	0|4|-	0|4|-	.	.
Likely pathogenic	pvs1 pm2	chr22	50962297	50962297	G	A	exonic	SCO2	.	stopgain	SCO2:NM_001169109.1:exon2:c.544C>T:p.Q182X,SCO2:NM_001169110.1:exon2:c.544C>T:p.Q182X,SCO2:NM_001169111.1:exon2:c.544C>T:p.Q182X,SCO2:NM_005138.3:exon2:c.544C>T:p.Q182X	exonic	SCO2	.	stopgain	SCO2:NM_001169109.1:exon2:c.544C>T:p.Q182X	exonic	SCO2	.	stopgain	SCO2:NM_005138.3:exon2:c.544C>T:p.Q182X	rs200354211	.	.	.	.	.	.	.	.	.	Uncertain significance	.	.	0.000425009	8.24e-06	0.000115714	7.96e-06	0.000108743	0.000108743	0|2|-	0|2|-	.	.	.	.	.	.	.
Likely pathogenic	pvs1 pm2	chr1	243433561	243433561	T	C	splicing	SDCCAG8	NM_001350248.1:exon2:c.220+2T>C;NM_001350247.1:exon2:UTR5;NM_001350246.1:exon2:UTR5;NM_001350251.1:exon2:UTR5;NM_001350249.1:exon2:UTR5;NM_006642.5:exon2:c.220+2T>C	splicing	.	splicing	SDCCAG8	NM_006642.3:exon2:c.220+2T>C	splicing	.	splicing	SDCCAG8	NM_006642.5:exon2:c.220+2T>C	.	.	rs757796329	1-star	Uncertain significance	criteria provided, single submitter	Uncertain significance(1)	SDCCAG8-Related Disorders	1: {Uncertain significance(Nov 23, 2018);Illumina Clinical Services Laboratory,Illumina}	https://www.ncbi.nlm.nih.gov/clinvar/variation/631600	NM_006642.5(SDCCAG8):c.220+2T>C	.	.	.	.	.	6.59e-05	0.00083254	5.99e-05	0.000816816	0.000816816	0|15|-	0|15|-	6.37e-05	0.00128205	0.00128205	0|2|-	0|2|-	.	.
Likely pathogenic	pvs1 pm2	chr8	94767366	94767366	G	T	splicing	TMEM67	NM_001142301.1:exon2:UTR5;NM_153704.6:exon1:c.223+1G>T	splicing	.	splicing	TMEM67	NM_153704.5:exon1:c.223+1G>T	splicing	.	splicing	TMEM67	NM_153704.6:exon1:c.223+1G>T	.	.	.	.	.	.	.	.	.	.	.	.	.	.	.	.	.	.	.	.	.	.	.	.	.	.	.	.	.	.
Likely pathogenic	pm1 pm2 pm3 pp3	chr11	88924446	88924446	G	A	exonic	TYR	.	nonsynonymous SNV	TYR:NM_000372.5:exon2:c.896G>A:p.R299H	exonic	TYR	.	nonsynonymous SNV	TYR:NM_000372.4:exon2:c.896G>A:p.R299H	exonic	TYR	.	nonsynonymous SNV	TYR:NM_000372.5:exon2:c.896G>A:p.R299H	rs61754375	2-stars	Pathogenic	criteria provided, multiple submitters, no conflicts	Likely pathogenic(1),not provided(1),Pathogenic(3)	Nonsyndromic Oculocutaneous Albinism;Tyrosinase-negative oculocutaneous albinism;not provided	5: {Likely pathogenic(Mar 07, 2017);University of Washington Center for Mendelian Genomics,University of Washington}|{Pathogenic(Jul 15, 1992);OMIM}|{Pathogenic(Nov 09, 2015);EGL Genetic Diagnostics,Eurofins Clinical Diagnostics}|{not provided(-);Retina International}|{Pathogenic(Jan 17, 2017);Genetic Services Laboratory, University of Chicago}	https://www.ncbi.nlm.nih.gov/clinvar/variation/3796	NM_000372.4(TYR):c.896G>A (p.Arg299His)	CLASS=DM;PHEN=Albinism, oculocutaneous 1;ACC_NUM=CM920694;ARTICLE=pmid:1642278.Tripathi.Tyrosinase gene mutations in type I (tyrosinase-deficient) oculocutaneous albinism define two clusters of missense substitutions.Am J Med Genet.1992.43:865;PMIDALL=28112372 # 28266639;ARTICLE_ALL=pmid:28112372.Lu.Identification of a missense mutation in the tyrosinase gene in a Chinese family with oculocutaneo…	Likely pathogenic	0.000199681	0.001	0.000519456	7.41e-05	0.000346981	6.77e-05	0.000272035	0.000272035	0|17|-	0|5|-	3.19e-05	0.000642674	0.000642674	0|1|-	0|1|-	.	.
Likely pathogenic	pvs1 pm2	chr2	63609159	63609159	A	C	exonic	WDPCP	.	stopgain	WDPCP:NM_001042692.3:exon5:c.1029T>G:p.Y343X,WDPCP:NM_001354045.2:exon11:c.1506T>G:p.Y502X,WDPCP:NM_015910.7:exon11:c.1506T>G:p.Y502X,WDPCP:NM_001354044.2:exon12:c.1434T>G:p.Y478X	exonic	WDPCP	.	stopgain	WDPCP:NM_015910.5:exon11:c.1506T>G:p.Y502X	exonic	WDPCP	.	stopgain	WDPCP:NM_015910.7:exon11:c.1506T>G:p.Y502X	.	.	.	.	.	.	.	.	.	.	Likely pathogenic	.	.	.	.	.	.	.	.	.	.	.	.	.	.	.	.	.
[truncated: 34 more columns]

## Sheet: Supplementary Data 5
Supplementary Data 5. Enriched terms of known HM genes
GroupID	Category	Term	Description	LogP	Log(q-value)	Symbols	InTerm_InList
1_Summary	GO Biological Processes	GO:0007601	visual perception	-48.4328	-44.1177	ABCC6,ARR3,BBS1,BBS2,BBS4,CACNA1F,COL2A1,COL11A1,CRYBA2,OPN1MW,GRM6,PAX2,OPN1LW,RP1,RP2,RPGR,TYR,MKKS,BFSP2,SLC24A1,BBS9,VSX1,CNGB3,BBS7,NYX,BBS10,COL18A1,ARL6,SLITRK6,BBS5,LRIT3,GPR179	32/-
1_Member	GO Biological Processes	GO:0007601	visual perception	-48.4328	-44.1177	ABCC6,ARR3,BBS1,BBS2,BBS4,CACNA1F,COL2A1,COL11A1,CRYBA2,OPN1MW,GRM6,PAX2,OPN1LW,RP1,RP2,RPGR,TYR,MKKS,BFSP2,SLC24A1,BBS9,VSX1,CNGB3,BBS7,NYX,BBS10,COL18A1,ARL6,SLITRK6,BBS5,LRIT3,GPR179	32/219
1_Member	GO Biological Processes	GO:0050953	sensory perception of light stimulus	-48.1641	-44.1177	ABCC6,ARR3,BBS1,BBS2,BBS4,CACNA1F,COL2A1,COL11A1,CRYBA2,OPN1MW,GRM6,PAX2,OPN1LW,RP1,RP2,RPGR,TYR,MKKS,BFSP2,SLC24A1,BBS9,VSX1,CNGB3,BBS7,NYX,BBS10,COL18A1,ARL6,SLITRK6,BBS5,LRIT3,GPR179	32/223
2_Summary	GO Biological Processes	GO:0007423	sensory organ development	-17.093	-13.8916	BBS4,COL2A1,COL11A1,CRYBA2,EPHA2,FBN1,GRM6,PAX2,RP1,BFSP2,SCO2,VSX1,WDPCP,MKS1,BBS7,CEP290,SLITRK6,TTC8,ADAMTS18,SLC39A5,MKKS,COL18A1,BBS5,LRP2	24/-
2_Member	GO Biological Processes	GO:0007423	sensory organ development	-17.093	-13.8916	BBS4,COL2A1,COL11A1,CRYBA2,EPHA2,FBN1,GRM6,PAX2,RP1,BFSP2,SCO2,VSX1,WDPCP,MKS1,BBS7,CEP290,SLITRK6,TTC8,ADAMTS18,SLC39A5	20/574
2_Member	GO Biological Processes	GO:0001654	eye development	-16.3426	-13.2256	BBS4,CRYBA2,EPHA2,FBN1,GRM6,PAX2,RP1,BFSP2,SCO2,VSX1,WDPCP,BBS7,CEP290,SLITRK6,TTC8,ADAMTS18,SLC39A5	17/377
2_Member	GO Biological Processes	GO:0150063	visual system development	-16.2662	-13.174	BBS4,CRYBA2,EPHA2,FBN1,GRM6,PAX2,RP1,BFSP2,SCO2,VSX1,WDPCP,BBS7,CEP290,SLITRK6,TTC8,ADAMTS18,SLC39A5	17/381
2_Member	GO Biological Processes	GO:0048880	sensory system development	-16.1531	-13.0844	BBS4,CRYBA2,EPHA2,FBN1,GRM6,PAX2,RP1,BFSP2,SCO2,VSX1,WDPCP,BBS7,CEP290,SLITRK6,TTC8,ADAMTS18,SLC39A5	17/387
2_Member	GO Biological Processes	GO:0043010	camera-type eye development	-11.7548	-8.80521	BBS4,CRYBA2,EPHA2,FBN1,GRM6,PAX2,RP1,BFSP2,VSX1,WDPCP,CEP290,SLITRK6,TTC8	13/331
2_Member	GO Biological Processes	GO:0090596	sensory organ morphogenesis	-11.5162	-8.61585	BBS4,COL2A1,COL11A1,EPHA2,FBN1,PAX2,RP1,VSX1,WDPCP,CEP290,SLITRK6,TTC8	12/269
2_Member	GO Biological Processes	GO:0048568	embryonic organ development	-10.0924	-7.32467	COL2A1,COL11A1,EPHA2,FBN1,PAX2,MKKS,WDPCP,MKS1,BBS7,CEP290,COL18A1,SLITRK6,BBS5	13/450
2_Member	GO Biological Processes	GO:0048598	embryonic morphogenesis	-9.80642	-7.07313	BBS4,COL2A1,COL11A1,EPHA2,FBN1,LRP2,PAX2,MKKS,WDPCP,MKS1,BBS7,CEP290,SLITRK6,BBS5	14/582
2_Member	GO Biological Processes	GO:0048562	embryonic organ morphogenesis	-9.79738	-7.07313	COL2A1,COL11A1,EPHA2,FBN1,PAX2,MKKS,WDPCP,BBS7,CEP290,SLITRK6,BBS5	11/292
2_Member	GO Biological Processes	GO:0048839	inner ear development	-7.59058	-5.04983	COL2A1,COL11A1,PAX2,WDPCP,MKS1,CEP290,SLITRK6,TTC8	8/191
2_Member	GO Biological Processes	GO:0043583	ear development	-7.13094	-4.65267	COL2A1,COL11A1,PAX2,WDPCP,MKS1,CEP290,SLITRK6,TTC8	8/219
2_Member	GO Biological Processes	GO:0042472	inner ear morphogenesis	-6.67467	-4.23026	COL2A1,COL11A1,PAX2,WDPCP,CEP290,SLITRK6	6/102
2_Member	GO Biological Processes	GO:0042471	ear morphogenesis	-6.1934	-3.79037	COL2A1,COL11A1,PAX2,WDPCP,CEP290,SLITRK6	6/123
3_Summary	Reactome Gene Sets	R-HSA-1474244	Extracellular matrix organization	-13.6679	-10.6214	BSG,COL2A1,COL4A3,COL4A5,COL9A1,COL9A2,COL11A1,FBN1,LTBP2,P4HA2,P3H2,COL18A1,LOXL3,ADAMTS18,NYX,EPHA2,GNB3,PAX2,UNC5D,MYOC,SLC39A5,GZF1	22/-
3_Member	Reactome Gene Sets	R-HSA-1474244	Extracellular matrix organization	-13.6679	-10.6214	BSG,COL2A1,COL4A3,COL4A5,COL9A1,COL9A2,COL11A1,FBN1,LTBP2,P4HA2,P3H2,COL18A1,LOXL3,ADAMTS18	14/300
3_Member	Reactome Gene Sets	R-HSA-1474290	Collagen formation	-13.638	-10.6127	COL2A1,COL4A3,COL4A5,COL9A1,COL9A2,COL11A1,P4HA2,P3H2,COL18A1,LOXL3	10/90
3_Member	Reactome Gene Sets	R-HSA-1650814	Collagen biosynthesis and modifying enzymes	-13.085	-10.08	COL2A1,COL4A3,COL4A5,COL9A1,COL9A2,COL11A1,P4HA2,P3H2,COL18A1	9/67
3_Member	Reactome Gene Sets	R-HSA-1474228	Degradation of the extracellular matrix	-11.6794	-8.74683	BSG,COL2A1,COL4A3,COL4A5,COL9A1,COL9A2,COL11A1,FBN1,COL18A1,ADAMTS18	10/140
3_Member	Reactome Gene Sets	R-HSA-2022090	Assembly of collagen fibrils and other multimeric structures	-11.5884	-8.67224	COL2A1,COL4A3,COL4A5,COL9A1,COL9A2,COL11A1,COL18A1,LOXL3	8/61
3_Member	Canonical Pathways	M3005	NABA COLLAGENS	-10.8122	-7.97796	COL2A1,COL4A3,COL4A5,COL9A1,COL9A2,COL11A1,COL18A1	7/44
3_Member	Reactome Gene Sets	R-HSA-8948216	Collagen chain trimerization	-10.8122	-7.97796	COL2A1,COL4A3,COL4A5,COL9A1,COL9A2,COL11A1,COL18A1	7/44
3_Member	Canonical Pathways	M198	PID SYNDECAN 1 PATHWAY	-10.6688	-7.86539	BSG,COL2A1,COL4A3,COL4A5,COL9A1,COL9A2,COL11A1	7/46
3_Member	Reactome Gene Sets	R-HSA-216083	Integrin cell surface interactions	-10.3956	-7.61632	BSG,COL2A1,COL4A3,COL4A5,COL9A1,COL9A2,FBN1,COL18A1	8/85
3_Member	Reactome Gene Sets	R-HSA-1442490	Collagen degradation	-9.61953	-6.92524	COL2A1,COL4A3,COL4A5,COL9A1,COL9A2,COL11A1,COL18A1	7/64
3_Member	Canonical Pathways	M5884	NABA CORE MATRISOME	-8.79136	-6.15985	COL2A1,COL4A3,COL4A5,COL9A1,COL9A2,COL11A1,FBN1,LTBP2,NYX,COL18A1	10/275
3_Member	KEGG Pathway	hsa04974	Protein digestion and absorption	-8.14917	-5.56509	COL2A1,COL4A3,COL4A5,COL9A1,COL9A2,COL11A1,COL18A1	7/103
3_Member	Canonical Pathways	M18	PID INTEGRIN1 PATHWAY	-7.81495	-5.25277	COL2A1,COL4A3,COL4A5,COL11A1,FBN1,COL18A1	6/66
3_Member	GO Biological Processes	GO:0030198	extracellular matrix organization	-7.59813	-5.04996	COL2A1,COL4A3,COL4A5,COL9A1,COL9A2,COL11A1,COL18A1,LOXL3,ADAMTS18	9/272
3_Member	GO Biological Processes	GO:0043062	extracellular structure organization	-7.58443	-5.04983	COL2A1,COL4A3,COL4A5,COL9A1,COL9A2,COL11A1,COL18A1,LOXL3,ADAMTS18	9/273
3_Member	GO Biological Processes	GO:0045229	external encapsulating structure organization	-7.55718	-5.02922	COL2A1,COL4A3,COL4A5,COL9A1,COL9A2,COL11A1,COL18A1,LOXL3,ADAMTS18	9/275
3_Member	Canonical Pathways	M160	PID AVB3 INTEGRIN PATHWAY	-7.51235	-4.99092	COL2A1,COL4A3,COL4A5,COL9A1,COL9A2,COL11A1	6/74
3_Member	Reactome Gene Sets	R-HSA-419037	NCAM1 interactions	-7.1881	-4.69793	COL2A1,COL4A3,COL4A5,COL9A1,COL9A2	5/42
3_Member	Reactome Gene Sets	R-HSA-186797	Signaling by PDGF	-6.47019	-4.0365	COL2A1,COL4A3,COL4A5,COL9A1,COL9A2	5/58
3_Member	Reactome Gene Sets	R-HSA-375165	NCAM signaling for neurite out-growth	-6.28856	-3.87556	COL2A1,COL4A3,COL4A5,COL9A1,COL9A2	5/63
3_Member	Reactome Gene Sets	R-HSA-3000178	ECM proteoglycans	-5.87975	-3.50997	COL2A1,COL4A3,COL4A5,COL9A1,COL9A2	5/76
3_Member	KEGG Pathway	hsa04512	ECM-receptor interaction	-5.56335	-3.24115	COL2A1,COL4A3,COL4A5,COL9A1,COL9A2	5/88
3_Member	Reactome Gene Sets	R-HSA-2243919	Crosslinking of collagen fibrils	-4.9342	-2.6766	COL4A3,COL4A5,LOXL3	3/18
3_Member	Reactome Gene Sets	R-HSA-3000171	Non-integrin membrane-ECM interactions	-4.84424	-2.60053	COL2A1,COL4A3,COL4A5,COL11A1	4/59
3_Member	WikiPathways	WP4172	PI3K-Akt signaling pathway	-4.66597	-2.45519	COL2A1,COL4A3,COL4A5,COL9A1,COL9A2,EPHA2,GNB3	7/339
3_Member	KEGG Pathway	hsa04151	PI3K-Akt signaling pathway	-4.546	-2.35383	COL2A1,COL4A3,COL4A5,COL9A1,COL9A2,EPHA2,GNB3	7/354
3_Member	Reactome Gene Sets	R-HSA-3000157	Laminin interactions	-4.24666	-2.08668	COL4A3,COL4A5,COL18A1	3/30
3_Member	Canonical Pathways	M5887	NABA BASEMENT MEMBRANES	-3.86817	-1.76864	COL4A3,COL4A5,COL18A1	3/40
3_Member	KEGG Pathway	hsa04510	Focal adhesion	-3.81567	-1.72102	COL2A1,COL4A3,COL4A5,COL9A1,COL9A2	5/203
3_Member	Canonical Pathways	M53	PID INTEGRIN3 PATHWAY	-3.7739	-1.68884	COL4A3,COL4A5,FBN1	3/43
3_Member	WikiPathways	WP4758	Nephrotic syndrome	-3.71481	-1.63915	COL4A3,COL4A5,PAX2	3/45
3_Member	Reactome Gene Sets	R-HSA-422475	Axon guidance	-3.35042	-1.30826	COL2A1,COL4A3,COL4A5,COL9A1,COL9A2,EPHA2,UNC5D	7/553
3_Member	Reactome Gene Sets	R-HSA-9675108	Nervous system development	-3.23659	-1.21746	COL2A1,COL4A3,COL4A5,COL9A1,COL9A2,EPHA2,UNC5D	7/578
3_Member	WikiPathways	WP2572	Primary focal segmental glomerulosclerosis (FSGS)	-3.11211	-1.10306	COL4A3,COL4A5,PAX2	3/72
3_Member	KEGG Pathway	hsa05165	Human papillomavirus infection	-2.85212	-0.870097	COL2A1,COL4A3,COL4A5,COL9A1,COL9A2	5/331
3_Member	Reactome Gene Sets	R-HSA-9006934	Signaling by Receptor Tyrosine Kinases	-2.71481	-0.749326	COL2A1,COL4A3,COL4A5,COL9A1,COL9A2,COL11A1	6/524
3_Member	KEGG Pathway	hsa04926	Relaxin signaling pathway	-2.38802	-0.455491	COL4A3,COL4A5,GNB3	3/129
3_Member	GO Biological Processes	GO:0007167	enzyme-linked receptor protein signaling pathway	-2.32849	-0.404233	COL4A3,COL4A5,EPHA2,LTBP2,MYOC,SLC39A5	6/628
3_Member	GO Biological Processes	GO:0072006	nephron development	-2.32401	-0.401391	COL4A3,PAX2,GZF1	3/136
4_Summary	GO Biological Processes	GO:0045494	photoreceptor cell maintenance	-10.8866	-8.00153	BBS1,BBS2,BBS4,RP1,MKKS,BBS10,BBS12,ABCC6,COL2A1,TRIM32,MKS1,BBS7,CTSH,PAX2,LRP2,MYOC,TTC8,CBS,TYR,SLC39A5,COL4A3,GNB3,TMEM67,SLITRK6,GRM6,DZIP1,BSG,FBN1,SCO2	29/-
4_Member	GO Biological Processes	GO:0045494	photoreceptor cell maintenance	-10.8866	-8.00153	BBS1,BBS2,BBS4,RP1,MKKS,BBS10,BBS12	7/43
4_Member	GO Biological Processes	GO:0001894	tissue homeostasis	-10.807	-7.97796	ABCC6,BBS1,BBS2,BBS4,COL2A1,RP1,MKKS,TRIM32,MKS1,BBS10,BBS12	11/235
4_Member	GO Biological Processes	GO:0060249	anatomical structure homeostasis	-10.807	-7.97796	ABCC6,BBS1,BBS2,BBS4,COL2A1,RP1,MKKS,TRIM32,MKS1,BBS10,BBS12	11/235
4_Member	GO Biological Processes	GO:0001895	retina homeostasis	-8.88608	-6.22878	BBS1,BBS2,BBS4,RP1,MKKS,BBS10,BBS12	7/81
4_Member	GO Biological Processes	GO:0060296	regulation of cilium beat frequency involved in ciliary motility	-8.36123	-5.76192	BBS1,BBS2,BBS4,MKKS	4/9
4_Member	CORUM	CORUM:6247	BBS-chaperonin complex	-8.1402	-5.56355	MKKS,BBS7,BBS10,BBS12	4/10
4_Member	GO Biological Processes	GO:0048871	multicellular organismal-level homeostasis	-7.65858	-5.10346	ABCC6,BBS1,BBS2,BBS4,COL2A1,CTSH,RP1,MKKS,TRIM32,MKS1,BBS10,BBS12	12/587
4_Member	GO Biological Processes	GO:0048854	brain morphogenesis	-7.47429	-4.95929	BBS1,BBS2,BBS4,PAX2,MKKS	5/37
4_Member	GO Biological Processes	GO:0038108	negative regulation of appetite by leptin-mediated signaling pathway	-7.23297	-4.73673	BBS2,BBS4,MKKS	3/4
4_Member	GO Biological Processes	GO:0003356	regulation of cilium beat frequency	-7.09156	-4.61911	BBS1,BBS2,BBS4,MKKS	4/17
4_Member	GO Biological Processes	GO:0021756	striatum development	-6.69433	-4.24445	BBS1,BBS2,BBS4,MKKS	4/21
4_Member	GO Biological Processes	GO:0044321	response to leptin	-6.69433	-4.24445	BBS2,BBS4,LRP2,MKKS	4/21
4_Member	GO Biological Processes	GO:0021544	subpallium development	-6.23201	-3.82403	BBS1,BBS2,BBS4,MKKS	4/27
4_Member	GO Biological Processes	GO:0060295	regulation of cilium movement involved in cell motility	-6.10224	-3.72322	BBS1,BBS2,BBS4,MKKS	4/29
4_Member	GO Biological Processes	GO:1902019	regulation of cilium-dependent cell motility	-6.10224	-3.72322	BBS1,BBS2,BBS4,MKKS	4/29
4_Member	GO Biological Processes	GO:0032096	negative regulation of response to food	-5.76051	-3.4216	BBS2,BBS4,MKKS	3/10
4_Member	GO Biological Processes	GO:0032099	negative regulation of appetite	-5.76051	-3.4216	BBS2,BBS4,MKKS	3/10
4_Member	GO Biological Processes	GO:0032105	negative regulation of response to extracellular stimulus	-5.76051	-3.4216	BBS2,BBS4,MKKS	3/10
4_Member	GO Biological Processes	GO:0032108	negative regulation of response to nutrient levels	-5.76051	-3.4216	BBS2,BBS4,MKKS	3/10
4_Member	GO Biological Processes	GO:0033210	leptin-mediated signaling pathway	-5.76051	-3.4216	BBS2,BBS4,MKKS	3/10
4_Member	GO Biological Processes	GO:0003352	regulation of cilium movement	-5.52599	-3.21191	BBS1,BBS2,BBS4,MKKS	4/40
4_Member	GO Biological Processes	GO:0032095	regulation of response to food	-5.18556	-2.90251	BBS2,BBS4,MKKS	3/15
4_Member	GO Biological Processes	GO:0044320	cellular response to leptin stimulus	-5.01261	-2.73329	BBS2,BBS4,MKKS	3/17
4_Member	GO Biological Processes	GO:0060632	regulation of microtubule-based movement	-4.96629	-2.70514	BBS1,BBS2,BBS4,MKKS	4/55
4_Member	GO Biological Processes	GO:0032098	regulation of appetite	-4.79054	-2.55362	BBS2,BBS4,MKKS	3/20
4_Member	GO Biological Processes	GO:0051131	chaperone-mediated protein complex assembly	-4.66147	-2.45385	MKKS,BBS10,BBS12	3/22
4_Member	GO Biological Processes	GO:0032104	regulation of response to extracellular stimulus	-4.3383	-2.16688	BBS2,BBS4,MKKS	3/28
4_Member	GO Biological Processes	GO:0032107	regulation of response to nutrient levels	-4.3383	-2.16688	BBS2,BBS4,MKKS	3/28
4_Member	GO Biological Processes	GO:0040018	positive regulation of multicellular organism growth	-4.20324	-2.05163	BBS2,BBS4,MKKS	3/31
4_Member	GO Biological Processes	GO:0021766	hippocampus development	-4.10145	-1.97143	BBS1,BBS2,BBS4,MKKS	4/91
4_Member	GO Biological Processes	GO:0051492	regulation of stress fiber assembly	-4.04661	-1.92699	BBS4,MYOC,MKKS,TTC8	4/94
4_Member	GO Biological Processes	GO:0034260	negative regulation of GTPase activity	-4.04315	-1.92609	BBS4,MKKS,TTC8	3/35
4_Member	GO Biological Processes	GO:0110020	regulation of actomyosin structure organization	-3.87638	-1.77439	BBS4,MYOC,MKKS,TTC8	4/104
4_Member	GO Biological Processes	GO:0032231	regulation of actin filament bundle assembly	-3.81312	-1.72089	BBS4,MYOC,MKKS,TTC8	4/108
4_Member	GO Biological Processes	GO:0031667	response to nutrient levels	-3.7713	-1.68861	BBS2,BBS4,CBS,PAX2,TYR,MKKS,SLC39A5	7/471
4_Member	GO Biological Processes	GO:0003013	circulatory system process	-3.64507	-1.57632	BBS2,BBS4,CBS,COL4A3,GNB3,LRP2,MKKS	7/494
4_Member	GO Biological Processes	GO:0021761	limbic system development	-3.63737	-1.57089	BBS1,BBS2,BBS4,MKKS	4/120
4_Member	GO Biological Processes	GO:0009991	response to extracellular stimulus	-3.60801	-1.5438	BBS2,BBS4,CBS,PAX2,TYR,MKKS,SLC39A5	7/501
4_Member	GO Biological Processes	GO:0021987	cerebral cortex development	-3.54334	-1.48809	BBS1,BBS2,BBS4,MKKS	4/127
4_Member	GO Biological Processes	GO:0032886	regulation of microtubule-based process	-3.37491	-1.3306	BBS1,BBS2,BBS4,MKKS,TMEM67	5/253
4_Member	GO Biological Processes	GO:0030534	adult behavior	-3.33642	-1.29854	BBS1,BBS2,BBS4,SLITRK6	4/144
4_Member	GO Biological Processes	GO:0008015	blood circulation	-3.30631	-1.27267	BBS2,BBS4,CBS,COL4A3,GNB3,MKKS	6/402
4_Member	GO Biological Processes	GO:0030900	forebrain development	-3.29499	-1.26345	BBS1,BBS2,BBS4,LRP2,MKKS,TTC8	6/404
4_Member	GO Biological Processes	GO:0040014	regulation of multicellular organism growth	-3.26171	-1.23849	BBS2,BBS4,MKKS	3/64
4_Member	GO Biological Processes	GO:0021537	telencephalon development	-3.20366	-1.18657	BBS1,BBS2,BBS4,MKKS,TTC8	5/276
4_Member	GO Biological Processes	GO:0051494	negative regulation of cytoskeleton organization	-3.1747	-1.15963	BBS4,MYOC,MKKS,TMEM67	4/159
4_Member	GO Biological Processes	GO:0007610	behavior	-3.09506	-1.088	BBS1,BBS2,BBS4,GRM6,MKKS,SLITRK6,BBS12	7/611
4_Member	GO Biological Processes	GO:0021543	pallium development	-2.88764	-0.892314	BBS1,BBS2,BBS4,MKKS	4/190
4_Member	GO Biological Processes	GO:0007286	spermatid development	-2.82189	-0.845456	BBS2,BBS4,MKKS,DZIP1	4/198
4_Member	GO Biological Processes	GO:0090066	regulation of anatomical structure size	-2.81735	-0.842761	BBS2,BBS4,CBS,GNB3,PAX2,MKKS	6/500
4_Member	GO Biological Processes	GO:0048515	spermatid differentiation	-2.76674	-0.797631	BBS2,BBS4,MKKS,DZIP1	4/205
4_Member	GO Biological Processes	GO:0009725	response to hormone	-2.46894	-0.52797	BBS2,BBS4,BSG,CTSH,FBN1,LRP2,MKKS	7/788
4_Member	GO Biological Processes	GO:0045927	positive regulation of growth	-2.41335	-0.475773	BBS2,BBS4,MKKS,TRIM32	4/257
4_Member	GO Biological Processes	GO:0003018	vascular process in circulatory system	-2.3547	-0.425492	BBS2,CBS,LRP2,MKKS	4/267
4_Member	GO Biological Processes	GO:0110053	regulation of actin filament organization	-2.31512	-0.395746	BBS4,MYOC,MKKS,TTC8	4/274
4_Member	GO Biological Processes	GO:0035296	regulation of tube diameter	-2.25513	-0.342196	BBS2,CBS,MKKS	3/144
4_Member	GO Biological Processes	GO:0097746	blood vessel diameter maintenance	-2.25513	-0.342196	BBS2,CBS,MKKS	3/144
4_Member	GO Biological Processes	GO:0035150	regulation of tube size	-2.24682	-0.338646	BBS2,CBS,MKKS	3/145
4_Member	GO Biological Processes	GO:0003012	muscle system process	-2.24461	-0.338009	BBS2,MYOC,MKKS,SCO2	4/287
4_Member	GO Biological Processes	GO:1902904	negative regulation of supramolecular fiber organization	-2.10712	-0.214462	BBS4,MYOC,MKKS	3/163
4_Member	GO Biological Processes	GO:0048639	positive regulation of developmental growth	-2.09266	-0.20304	BBS2,BBS4,MKKS	3/165
4_Member	GO Biological Processes	GO:0007281	germ cell development	-2.09041	-0.202299	BBS2,BBS4,MKKS,DZIP1	4/318
4_Member	GO Biological Processes	GO:0032870	cellular response to hormone stimulus	-2.07416	-0.19204	BBS2,BBS4,CTSH,FBN1,MKKS	5/505
4_Member	GO Biological Processes	GO:0051493	regulation of cytoskeleton organization	-2.02608	-0.149871	BBS4,MYOC,MKKS,TMEM67,TTC8	5/519
4_Member	GO Biological Processes	GO:0051346	negative regulation of hydrolase activity	-2.01756	-0.143188	BBS4,PAX2,MKKS,TTC8	4/334
5_Summary	GO Biological Processes	GO:0002009	morphogenesis of an epithelium	-10.0687	-7.31224	BBS4,CTSH,EPHA2,LRP2,PAX2,MKKS,WDPCP,MKS1,BBS7,GZF1,CEP290,TTC8,BBS5,COL11A1,BSG,SDCCAG8,SLC39A5,COL4A3,FBN1,COL2A1,SCO2,XYLT1	22/-
5_Member	GO Biological Processes	GO:0002009	morphogenesis of an epithelium	-10.0687	-7.31224	BBS4,CTSH,EPHA2,LRP2,PAX2,MKKS,WDPCP,MKS1,BBS7,GZF1,CEP290,TTC8,BBS5	13/452
5_Member	GO Biological Processes	GO:0048729	tissue morphogenesis	-9.95457	-7.20913	BBS4,COL11A1,CTSH,EPHA2,LRP2,PAX2,MKKS,WDPCP,MKS1,BBS7,GZF1,CEP290,TTC8,BBS5	14/567
5_Member	GO Biological Processes	GO:0060562	epithelial tube morphogenesis	-9.49248	-6.80773	BBS4,CTSH,EPHA2,LRP2,PAX2,MKKS,MKS1,BBS7,GZF1,CEP290,BBS5	11/312
5_Member	GO Biological Processes	GO:0035239	tube morphogenesis	-8.93982	-6.26441	BBS4,BSG,CTSH,EPHA2,LRP2,PAX2,MKKS,SDCCAG8,MKS1,BBS7,GZF1,CEP290,BBS5,SLC39A5	14/679
5_Member	GO Biological Processes	GO:0072001	renal system development	-7.13626	-4.65267	COL4A3,CTSH,FBN1,LRP2,PAX2,WDPCP,GZF1,CEP290,TTC8	9/308
5_Member	GO Biological Processes	GO:0001822	kidney development	-6.11346	-3.72322	COL4A3,CTSH,FBN1,LRP2,PAX2,WDPCP,GZF1,CEP290	8/298
5_Member	GO Biological Processes	GO:0035148	tube formation	-5.7404	-3.40574	BBS4,LRP2,PAX2,SDCCAG8,MKS1,CEP290	6/147
5_Member	GO Biological Processes	GO:0021915	neural tube development	-5.55854	-3.24042	BBS4,EPHA2,LRP2,PAX2,WDPCP,MKS1	6/158
5_Member	GO Biological Processes	GO:0043009	chordate embryonic development	-5.34606	-3.04777	BBS4,COL2A1,COL11A1,EPHA2,LRP2,PAX2,SCO2,WDPCP,MKS1,XYLT1	10/648
5_Member	GO Biological Processes	GO:0009792	embryo development ending in birth or egg hatching	-5.2189	-2.9283	BBS4,COL2A1,COL11A1,EPHA2,LRP2,PAX2,SCO2,WDPCP,MKS1,XYLT1	10/670
5_Member	GO Biological Processes	GO:0072175	epithelial tube formation	-4.71869	-2.49503	BBS4,LRP2,PAX2,MKS1,CEP290	5/131
5_Member	GO Biological Processes	GO:0048754	branching morphogenesis of an epithelial tube	-4.62497	-2.42359	CTSH,EPHA2,PAX2,MKS1,GZF1	5/137
5_Member	GO Biological Processes	GO:0061138	morphogenesis of a branching epithelium	-4.23904	-2.08187	CTSH,EPHA2,PAX2,MKS1,GZF1	5/165
5_Member	GO Biological Processes	GO:0001843	neural tube closure	-4.12016	-1.9801	BBS4,LRP2,PAX2,MKS1	4/90
5_Member	GO Biological Processes	GO:0001763	morphogenesis of a branching structure	-4.11809	-1.9801	CTSH,EPHA2,PAX2,MKS1,GZF1	5/175
5_Member	GO Biological Processes	GO:0060606	tube closure	-4.10145	-1.97143	BBS4,LRP2,PAX2,MKS1	4/91
5_Member	GO Biological Processes	GO:0014020	primary neural tube formation	-4.01107	-1.89909	BBS4,LRP2,PAX2,MKS1	4/96
5_Member	GO Biological Processes	GO:0001841	neural tube formation	-3.8926	-1.78813	BBS4,LRP2,PAX2,MKS1	4/103
5_Member	GO Biological Processes	GO:0001838	embryonic epithelial tube formation	-3.59637	-1.53666	BBS4,LRP2,PAX2,MKS1	4/123
5_Member	GO Biological Processes	GO:0016331	morphogenesis of embryonic epithelium	-3.32508	-1.28933	BBS4,LRP2,PAX2,MKS1	4/145
5_Member	GO Biological Processes	GO:0001656	metanephros development	-2.85962	-0.87573	CTSH,FBN1,PAX2	3/88
5_Member	GO Biological Processes	GO:0003206	cardiac chamber morphogenesis	-2.40701	-0.472803	COL11A1,LRP2,MKS1	3/127
5_Member	GO Biological Processes	GO:0003205	cardiac chamber development	-2.0784	-0.194786	COL11A1,LRP2,MKS1	3/167
7_Summary	GO Biological Processes	GO:0001501	skeletal system development	-9.63877	-6.93472	BBS1,BBS2,CBS,COL2A1,COL9A2,COL11A1,EPHA2,FBN1,MYOC,MKKS,MKS1,XYLT1,COL18A1,BBS4,LOXL3,LTBP2,BFSP2,GNB3	18/-
7_Member	GO Biological Processes	GO:0001501	skeletal system development	-9.63877	-6.93472	BBS1,BBS2,CBS,COL2A1,COL9A2,COL11A1,EPHA2,FBN1,MYOC,MKKS,MKS1,XYLT1,COL18A1	13/490
7_Member	GO Biological Processes	GO:0061448	connective tissue development	-5.80297	-3.44224	BBS1,BBS2,BBS4,CBS,COL2A1,COL11A1,MKKS	7/227
7_Member	GO Biological Processes	GO:0051216	cartilage development	-5.36033	-3.05522	BBS1,BBS2,CBS,COL2A1,COL11A1,MKKS	6/171
7_Member	GO Biological Processes	GO:0030199	collagen fibril organization	-4.87391	-2.62332	COL2A1,COL11A1,COL18A1,LOXL3	4/58
7_Member	GO Biological Processes	GO:0030903	notochord development	-4.86035	-2.61321	COL2A1,EPHA2,COL18A1	3/19
7_Member	GO Biological Processes	GO:0001503	ossification	-4.16122	-2.01511	CBS,COL2A1,COL11A1,EPHA2,MYOC,XYLT1	6/279
7_Member	GO Biological Processes	GO:0048706	embryonic skeletal system development	-3.51749	-1.46445	COL2A1,COL11A1,MKS1,XYLT1	4/129
7_Member	GO Biological Processes	GO:0060348	bone development	-2.87092	-0.881348	CBS,COL2A1,MYOC,XYLT1	4/192
7_Member	GO Biological Processes	GO:0006029	proteoglycan metabolic process	-2.83155	-0.853259	COL2A1,COL11A1,XYLT1	3/90
7_Member	GO Biological Processes	GO:0097435	supramolecular fiber organization	-2.53704	-0.58747	COL2A1,COL11A1,LTBP2,BFSP2,COL18A1,LOXL3	6/569
7_Member	WikiPathways	WP3932	Focal adhesion: PI3K-Akt-mTOR-signaling pathway	-2.1677	-0.270439	COL2A1,COL11A1,EPHA2,GNB3	4/302
8_Summary	GO Biological Processes	GO:0048592	eye morphogenesis	-8.25672	-5.66509	BBS4,EPHA2,FBN1,PAX2,RP1,VSX1,CEP290,TTC8,BBS1,CFAP418,SDCCAG8,DZIP1,WDPCP,GRM6,BBS2	15/-
8_Member	GO Biological Processes	GO:0048592	eye morphogenesis	-8.25672	-5.66509	BBS4,EPHA2,FBN1,PAX2,RP1,VSX1,CEP290,TTC8	8/157
8_Member	GO Biological Processes	GO:0046530	photoreceptor cell differentiation	-8.02457	-5.45522	BBS1,BBS4,RP1,CEP290,TTC8,CFAP418	6/61
8_Member	GO Biological Processes	GO:0042461	photoreceptor cell development	-6.8893	-4.42829	BBS1,BBS4,RP1,CEP290,CFAP418	5/48
8_Member	GO Biological Processes	GO:1902017	regulation of cilium assembly	-6.18677	-3.78865	BBS4,RP1,SDCCAG8,DZIP1,WDPCP	5/66
8_Member	GO Biological Processes	GO:0048593	camera-type eye morphogenesis	-6.07184	-3.69747	BBS4,EPHA2,PAX2,RP1,VSX1,TTC8	6/129
8_Member	GO Biological Processes	GO:0060041	retina development in camera-type eye	-5.62306	-3.29259	BBS4,GRM6,PAX2,RP1,VSX1,TTC8	6/154
8_Member	GO Biological Processes	GO:0001754	eye photoreceptor cell differentiation	-5.20431	-2.9175	BBS4,RP1,CEP290,TTC8	4/48
8_Member	GO Biological Processes	GO:0120032	regulation of plasma membrane bounded cell projection assembly	-5.00843	-2.73281	BBS4,EPHA2,RP1,SDCCAG8,DZIP1,WDPCP	6/197
8_Member	GO Biological Processes	GO:0060491	regulation of cell projection assembly	-4.98347	-2.71171	BBS4,EPHA2,RP1,SDCCAG8,DZIP1,WDPCP	6/199
8_Member	GO Biological Processes	GO:0060042	retina morphogenesis in camera-type eye	-4.73062	-2.50369	BBS4,RP1,VSX1,TTC8	4/63
8_Member	GO Biological Processes	GO:0003407	neural retina development	-4.45364	-2.27345	BBS4,RP1,VSX1,TTC8	4/74
8_Member	GO Biological Processes	GO:0045724	positive regulation of cilium assembly	-4.3383	-2.16688	BBS4,RP1,DZIP1	3/28
8_Member	GO Biological Processes	GO:0060219	camera-type eye photoreceptor cell differentiation	-4.29165	-2.12883	BBS4,RP1,TTC8	3/29
8_Member	GO Biological Processes	GO:0042462	eye photoreceptor cell development	-4.0813	-1.9539	BBS4,RP1,CEP290	3/34
8_Member	GO Biological Processes	GO:1902115	regulation of organelle assembly	-3.71857	-1.64058	BBS4,RP1,SDCCAG8,DZIP1,WDPCP	5/213
8_Member	GO Biological Processes	GO:1902117	positive regulation of organelle assembly	-2.9329	-0.933696	BBS4,RP1,DZIP1	3/83
8_Member	GO Biological Processes	GO:0045185	maintenance of protein location	-2.76418	-0.796883	BBS4,FBN1,DZIP1	3/95
8_Member	GO Biological Processes	GO:0031023	microtubule organizing center organization	-2.61686	-0.656744	BBS4,SDCCAG8,DZIP1	3/107
8_Member	GO Biological Processes	GO:0000226	microtubule cytoskeleton organization	-2.60212	-0.645547	BBS1,BBS2,BBS4,RP1,SDCCAG8,DZIP1	6/552
8_Member	GO Biological Processes	GO:0120034	positive regulation of plasma membrane bounded cell projection assembly	-2.57167	-0.618616	BBS4,RP1,DZIP1	3/111
8_Member	GO Biological Processes	GO:0120035	regulation of plasma membrane bounded cell projection organization	-2.26648	-0.350341	BBS4,EPHA2,RP1,SDCCAG8,DZIP1,WDPCP	6/647
8_Member	GO Biological Processes	GO:0031344	regulation of cell projection organization	-2.21913	-0.315667	BBS4,EPHA2,RP1,SDCCAG8,DZIP1,WDPCP	6/662
8_Member	GO Biological Processes	GO:0051235	maintenance of location	-2.03672	-0.159034	BBS4,FBN1,DZIP1	3/173
9_Summary	GO Biological Processes	GO:0009581	detection of external stimulus	-7.37697	-4.86832	CACNA1F,COL11A1,OPN1MW,GRM6,OPN1LW,RP1,MKKS,TYR,SLC24A1,TRIM32,PRIMPOL,BBS4,GNB3	13/-
9_Member	GO Biological Processes	GO:0009581	detection of external stimulus	-7.37697	-4.86832	CACNA1F,COL11A1,OPN1MW,GRM6,OPN1LW,RP1,MKKS	7/133
9_Member	GO Biological Processes	GO:0009582	detection of abiotic stimulus	-7.31017	-4.80776	CACNA1F,COL11A1,OPN1MW,GRM6,OPN1LW,RP1,MKKS	7/136
9_Member	GO Biological Processes	GO:0009416	response to light stimulus	-7.065	-4.59831	CACNA1F,OPN1MW,GRM6,OPN1LW,RP1,TYR,SLC24A1,TRIM32,PRIMPOL	9/314
9_Member	GO Biological Processes	GO:0009583	detection of light stimulus	-6.28856	-3.87556	CACNA1F,OPN1MW,GRM6,OPN1LW,RP1	5/63
9_Member	GO Biological Processes	GO:0009314	response to radiation	-5.82359	-3.45836	CACNA1F,OPN1MW,GRM6,OPN1LW,RP1,TYR,SLC24A1,TRIM32,PRIMPOL	9/442
9_Member	GO Biological Processes	GO:0009584	detection of visible light	-3.93525	-1.82829	CACNA1F,GRM6,RP1	3/38
9_Member	GO Biological Processes	GO:0007602	phototransduction	-3.80453	-1.71471	OPN1MW,OPN1LW,RP1	3/42
9_Member	GO Biological Processes	GO:0051606	detection of stimulus	-2.87864	-0.887157	CACNA1F,COL11A1,OPN1MW,GRM6,OPN1LW,RP1,MKKS	7/666
9_Member	GO Biological Processes	GO:0032465	regulation of cytokinesis	-2.80413	-0.831374	BBS4,OPN1MW,OPN1LW	3/92
9_Member	GO Biological Processes	GO:0071482	cellular response to light stimulus	-2.51759	-0.573206	OPN1MW,OPN1LW,RP1	3/116
9_Member	Reactome Gene Sets	R-HSA-418594	G alpha (i) signalling events	-2.08573	-0.199126	OPN1MW,GNB3,GRM6,OPN1LW	4/319
10_Summary	GO Biological Processes	GO:0031175	neuron projection development	-6.10405	-3.72322	BBS1,BBS4,LRP2,MYOC,PAX2,TRIM32,TNFRSF21,MKS1,SLITRK6,TTC8,UNC5D,EPHA2,WDPCP,CFAP418,GZF1,BFSP2	16/-
10_Member	GO Biological Processes	GO:0031175	neuron projection development	-6.10405	-3.72322	BBS1,BBS4,LRP2,MYOC,PAX2,TRIM32,TNFRSF21,MKS1,SLITRK6,TTC8,UNC5D	11/670
10_Member	GO Biological Processes	GO:0000904	cell morphogenesis involved in differentiation	-4.51522	-2.32815	BBS1,EPHA2,PAX2,WDPCP,SLITRK6,TTC8,UNC5D,CFAP418	8/493
10_Member	GO Biological Processes	GO:0000902	cell morphogenesis	-4.47795	-2.2948	BBS1,EPHA2,LRP2,PAX2,WDPCP,SLITRK6,TTC8,UNC5D,CFAP418	9/651
10_Member	GO Biological Processes	GO:0048667	cell morphogenesis involved in neuron differentiation	-4.05931	-1.93452	BBS1,PAX2,WDPCP,SLITRK6,TTC8,UNC5D,CFAP418	7/423
10_Member	GO Biological Processes	GO:0061564	axon development	-3.27253	-1.24517	PAX2,TRIM32,TNFRSF21,SLITRK6,TTC8,UNC5D	6/408
10_Member	GO Biological Processes	GO:0061326	renal tubule development	-2.8455	-0.865353	PAX2,GZF1,TTC8	3/89
10_Member	GO Biological Processes	GO:0030855	epithelial cell differentiation	-2.35531	-0.425492	EPHA2,PAX2,BFSP2,WDPCP,SLITRK6,TTC8	6/620
10_Member	GO Biological Processes	GO:0048812	neuron projection morphogenesis	-2.22497	-0.319949	LRP2,PAX2,SLITRK6,TTC8,UNC5D	5/464
10_Member	GO Biological Processes	GO:0120039	plasma membrane bounded cell projection morphogenesis	-2.20573	-0.303826	LRP2,PAX2,SLITRK6,TTC8,UNC5D	5/469
10_Member	GO Biological Processes	GO:0048858	cell projection morphogenesis	-2.18673	-0.287929	LRP2,PAX2,SLITRK6,TTC8,UNC5D	5/474
10_Member	GO Biological Processes	GO:0032990	cell part morphogenesis	-2.11311	-0.218923	LRP2,PAX2,SLITRK6,TTC8,UNC5D	5/494

## Sheet: Supplementary Data 6
Supplementary Data 6. Grouping of functional consequences of the called sites
Consequence	VEP Terms/annotation
Protein-truncating variant (PTV)	“frameshift_variant”, “splice_acceptor_variant”, ”splice_donor_variant”, “stop_gained”, "start_lost"
Missense	"inframe_insertion", "inframe_deletion", "missense_variant", "stop_lost"
Damaging missense (D-Mis)	PolyPhen-2 "probably_damaging" & SIFT "deleterious" & CADD > 20
Benign missense	PolyPhen-2 "benign" & SIFT "tolerated" & CADD < 15
Synonymous	"synonymous_variant" & CADD < 15

## Sheet: Supplementary Data 7
Supplementary Data 7. gene-set enrichment analysis for rare PTVs performed by two-tailed FET
gene	case	case_wild	control	control_wild	p_value	odds_ratio	p_adj	p_permutation
GOBP_RETROGRADE_VESICLE_MEDIATED_TRANSPORT_GOLGI_TO_ENDOPLASMIC_RETICULUM	13	436	48	9558	2.17685e-06	5.93721	0.0230463	0.525942
REACTOME_UNFOLDED_PROTEIN_RESPONSE_UPR	17	432	101	9505	1.78252e-05	3.70336	0.0471789	0.495918
GOBP_POSITIVE_REGULATION_OF_CELLULAR_RESPONSE_TO_INSULIN_STIMULUS	8	441	22	9584	3.64597e-05	7.9027	0.0565123	0.643489
GOBP_REGULATION_OF_ALPHA_BETA_T_CELL_ACTIVATION	19	430	132	9474	4.09772e-05	3.17135	0.0565123	0.551123
ZNF426_TARGET_GENES	22	427	169	9437	4.1369e-05	2.87701	0.0565123	0.593143
GOBP_SENSORY_PERCEPTION_OF_MECHANICAL_STIMULUS	62	387	768	8838	4.72115e-05	1.84363	0.0565123	0.539044
ZNF558_TARGET_GENES	42	407	452	9154	4.80411e-05	2.08991	0.0565123	0.576401
ZNF781_TARGET_GENES	30	419	278	9328	5.68095e-05	2.40243	0.0577857	0.573659
GOBP_ALPHA_BETA_T_CELL_ACTIVATION	30	419	285	9321	7.8469e-05	2.34167	0.0577857	0.578057
GOBP_REGULATION_OF_CD4_POSITIVE_ALPHA_BETA_T_CELL_ACTIVATION	13	436	71	9535	8.12612e-05	4.00423	0.0577857	0.590355
GOBP_ACTIVATION_OF_PROTEIN_KINASE_ACTIVITY	26	423	230	9376	8.24472e-05	2.50566	0.0577857	0.541322
ZNF213_TARGET_GENES	65	384	831	8775	8.45743e-05	1.78743	0.0577857	0.553164
NKX2_3_TARGET_GENES	78	371	1052	8554	8.68035e-05	1.70952	0.0577857	0.54109
ZNF555_TARGET_GENES	20	429	153	9453	8.73308e-05	2.88039	0.0577857	0.576918
RYTTCCTG_ETS2_B	130	319	2009	7597	9.30064e-05	1.54104	0.0579211	0.555291
CREB_02	31	418	302	9304	0.000110739	2.2848	0.0651333	0.501839
GOBP_ACTIVATION_OF_NF_KAPPAB_INDUCING_KINASE_ACTIVITY	16	433	109	9497	0.00013405	3.21953	0.0713452	0.662741
PRDM12_TARGET_GENES	24	425	209	9397	0.000134779	2.53901	0.0713452	0.523064
GOBP_REGULATION_OF_LONG_TERM_NEURONAL_SYNAPTIC_PLASTICITY	6	443	14	9592	0.000174031	9.27959	0.0854433	0.599294
GOBP_POSITIVE_REGULATION_OF_PEPTIDYL_THREONINE_PHOSPHORYLATION	16	433	112	9494	0.000177553	3.1323	0.0854433	0.517077
YATGNWAAT_OCT_C	14	435	724	8882	0.000185824	0.394831	0.0855358	0.517312
GOBP_POSITIVE_REGULATION_OF_RHO_PROTEIN_SIGNAL_TRANSDUCTION	9	440	38	9568	0.000195195	5.15024	0.0861056	0.723469
SALL4_TARGET_GENES	165	284	2734	6872	0.000226959	1.46033	0.0952618	0.522558
REACTOME_ECM_PROTEOGLYCANS	32	417	332	9274	0.000233948	2.1436	0.0952618	0.516622
GOBP_REGULATION_OF_PHOSPHATIDYLINOSITOL_3_KINASE_ACTIVITY	10	439	49	9557	0.00025021	4.44284	0.0961689	0.522238
ZNF791_TARGET_GENES	16	433	116	9490	0.000254343	3.02302	0.0961689	0.528815
GOBP_REGULATION_OF_T_HELPER_CELL_DIFFERENTIATION	8	441	31	9575	0.000269058	5.6031	0.0982246	0.692921
GOBP_RENAL_TUBULE_DEVELOPMENT	13	436	83	9523	0.000322016	3.421	0.103125	0.619583
GOBP_ANIMAL_ORGAN_MATURATION	8	441	32	9574	0.000323393	5.42744	0.103125	0.699135
GOBP_NEPHRON_EPITHELIUM_DEVELOPMENT	15	434	107	9499	0.000337065	3.06828	0.103125	0.662265
GOBP_GOLGI_VESICLE_TRANSPORT	33	416	352	9254	0.000338933	2.08549	0.103125	0.528184
GOBP_CD4_POSITIVE_ALPHA_BETA_T_CELL_ACTIVATION	21	428	181	9425	0.000354872	2.55493	0.103125	0.606193
GOBP_MEMBRANE_DISRUPTION_IN_ANOTHER_ORGANISM	13	436	84	9522	0.000357083	3.37991	0.103125	0.622899
REACTOME_METABOLISM_OF_VITAMINS_AND_COFACTORS	40	409	466	9140	0.00036923	1.91821	0.103125	0.580302
GOBP_PROTEIN_MONOUBIQUITINATION	9	440	42	9564	0.000371963	4.65779	0.103125	0.496515
GOBP_PYRIDINE_CONTAINING_COMPOUND_BIOSYNTHETIC_PROCESS	10	439	52	9554	0.000379888	4.18521	0.103125	0.528224
GOBP_RESPONSE_TO_PHEROMONE	10	439	52	9554	0.000379888	4.18521	0.103125	0.528224
GOBP_CADMIUM_ION_TRANSMEMBRANE_TRANSPORT	4	445	5	9601	0.000413232	17.2602	0.109372	1
GOBP_KIDNEY_EPITHELIUM_DEVELOPMENT	20	429	169	9437	0.000456222	2.60327	0.113738	0.590865
SRSF9_TARGET_GENES	116	333	1815	7791	0.000456662	1.49531	0.113738	0.540544
WTGAAAT_UNKNOWN	86	363	1260	8346	0.000483538	1.56928	0.113738	0.523276
GOBP_DEFENSE_RESPONSE_TO_GRAM_NEGATIVE_BACTERIUM	27	422	271	9335	0.00048386	2.20392	0.113738	0.569943
REACTOME_IRE1ALPHA_ACTIVATES_CHAPERONES	10	439	54	9552	0.000494184	4.02936	0.113738	0.533584
GOBP_REGULATION_OF_LIPID_KINASE_ACTIVITY	10	439	54	9552	0.000494184	4.02936	0.113738	0.533584
REACTOME_METABOLISM_OF_WATER_SOLUBLE_VITAMINS_AND_COFACTORS	27	422	276	9330	0.00057229	2.16284	0.117858	0.57226
GOBP_REGULATION_OF_NEURONAL_SYNAPTIC_PLASTICITY	9	440	45	9561	0.000577473	4.34591	0.117858	0.518609
GOBP_NEGATIVE_REGULATION_OF_ALPHA_BETA_T_CELL_ACTIVATION	9	440	45	9561	0.000577473	4.34591	0.117858	0.518609
GOBP_ACTIVATION_OF_INNATE_IMMUNE_RESPONSE	13	436	89	9517	0.000585203	3.18836	0.117858	0.464014
GOBP_SMALL_MOLECULE_METABOLIC_PROCESS	255	194	4655	4951	0.000594633	1.39801	0.117858	0.499116
GOBP_TRNA_THREONYLCARBAMOYLADENOSINE_METABOLIC_PROCESS	10	439	56	9550	0.000635632	3.88464	0.117858	0.539921
GOBP_BONE_MATURATION	7	442	27	9579	0.000636258	5.61865	0.117858	0.663489
GOBP_REGULATION_OF_CD4_POSITIVE_ALPHA_BETA_T_CELL_DIFFERENTIATION	8	441	36	9570	0.000637263	4.82237	0.117858	0.722458
GOBP_NEUROTROPHIN_TRK_RECEPTOR_SIGNALING_PATHWAY	6	443	19	9587	0.000657481	6.83403	0.117858	0.626633
GOBP_REGULATION_OF_NEUROTROPHIN_TRK_RECEPTOR_SIGNALING_PATHWAY	4	445	6	9600	0.000664505	14.382	0.117858	1
GOBP_BRAIN_RENIN_ANGIOTENSIN_SYSTEM	4	445	6	9600	0.000664505	14.382	0.117858	1
GOBP_WATER_SOLUBLE_VITAMIN_BIOSYNTHETIC_PROCESS	4	445	6	9600	0.000664505	14.382	0.117858	1
REACTOME_RUNX1_INTERACTS_WITH_CO_FACTORS_WHOSE_PRECISE_EFFECT_ON_RUNX1_TARGETS_IS_NOT_KNOWN	4	445	6	9600	0.000664505	14.382	0.117858	1
GOBP_POSITIVE_REGULATION_OF_SMOOTH_MUSCLE_CELL_PROLIFERATION	15	434	115	9491	0.000667939	2.85243	0.117858	0.522867
GOBP_POSITIVE_REGULATION_OF_INTERLEUKIN_2_PRODUCTION	5	444	12	9594	0.000687458	9.00338	0.119313	0.540322
RGAGGAARY_PU1_Q6	62	387	848	8758	0.000709567	1.65459	0.121164	0.555876
GOBP_POSITIVE_REGULATION_OF_LIPID_KINASE_ACTIVITY	8	441	37	9569	0.000745338	4.69155	0.123601	0.722518
GOBP_ALPHA_BETA_T_CELL_PROLIFERATION	9	440	47	9559	0.000760203	4.16011	0.123601	0.51903
GOBP_RESPONSE_TO_PROSTAGLANDIN_E	7	442	28	9578	0.000765215	5.41742	0.123601	0.669078
ZNF664_TARGET_GENES	121	328	1933	7673	0.000770536	1.46435	0.123601	0.510721
GOBP_RESPONSE_TO_TUMOR_NECROSIS_FACTOR	37	412	435	9171	0.000817075	1.89335	0.12911	0.492726
GOBP_NOTCH_SIGNALING_PATHWAY	33	416	375	9231	0.000848979	1.95271	0.132179	0.539545
GOBP_NEGATIVE_REGULATION_OF_CD4_POSITIVE_ALPHA_BETA_T_CELL_ACTIVATION	7	442	29	9577	0.000913988	5.23007	0.140238	0.674842
GOBP_EAR_MORPHOGENESIS	32	417	357	9249	0.000952228	1.98811	0.144018	0.529838
GOBP_POSITIVE_REGULATION_OF_EPITHELIAL_CELL_DIFFERENTIATION_INVOLVED_IN_KIDNEY_DEVELOPMENT	4	445	7	9599	0.00100757	12.3262	0.144678	1
GOBP_NEPHRON_TUBULE_EPITHELIAL_CELL_DIFFERENTIATION	4	445	7	9599	0.00100757	12.3262	0.144678	1
GOBP_REGULATION_OF_TRANSMISSION_OF_NERVE_IMPULSE	6	443	21	9585	0.00101869	6.18188	0.144678	0.631983
GOBP_POSITIVE_REGULATION_OF_VASCULAR_ASSOCIATED_SMOOTH_MUSCLE_CELL_PROLIFERATION	10	439	60	9546	0.00101938	3.62415	0.144678	0.55513
GOBP_INNER_EAR_MORPHOGENESIS	30	419	332	9274	0.00102916	2.00003	0.144678	0.515897
RCGCANGCGY_NRF1_Q6	84	365	1256	8350	0.00103859	1.52997	0.144678	0.523204
REACTOME_ASSEMBLY_OF_COLLAGEN_FIBRILS_AND_OTHER_MULTIMERIC_STRUCTURES	32	417	363	9243	0.0010671	1.95398	0.145463	0.533804
GOBP_POSITIVE_REGULATION_OF_SMOOTH_MUSCLE_CELL_MIGRATION	7	442	30	9576	0.00108464	5.0552	0.145463	0.680753
GOBP_ENDOPLASMIC_RETICULUM_TO_GOLGI_VESICLE_MEDIATED_TRANSPORT	19	430	173	9433	0.00108544	2.40929	0.145463	0.594407
GOBP_OLFACTORY_BULB_INTERNEURON_DIFFERENTIATION	6	443	22	9584	0.00124834	5.90027	0.165202	0.635402
REACTOME_COPI_DEPENDENT_GOLGI_TO_ER_RETROGRADE_TRAFFIC	21	428	199	9407	0.00127509	2.31939	0.166658	0.621539
ZNF433_TARGET_GENES	13	436	98	9508	0.00130606	2.89281	0.168625	0.63939
MEIS1_01	39	410	476	9130	0.0013275	1.8245	0.169328	0.510199
GOBP_DORSAL_VENTRAL_PATTERN_FORMATION	15	434	125	9481	0.00143805	2.62147	0.174356	0.532587
ATF_01	35	414	416	9190	0.00144398	1.86763	0.174356	0.559136
REACTOME_FGFR3_LIGAND_BINDING_AND_ACTIVATION	4	445	8	9598	0.00145837	10.7843	0.174356	1
GOBP_POSITIVE_REGULATION_OF_VASCULAR_ASSOCIATED_SMOOTH_MUSCLE_CELL_MIGRATION	4	445	8	9598	0.00145837	10.7843	0.174356	1
COBLL1_TARGET_GENES	29	420	326	9280	0.00151317	1.96553	0.174356	0.514746
REACTOME_GOLGI_TO_ER_RETROGRADE_TRANSPORT	21	428	205	9401	0.0015171	2.25007	0.174356	0.512847
GOBP_CELLULAR_RESPONSE_TO_MECHANICAL_STIMULUS	15	434	126	9480	0.00154515	2.60039	0.174356	0.533674
GOBP_VASCULAR_ASSOCIATED_SMOOTH_MUSCLE_CELL_PROLIFERATION	10	439	64	9542	0.00157494	3.39621	0.174356	0.573102
GOBP_AXIAL_MESODERM_DEVELOPMENT	3	446	3	9603	0.00159901	21.5314	0.174356	1
GOBP_POST_ANAL_TAIL_MORPHOGENESIS	3	446	3	9603	0.00159901	21.5314	0.174356	1
GOBP_NEGATIVE_REGULATION_OF_CYCLIC_NUCLEOTIDE_PHOSPHODIESTERASE_ACTIVITY	3	446	3	9603	0.00159901	21.5314	0.174356	1
GOBP_DORSAL_VENTRAL_AXIS_SPECIFICATION	3	446	3	9603	0.00159901	21.5314	0.174356	1
GOBP_REGULATION_OF_CYCLIC_NUCLEOTIDE_PHOSPHODIESTERASE_ACTIVITY	3	446	3	9603	0.00159901	21.5314	0.174356	1
GOBP_GOLGI_RIBBON_FORMATION	3	446	3	9603	0.00159901	21.5314	0.174356	1
GOBP_ORGANOPHOSPHATE_BIOSYNTHETIC_PROCESS	86	363	1310	8296	0.00161395	1.50034	0.174356	0.529516
ZNF577_TARGET_GENES	72	377	1059	8547	0.00167025	1.54138	0.178616	0.541108
GOBP_INTERLEUKIN_13_PRODUCTION	7	442	33	9573	0.00174999	4.5942	0.185271	0.699135
REACTOME_SIGNALING_BY_FGFR3	6	443	24	9582	0.0018242	5.40745	0.189341	0.643489
GOBP_NEUROTROPHIN_SIGNALING_PATHWAY	6	443	24	9582	0.0018242	5.40745	0.189341	0.643489
E4F1_Q6	38	411	477	9129	0.00203734	1.76948	0.20896	0.510199
SUPT16H_TARGET_GENES	170	279	2957	6649	0.00205269	1.37009	0.20896	0.531419
ATF6_TARGET_GENES	117	332	1915	7691	0.0021297	1.41534	0.212879	0.50904
GOBP_EMBRYONIC_MORPHOGENESIS	78	371	1180	8426	0.0021314	1.50127	0.212879	0.511097
GOBP_EMBRYO_DEVELOPMENT	113	336	1833	7773	0.00218876	1.42615	0.215564	0.501704
GOBP_NEGATIVE_REGULATION_OF_TRANSCRIPTION_BY_RNA_POLYMERASE_II	90	359	1403	8203	0.00219931	1.46576	0.215564	0.541512
GOBP_MITOCHONDRIAL_RNA_PROCESSING	8	441	45	9561	0.00224359	3.85427	0.215564	0.512226
GOBP_REGULATION_OF_PHOSPHATASE_ACTIVITY	14	435	118	9488	0.00225436	2.5878	0.215564	0.528815
ATF6_01	20	429	198	9408	0.00226009	2.21516	0.215564	0.618679
GOBP_NEGATIVE_REGULATION_OF_NUCLEOBASE_CONTAINING_COMPOUND_METABOLIC_PROCESS	131	318	2190	7416	0.00234412	1.39499	0.219877	0.491681
ZNF816_TARGET_GENES	69	380	1022	8584	0.00242154	1.52512	0.219877	0.587249
GOBP_ORGANIC_ACID_METABOLIC_PROCESS	190	259	3380	6226	0.00243596	1.35128	0.219877	0.512134
GOBP_POSITIVE_REGULATION_OF_OXIDOREDUCTASE_ACTIVITY	12	437	93	9513	0.00244068	2.80889	0.219877	0.631965
ZNF202_TARGET_GENES	13	436	106	9500	0.00245993	2.67223	0.219877	0.655991
GOBP_OLFACTORY_LOBE_DEVELOPMENT	9	440	57	9549	0.00250546	3.42667	0.219877	0.539921
ZBED5_TARGET_GENES	134	315	2257	7349	0.00260825	1.38513	0.219877	0.496145
GCM2_TARGET_GENES	172	277	3021	6585	0.00261264	1.35349	0.219877	0.500647
MZF1_TARGET_GENES	148	301	2530	7076	0.00261691	1.37519	0.219877	0.512218
REACTOME_TRNA_PROCESSING	17	432	160	9446	0.00265588	2.32323	0.219877	0.584832
GOBP_NERVOUS_SYSTEM_PROCESS	240	209	4435	5171	0.00266814	1.33889	0.219877	0.529378
REACTOME_INTRA_GOLGI_AND_RETROGRADE_GOLGI_TO_ER_TRAFFIC	27	422	307	9299	0.00270278	1.93798	0.219877	0.588384
GOBP_POSITIVE_REGULATION_OF_GAP_JUNCTION_ASSEMBLY	3	446	4	9602	0.00270577	16.1469	0.219877	1
GOBP_POSITIVE_REGULATION_OF_EXTRACELLULAR_MATRIX_CONSTITUENT_SECRETION	3	446	4	9602	0.00270577	16.1469	0.219877	1
GOBP_LUTEINIZATION	3	446	4	9602	0.00270577	16.1469	0.219877	1
GOBP_L_LYSINE_TRANSMEMBRANE_TRANSPORT	3	446	4	9602	0.00270577	16.1469	0.219877	1
REACTOME_RUNX1_REGULATES_TRANSCRIPTION_OF_GENES_INVOLVED_IN_WNT_SIGNALING	3	446	4	9602	0.00270577	16.1469	0.219877	1
REACTOME_RUNX1_REGULATES_ESTROGEN_RECEPTOR_MEDIATED_TRANSCRIPTION	3	446	4	9602	0.00270577	16.1469	0.219877	1
GOBP_REGULATION_OF_AMINO_ACID_TRANSMEMBRANE_TRANSPORT	3	446	4	9602	0.00270577	16.1469	0.219877	1
GOBP_NEGATIVE_REGULATION_OF_T_HELPER_17_TYPE_IMMUNE_RESPONSE	4	445	10	9596	0.0027465	8.62562	0.219877	1
GOBP_ALDEHYDE_BIOSYNTHETIC_PROCESS	4	445	10	9596	0.0027465	8.62562	0.219877	1
ARGGGTTAA_UNKNOWN	22	427	230	9376	0.00276223	2.10032	0.219877	0.536946
ATCMNTCCGY_UNKNOWN	10	439	70	9536	0.00284589	3.10316	0.224847	0.586123
GOBP_REGULATION_OF_PEPTIDYL_THREONINE_PHOSPHORYLATION	19	430	186	9420	0.00287743	2.23781	0.225655	0.60701
INSM2_TARGET_GENES	75	374	1140	8466	0.0029954	1.48923	0.229468	0.504676
GOBP_POSITIVE_REGULATION_OF_NAD_P_H_OXIDASE_ACTIVITY	5	444	18	9588	0.00299549	5.9985	0.229468	0.623637
SETD1A_TARGET_GENES	138	311	2348	7258	0.00299929	1.37163	0.229468	0.502095
GOBP_LOW_DENSITY_LIPOPROTEIN_PARTICLE_REMODELING	11	438	83	9523	0.00302983	2.88147	0.229468	0.613294
ZNF260_TARGET_GENES	53	396	743	8863	0.00303443	1.59651	0.229468	0.531045
GOBP_T_HELPER_17_CELL_DIFFERENTIATION	7	442	37	9569	0.00308508	4.09582	0.231644	0.722458
GOBP_SMOOTH_MUSCLE_CELL_PROLIFERATION	16	433	148	9458	0.00321146	2.3614	0.239435	0.563952
STAT4_01	38	411	489	9117	0.00323602	1.72379	0.239579	0.515625
TCANNTGAY_SREBP1_01	69	380	1034	8572	0.00326763	1.50531	0.240239	0.537147
GOBP_NEGATIVE_REGULATION_OF_LEUKOCYTE_PROLIFERATION	24	425	267	9339	0.00353159	1.9752	0.257855	0.47159
GOBP_CELLULAR_SODIUM_ION_HOMEOSTASIS	8	441	49	9557	0.00358093	3.53816	0.259667	0.519769
GOBP_BIOLOGICAL_ADHESION	221	228	4062	5544	0.00394868	1.32294	0.284385	0.525749
GOBP_NEGATIVE_REGULATION_OF_T_CELL_PROLIFERATION	15	434	136	9470	0.00399134	2.40665	0.285516	0.551123
GOBP_REGULATION_OF_INSULIN_RECEPTOR_SIGNALING_PATHWAY	10	439	74	9532	0.0040744	2.93419	0.289501	0.590355
GOBP_NEGATIVE_REGULATION_OF_SIGNALING	151	298	2621	6985	0.00413303	1.35039	0.289687	0.516787
GOBP_PLATELET_ACTIVATING_FACTOR_METABOLIC_PROCESS	3	446	5	9601	0.00418647	12.9161	0.289687	1
GOBP_POSITIVE_REGULATION_OF_INSULIN_LIKE_GROWTH_FACTOR_RECEPTOR_SIGNALING_PATHWAY	3	446	5	9601	0.00418647	12.9161	0.289687	1
GOBP_GENOMIC_IMPRINTING	3	446	5	9601	0.00418647	12.9161	0.289687	1
GOBP_PROGRAMMED_CELL_DEATH	169	280	2992	6614	0.00422032	1.33423	0.290134	0.533171
GOBP_POSITIVE_REGULATION_OF_SMALL_GTPASE_MEDIATED_SIGNAL_TRANSDUCTION	13	436	114	9492	0.00434274	2.48262	0.292615	0.514358
GOBP_POSITIVE_REGULATION_OF_ERBB_SIGNALING_PATHWAY	13	436	114	9492	0.00434274	2.48262	0.292615	0.514358
GOBP_CELL_SUBSTRATE_JUNCTION_ORGANIZATION	13	436	114	9492	0.00434274	2.48262	0.292615	0.514358
GOBP_MITOCHONDRION_MORPHOGENESIS	5	444	20	9586	0.00439461	5.39752	0.292615	0.626633
GOBP_REGULATION_OF_NAD_P_H_OXIDASE_ACTIVITY	5	444	20	9586	0.00439461	5.39752	0.292615	0.626633
GOBP_PHASIC_SMOOTH_MUSCLE_CONTRACTION	8	441	51	9555	0.00444697	3.39869	0.293736	0.522238
ZNF274_TARGET_GENES	126	323	2126	7480	0.00446795	1.37248	0.293736	0.524387
GOBP_HINDBRAIN_DEVELOPMENT	18	431	181	9425	0.00452243	2.17469	0.293736	0.605434
GOBP_MUSCLE_CELL_PROLIFERATION	18	431	181	9425	0.00452243	2.17469	0.293736	0.484608
GOBP_MESONEPHROS_DEVELOPMENT	9	440	63	9543	0.00455371	3.09838	0.293964	0.563815
REACTOME_LINOLEIC_ACID_LA_METABOLISM	4	445	12	9594	0.00465157	7.18652	0.296664	0.5188
GOBP_VASCULAR_ASSOCIATED_SMOOTH_MUSCLE_CELL_MIGRATION	4	445	12	9594	0.00465157	7.18652	0.296664	0.5188
RYBP_TARGET_GENES	157	292	2755	6851	0.0047529	1.33705	0.301311	0.489003
KEGG_LIMONENE_AND_PINENE_DEGRADATION	7	442	41	9565	0.00508649	3.69468	0.32054	0.724334
YAATNRNNNYNATT_UNKNOWN	20	429	211	9395	0.00517409	2.07581	0.321791	0.52057
ZNF350_TARGET_GENES	145	304	2515	7091	0.00517935	1.34482	0.321791	0.547509
GOBP_POSITIVE_REGULATION_OF_CELLULAR_BIOSYNTHETIC_PROCESS	153	296	2680	6926	0.0052178	1.33582	0.321791	0.519625
GOBP_IMMUNOLOGICAL_MEMORY_PROCESS	5	444	21	9585	0.00524502	5.13996	0.321791	0.629042
CTTTGA_LEF1_Q2	146	303	2537	7069	0.00530607	1.3426	0.321791	0.512484
GOBP_GOLGI_ORGANIZATION	41	408	553	9053	0.00537872	1.6451	0.321791	0.538982
RBM34_TARGET_GENES	114	335	1907	7699	0.00549768	1.37386	0.321791	0.507429
REACTOME_LDL_REMODELING	10	439	78	9528	0.00568838	2.78255	0.321791	0.597622
HFH4_01	7	442	385	9221	0.00569651	0.379309	0.321791	0.531603
REACTOME_NOTCH1_INTRACELLULAR_DOMAIN_REGULATES_TRANSCRIPTION	7	442	42	9564	0.00571191	3.60633	0.321791	0.725441
ZNF2_TARGET_GENES	115	334	1931	7675	0.00573549	1.36851	0.321791	0.509431
GOBP_LOCOMOTORY_BEHAVIOR	32	417	402	9204	0.005781	1.75697	0.321791	0.551248
KDM7A_TARGET_GENES	142	307	2462	7144	0.00578504	1.34216	0.321791	0.544365
GOBP_POSITIVE_REGULATION_OF_RENAL_SODIUM_EXCRETION	4	445	13	9593	0.0058713	6.63302	0.321791	0.540322
GOBP_POSITIVE_REGULATION_OF_INTERLEUKIN_13_PRODUCTION	4	445	13	9593	0.0058713	6.63302	0.321791	0.540322
GOBP_MYOBLAST_DIFFERENTIATION	12	437	105	9501	0.00593093	2.48473	0.321791	0.494614
REACTOME_SIGNALING_BY_NOTCH1	8	441	54	9552	0.00603726	3.20887	0.321791	0.528224
REACTOME_SIGNALING_BY_NOTCH1_PEST_DOMAIN_MUTANTS_IN_CANCER	8	441	54	9552	0.00603726	3.20887	0.321791	0.528224
GOBP_POSITIVE_REGULATION_OF_INTRACELLULAR_SIGNAL_TRANSDUCTION	123	326	2086	7520	0.00603954	1.36016	0.321791	0.521688
BARX1_TARGET_GENES	129	320	2211	7395	0.00605375	1.34831	0.321791	0.529857
REACTOME_HDL_ASSEMBLY	3	446	6	9600	0.00607308	10.7623	0.321791	1
REACTOME_PI_3K_CASCADE_FGFR3	3	446	6	9600	0.00607308	10.7623	0.321791	1
REACTOME_SIGNALING_BY_FGFR3_FUSIONS_IN_CANCER	3	446	6	9600	0.00607308	10.7623	0.321791	1
REACTOME_FRS_MEDIATED_FGFR3_SIGNALING	3	446	6	9600	0.00607308	10.7623	0.321791	1
GOBP_REGULATION_OF_EXTRACELLULAR_MATRIX_CONSTITUENT_SECRETION	3	446	6	9600	0.00607308	10.7623	0.321791	1
REACTOME_SIGNALING_BY_KIT_IN_DISEASE	3	446	6	9600	0.00607308	10.7623	0.321791	1
REACTOME_FGFR3B_LIGAND_BINDING_AND_ACTIVATION	3	446	6	9600	0.00607308	10.7623	0.321791	1
REACTOME_DOWNSTREAM_SIGNALING_OF_ACTIVATED_FGFR3	3	446	6	9600	0.00607308	10.7623	0.321791	1
REACTOME_P2Y_RECEPTORS	3	446	6	9600	0.00607308	10.7623	0.321791	1
GOBP_REGULATION_OF_INOSITOL_1_4_5_TRISPHOSPHATE_SENSITIVE_CALCIUM_RELEASE_CHANNEL_ACTIVITY	3	446	6	9600	0.00607308	10.7623	0.321791	1
REACTOME_SHC_MEDIATED_CASCADE_FGFR3	3	446	6	9600	0.00607308	10.7623	0.321791	1
GOBP_TRNA_WOBBLE_BASE_MODIFICATION	11	438	92	9514	0.00612057	2.59713	0.321791	0.630614
GOBP_SPINAL_CORD_ASSOCIATION_NEURON_DIFFERENTIATION	5	444	22	9584	0.00620555	4.90581	0.321791	0.631983
GOBP_REGULATION_OF_BRANCHING_INVOLVED_IN_URETERIC_BUD_MORPHOGENESIS	5	444	22	9584	0.00620555	4.90581	0.321791	0.631983
REACTOME_NEGATIVE_REGULATION_OF_FGFR3_SIGNALING	5	444	22	9584	0.00620555	4.90581	0.321791	0.631983
GOBP_REGULATION_OF_KIDNEY_DEVELOPMENT	5	444	22	9584	0.00620555	4.90581	0.321791	0.631983
GOBP_NERVOUS_SYSTEM_PROCESS_INVOLVED_IN_REGULATION_OF_SYSTEMIC_ARTERIAL_BLOOD_PRESSURE	6	443	32	9574	0.00627648	4.0522	0.321791	0.686787
REACTOME_DEGRADATION_OF_AXIN	6	443	32	9574	0.00627648	4.0522	0.321791	0.686787
GOBP_REGULATION_OF_CELL_POPULATION_PROLIFERATION	154	295	2709	6897	0.00629537	1.32908	0.321791	0.556462
ATF3_Q6	26	423	308	9298	0.00633823	1.85555	0.321791	0.588384
GOBP_ERBB_SIGNALING_PATHWAY	20	429	219	9387	0.00635254	1.99828	0.321791	0.524371
GOBP_REGULATION_OF_MUSCLE_HYPERTROPHY	7	442	43	9563	0.00639312	3.5221	0.322304	0.726778
GOBP_POSITIVE_REGULATION_OF_NUCLEOBASE_CONTAINING_COMPOUND_METABOLIC_PROCESS	139	310	2412	7194	0.00648874	1.33735	0.324284	0.505632
GOBP_INSULIN_RECEPTOR_SIGNALING_PATHWAY	17	432	173	9433	0.00649364	2.1457	0.324284	0.591962
GOBP_POSITIVE_REGULATION_OF_MORPHOGENESIS_OF_AN_EPITHELIUM	8	441	55	9551	0.00665322	3.1502	0.327171	0.530776
GOBP_REGULATION_OF_ALPHA_BETA_T_CELL_DIFFERENTIATION	10	439	80	9526	0.00666327	2.71241	0.327171	0.602262
GOBP_POSITIVE_REGULATION_OF_CELL_DEATH	75	374	1175	8431	0.00666531	1.4389	0.327171	0.510897
GOBP_REGULATION_OF_HISTONE_METHYLATION	0	449	119	9487	0.00667506	0	0.327171	0.497382
ZBTB12_TARGET_GENES	133	316	2295	7311	0.00670821	1.34078	0.32728	0.534994
GOBP_FORMATION_OF_PRIMARY_GERM_LAYER	30	419	379	9227	0.00683345	1.74313	0.331861	0.539885
REACTOME_DISEASES_OF_SIGNAL_TRANSDUCTION_BY_GROWTH_FACTOR_RECEPTORS_AND_SECOND_MESSENGERS	28	421	347	9259	0.00704798	1.77464	0.338354	0.524417
PPARA_TARGET_GENES	14	435	133	9473	0.00713911	2.29232	0.338354	0.542787
REACTOME_SENSORY_PROCESSING_OF_SOUND_BY_OUTER_HAIR_CELLS_OF_THE_COCHLEA	33	416	425	9181	0.00719961	1.71365	0.338354	0.561532
REACTOME_HYDROLYSIS_OF_LPC	5	444	23	9583	0.0072832	4.69203	0.338354	0.635402
GOBP_REGULATION_OF_EPITHELIAL_CELL_DIFFERENTIATION_INVOLVED_IN_KIDNEY_DEVELOPMENT	5	444	23	9583	0.0072832	4.69203	0.338354	0.635402
GOBP_NEGATIVE_REGULATION_OF_T_HELPER_CELL_DIFFERENTIATION	4	445	14	9592	0.00728673	6.15859	0.338354	0.560883
GOBP_NEGATIVE_REGULATION_OF_INTERLEUKIN_17_PRODUCTION	4	445	14	9592	0.00728673	6.15859	0.338354	0.560883
GOBP_NEGATIVE_REGULATION_OF_CD4_POSITIVE_ALPHA_BETA_T_CELL_DIFFERENTIATION	4	445	14	9592	0.00728673	6.15859	0.338354	0.560883
GOBP_POSITIVE_REGULATION_OF_ANION_TRANSMEMBRANE_TRANSPORT	4	445	14	9592	0.00728673	6.15859	0.338354	0.560883
GOBP_REGULATION_OF_T_HELPER_17_CELL_DIFFERENTIATION	4	445	14	9592	0.00728673	6.15859	0.338354	0.560883
GOBP_ORGANOPHOSPHATE_METABOLIC_PROCESS	123	326	2099	7507	0.00733553	1.3494	0.338573	0.522065
ZNF282_TARGET_GENES	105	344	1752	7854	0.00739039	1.36832	0.338573	0.533806
REACTOME_MEMBRANE_TRAFFICKING	69	380	1066	8540	0.00739286	1.45468	0.338573	0.541367
GOBP_TRANSMISSION_OF_NERVE_IMPULSE	14	435	134	9472	0.00745136	2.27497	0.338573	0.544711
GOBP_REGULATION_OF_ERBB_SIGNALING_PATHWAY	14	435	134	9472	0.00745136	2.27497	0.338573	0.544711
GOBP_MESODERM_MORPHOGENESIS	13	436	116	9490	0.00761446	2.4393	0.344506	0.519914
GOBP_POSITIVE_REGULATION_OF_PRODUCTION_OF_MOLECULAR_MEDIATOR_OF_IMMUNE_RESPONSE	21	428	232	9374	0.00771142	1.9825	0.347408	0.538419
GOBP_CELLULAR_RESPONSE_TO_OXYGEN_RADICAL	14	435	135	9471	0.00778352	2.25788	0.34917	0.546744
KEGG_VALINE_LEUCINE_AND_ISOLEUCINE_DEGRADATION	19	430	206	9400	0.007821	2.01626	0.349371	0.624467
NERF_Q2	36	413	477	9129	0.00794927	1.66824	0.353609	0.509233
REACTOME_NCAM1_INTERACTIONS	16	433	159	9447	0.00803126	2.19548	0.354223	0.580807
GOBP_RESPONSE_TO_MECHANICAL_STIMULUS	44	405	615	8991	0.00804963	1.58829	0.354223	0.4939
GOBP_RESPONSE_TO_HEAT	5	444	314	9292	0.00808465	0.333247	0.354223	0.581778
GOBP_POSITIVE_REGULATION_OF_MUSCLE_HYPERTROPHY	6	443	34	9572	0.00809691	3.81304	0.354223	0.699135
REACTOME_RNA_POLYMERASE_II_TRANSCRIPTION	120	329	2054	7552	0.00827951	1.34106	0.35821	0.518837
GOBP_REGULATION_OF_CALCIUM_MEDIATED_SIGNALING	9	440	70	9536	0.00837715	2.78649	0.35821	0.585588
GOBP_REGULATION_OF_ACTIVATION_OF_JANUS_KINASE_ACTIVITY	3	446	7	9599	0.00839105	9.22389	0.35821	1
GOBP_POSITIVE_REGULATION_OF_ACTIVATION_OF_JANUS_KINASE_ACTIVITY	3	446	7	9599	0.00839105	9.22389	0.35821	1
GOBP_TONIC_SMOOTH_MUSCLE_CONTRACTION	3	446	7	9599	0.00839105	9.22389	0.35821	1
GOBP_ACTIVATION_OF_JANUS_KINASE_ACTIVITY	3	446	7	9599	0.00839105	9.22389	0.35821	1
SETX_TARGET_GENES	172	277	3096	6510	0.00849718	1.30566	0.358748	0.536425
GOBP_REGULATION_OF_DEPHOSPHORYLATION	14	435	137	9469	0.00850951	2.22445	0.358748	0.551123
REACTOME_CELLULAR_RESPONSES_TO_STIMULI	50	399	728	8878	0.00851411	1.5282	0.358748	0.527534
GOBP_UROGENITAL_SYSTEM_DEVELOPMENT	60	389	907	8699	0.0085392	1.47933	0.358748	0.512681
GOBP_POSITIVE_REGULATION_OF_ENDOTHELIAL_CELL_MIGRATION	11	438	97	9509	0.00868366	2.46196	0.361416	0.485033
GOBP_LIPID_METABOLIC_PROCESS	204	245	3759	5847	0.00876512	1.29516	0.361416	0.489496
GOBP_CD4_POSITIVE_ALPHA_BETA_T_CELL_DIFFERENTIATION	8	441	58	9548	0.00878802	2.98632	0.361416	0.539921
GOBP_REGULATION_OF_CELLULAR_RESPONSE_TO_INSULIN_STIMULUS	8	441	58	9548	0.00878802	2.98632	0.361416	0.539921
GOBP_RESPONSE_TO_FUNGUS	17	432	182	9424	0.00883726	2.03765	0.361416	0.605434
ZNF140_TARGET_GENES	94	355	1548	8058	0.0088591	1.37834	0.361416	0.51419
GOBP_FATTY_ACID_ELONGATION_SATURATED_FATTY_ACID	4	445	15	9591	0.00890995	5.74742	0.361416	0.580527
GOBP_VASCULAR_ASSOCIATED_SMOOTH_MUSCLE_CONTRACTION	4	445	15	9591	0.00890995	5.74742	0.361416	0.580527
GOBP_FATTY_ACID_ELONGATION	4	445	15	9591	0.00890995	5.74742	0.361416	0.580527
KEGG_PROSTATE_CANCER	10	439	84	9522	0.0089979	2.58217	0.363591	0.613294
GOBP_MESONEPHRIC_TUBULE_MORPHOGENESIS	6	443	35	9571	0.00913683	3.70371	0.367801	0.705408
GOBP_REGULATION_OF_CARDIAC_MUSCLE_CONTRACTION	2	447	202	9404	0.00918357	0.208297	0.368282	0.491409
REACTOME_SENSORY_PROCESSING_OF_SOUND	34	415	454	9152	0.00936371	1.65155	0.373623	0.57496
HES2_TARGET_GENES	132	317	2300	7306	0.00946443	1.32272	0.373623	0.535506
GABP_B	32	417	417	9189	0.00948389	1.69101	0.373623	0.482181
SP3_Q3	27	422	339	9267	0.00949186	1.749	0.373623	0.517565
GOBP_PEPTIDYL_THREONINE_MODIFICATION	23	426	274	9332	0.00954054	1.83883	0.373623	0.56875
PAX2_01	16	433	166	9440	0.00959025	2.10134	0.373623	0.585681
GOBP_POSITIVE_REGULATION_OF_RNA_METABOLIC_PROCESS	126	323	2175	7431	0.00959146	1.33277	0.373623	0.527805
S8_01	42	407	593	9013	0.00959908	1.56845	0.373623	0.552635
GOBP_CHITIN_METABOLIC_PROCESS	10	439	85	9521	0.00966908	2.55152	0.373855	0.616379
GOBP_NEGATIVE_REGULATION_OF_WNT_SIGNALING_PATHWAY	25	424	307	9299	0.00971473	1.78596	0.373855	0.587336
KEGG_TRYPTOPHAN_METABOLISM	14	435	140	9466	0.0097602	2.17609	0.373855	0.558427
GOBP_REGULATION_OF_T_CELL_DIFFERENTIATION	19	430	214	9392	0.00976928	1.93923	0.373855	0.523064
GOBP_REGULATION_OF_RESPIRATORY_GASEOUS_EXCHANGE_BY_NERVOUS_SYSTEM_PROCESS	5	444	25	9581	0.00981691	4.31577	0.373855	0.643489
GOBP_ALPHA_LINOLENIC_ACID_METABOLIC_PROCESS	5	444	25	9581	0.00981691	4.31577	0.373855	0.643489
ZMYND11_TARGET_GENES	11	438	99	9507	0.00991508	2.41172	0.375903	0.637824
GOBP_GAP_JUNCTION_ASSEMBLY	13	436	124	9482	0.010004	2.28	0.375903	0.530123
GOBP_INTESTINE_SMOOTH_MUSCLE_CONTRACTION	6	443	36	9570	0.0102688	3.60045	0.375903	0.711724
GOBP_MITOCHONDRIAL_TRNA_PROCESSING	6	443	36	9570	0.0102688	3.60045	0.375903	0.711724
GOBP_GASTRO_INTESTINAL_SYSTEM_SMOOTH_MUSCLE_CONTRACTION	6	443	36	9570	0.0102688	3.60045	0.375903	0.711724
GOBP_RESPONSE_TO_TRANSFORMING_GROWTH_FACTOR_BETA	30	419	387	9219	0.0102936	1.70561	0.375903	0.544277
GOBP_BEHAVIOR	74	375	1179	8427	0.0103986	1.41046	0.375903	0.510837
NAB2_TARGET_GENES	130	319	2262	7344	0.0106139	1.3231	0.375903	0.496229
VDR_Q6	32	417	426	9180	0.0106232	1.65366	0.375903	0.561532
GOBP_T_CELL_CHEMOTAXIS	7	442	48	9558	0.0107376	3.15356	0.375903	0.518639
REACTOME_MYOGENESIS	7	442	48	9558	0.0107376	3.15356	0.375903	0.518639
GOBP_VITAMIN_B6_METABOLIC_PROCESS	4	445	16	9590	0.0107521	5.38764	0.375903	0.599294
GOBP_MITOCHONDRION_DISTRIBUTION	4	445	16	9590	0.0107521	5.38764	0.375903	0.599294
TAXCREB_01	18	431	197	9409	0.0107676	1.99468	0.375903	0.61489
REACTOME_SIGNALING_BY_NOTCH	13	436	126	9480	0.010857	2.24334	0.375903	0.531631
REACTOME_CELL_SURFACE_INTERACTIONS_AT_THE_VASCULAR_WALL	5	444	304	9302	0.0108847	0.34458	0.375903	0.574116
GOBP_REGIONALIZATION	35	414	476	9130	0.0110307	1.62155	0.375903	0.508425
GOBP_RESPONSE_TO_CARBOHYDRATE	40	409	565	9041	0.0110397	1.56497	0.375903	0.541788
GOBP_REGULATION_OF_T_CELL_ACTIVATION	46	403	670	8936	0.0110966	1.52237	0.375903	0.511344
GOBP_FOCAL_ADHESION_ASSEMBLY	10	439	87	9519	0.0111254	2.49234	0.375903	0.622899
GOBP_REGULATION_OF_INTRACELLULAR_STEROID_HORMONE_RECEPTOR_SIGNALING_PATHWAY	10	439	87	9519	0.0111254	2.49234	0.375903	0.622899
GOBP_PROTEIN_RETENTION_IN_ER_LUMEN	10	439	87	9519	0.0111254	2.49234	0.375903	0.622899
GOBP_REGULATION_OF_NOTCH_SIGNALING_PATHWAY	22	427	256	9350	0.0111282	1.88177	0.375903	0.557568
REACTOME_SIGNAL_TRANSDUCTION_BY_L1	3	446	8	9598	0.0111599	8.07007	0.375903	1
GOBP_EXTRACELLULAR_MATRIX_CONSTITUENT_SECRETION	3	446	8	9598	0.0111599	8.07007	0.375903	1
GOBP_ADENYLATE_CYCLASE_INHIBITING_SEROTONIN_RECEPTOR_SIGNALING_PATHWAY	3	446	8	9598	0.0111599	8.07007	0.375903	1
GOBP_VESTIBULOCOCHLEAR_NERVE_DEVELOPMENT	3	446	8	9598	0.0111599	8.07007	0.375903	1
REACTOME_THE_RETINOID_CYCLE_IN_CONES_DAYLIGHT_VISION	3	446	8	9598	0.0111599	8.07007	0.375903	1
GOBP_INFLAMMATORY_RESPONSE_TO_WOUNDING	2	447	2	9604	0.0112426	21.4855	0.375903	1
GOBP_POSITIVE_REGULATION_OF_HEMATOPOIETIC_STEM_CELL_PROLIFERATION	2	447	2	9604	0.0112426	21.4855	0.375903	1
GOBP_BLOOD_VESSEL_MATURATION	2	447	2	9604	0.0112426	21.4855	0.375903	1
GOBP_NEGATIVE_REGULATION_OF_RNA_POLYMERASE_II_REGULATORY_REGION_SEQUENCE_SPECIFIC_DNA_BINDING	2	447	2	9604	0.0112426	21.4855	0.375903	1
GOBP_RESCUE_OF_STALLED_RIBOSOME	2	447	2	9604	0.0112426	21.4855	0.375903	1
GOBP_RIBOSOME_ASSOCIATED_UBIQUITIN_DEPENDENT_PROTEIN_CATABOLIC_PROCESS	2	447	2	9604	0.0112426	21.4855	0.375903	1
GOBP_VENTRICULAR_CARDIAC_MUSCLE_CELL_DEVELOPMENT	2	447	2	9604	0.0112426	21.4855	0.375903	1
GOBP_POSITIVE_REGULATION_OF_TRANSMISSION_OF_NERVE_IMPULSE	2	447	2	9604	0.0112426	21.4855	0.375903	1
GOBP_VENTRICULAR_CARDIAC_MUSCLE_CELL_DIFFERENTIATION	2	447	2	9604	0.0112426	21.4855	0.375903	1
ZNF236_TARGET_GENES	28	421	358	9248	0.0112619	1.71807	0.375903	0.528521
GOBP_POSITIVE_REGULATION_OF_DNA_BINDING_TRANSCRIPTION_FACTOR_ACTIVITY	41	408	575	9031	0.0113354	1.57831	0.375903	0.545962
GOBP_DETECTION_OF_MECHANICAL_STIMULUS_INVOLVED_IN_SENSORY_PERCEPTION	8	441	61	9545	0.0113975	2.83856	0.375903	0.551041
GOBP_REGULATION_OF_PHOSPHOPROTEIN_PHOSPHATASE_ACTIVITY	8	441	61	9545	0.0113975	2.83856	0.375903	0.551041
GOBP_CYTOLYSIS_BY_HOST_OF_SYMBIONT_CELLS	8	441	61	9545	0.0113975	2.83856	0.375903	0.551041
ZNF529_TARGET_GENES	8	441	61	9545	0.0113975	2.83856	0.375903	0.551041
REACTOME_TRNA_MODIFICATION_IN_THE_MITOCHONDRION	6	443	37	9569	0.0114969	3.50278	0.376834	0.718065
GOBP_LYMPHOCYTE_COSTIMULATION	6	443	37	9569	0.0114969	3.50278	0.376834	0.718065
GOBP_RESPONSE_TO_INTERLEUKIN_1	26	423	325	9281	0.0115738	1.75527	0.378079	0.51037
GOBP_CELLULAR_RESPONSE_TO_ABIOTIC_STIMULUS	44	405	630	8976	0.0116063	1.54789	0.378079	0.562149
GOBP_FATTY_ACID_DERIVATIVE_METABOLIC_PROCESS	15	434	152	9454	0.0117964	2.14968	0.37808	0.567397
GOBP_NATURAL_KILLER_CELL_CYTOKINE_PRODUCTION	7	442	49	9557	0.0118144	3.08888	0.37808	0.51903
GOBP_DORSAL_SPINAL_CORD_DEVELOPMENT	7	442	49	9557	0.0118144	3.08888	0.37808	0.51903
GOBP_REPRODUCTIVE_BEHAVIOR	7	442	49	9557	0.0118144	3.08888	0.37808	0.51903
GOBP_MESODERM_DEVELOPMENT	13	436	128	9478	0.0118206	2.20782	0.37808	0.533674
GOBP_STEROID_HORMONE_MEDIATED_SIGNALING_PATHWAY	13	436	128	9478	0.0118206	2.20782	0.37808	0.533674
PAX8_01	12	437	110	9496	0.0118985	2.37054	0.379425	0.502691
GTTRYCATRR_UNKNOWN	28	421	362	9244	0.0119668	1.69835	0.380457	0.530377
GOBP_IMMUNE_SYSTEM_DEVELOPMENT	91	358	1509	8097	0.0120171	1.36393	0.380584	0.552442
KEGG_SMALL_CELL_LUNG_CANCER	20	429	231	9375	0.0120427	1.89205	0.380584	0.535541
REACTOME_COLLAGEN_FORMATION	33	416	445	9161	0.0120813	1.63307	0.38067	0.569436
GOBP_POSITIVE_REGULATION_OF_CYTOKINE_PRODUCTION	82	367	1332	8274	0.0121991	1.3879	0.383241	0.5318
GOBP_VESICLE_CYTOSKELETAL_TRAFFICKING	24	425	295	9311	0.01224	1.78236	0.383388	0.581778
GOBP_REGULATION_OF_SYNAPTIC_PLASTICITY	22	427	264	9342	0.012547	1.82319	0.391843	0.559491
GOBP_NEGATIVE_REGULATION_OF_BIOSYNTHETIC_PROCESS	138	311	2434	7172	0.0126602	1.30749	0.393826	0.543008
GOBP_MAINTENANCE_OF_PROTEIN_LOCALIZATION_IN_ENDOPLASMIC_RETICULUM	10	439	89	9517	0.0127423	2.43582	0.393826	0.629777
GOBP_NEGATIVE_REGULATION_OF_ALPHA_BETA_T_CELL_DIFFERENTIATION	4	445	17	9589	0.0128231	5.07019	0.393826	0.617223
REACTOME_ALPHA_LINOLENIC_OMEGA3_AND_LINOLEIC_OMEGA6_ACID_METABOLISM	5	444	27	9579	0.0128978	3.99525	0.393826	0.652951
GOBP_ANTEROGRADE_DENDRITIC_TRANSPORT	5	444	27	9579	0.0128978	3.99525	0.393826	0.652951
GOBP_NEGATIVE_REGULATION_OF_TORC1_SIGNALING	5	444	27	9579	0.0128978	3.99525	0.393826	0.652951
GOBP_DENDRITIC_TRANSPORT	5	444	27	9579	0.0128978	3.99525	0.393826	0.652951
CIITA_TARGET_GENES	116	333	2004	7602	0.0129081	1.32143	0.393826	0.55388
HOXC6_TARGET_GENES	139	310	2464	7142	0.0131309	1.29967	0.399472	0.508845
GOBP_REGULATION_OF_CELL_DIFFERENTIATION	132	317	2323	7283	0.0133611	1.3055	0.403198	0.536869
GOBP_SENSORY_PERCEPTION	201	248	3735	5871	0.0133652	1.27399	0.403198	0.520456
GOBP_RESPONSE_TO_PROSTAGLANDIN	8	441	63	9543	0.0134288	2.74787	0.403198	0.559392
GOBP_NEGATIVE_REGULATION_OF_HEART_RATE	8	441	63	9543	0.0134288	2.74787	0.403198	0.559392
GOBP_HYDROGEN_PEROXIDE_METABOLIC_PROCESS	29	420	378	9228	0.0134437	1.68564	0.403198	0.539253
TTCYNRGAA_STAT5B_01	36	413	503	9103	0.0135923	1.5775	0.406501	0.51955
GOBP_ENDOTHELIAL_CELL_PROLIFERATION	15	434	158	9448	0.0137177	2.06673	0.407393	0.576918
GOBP_CHONDROCYTE_DIFFERENTIATION	15	434	158	9448	0.0137177	2.06673	0.407393	0.576918
WGTTNNNNNAAA_UNKNOWN	59	390	909	8697	0.0137375	1.44741	0.407393	0.513071
GOBP_RESPONSE_TO_GROWTH_FACTOR	63	386	981	8625	0.0138272	1.43497	0.408906	0.579616
GOBP_REGULATION_OF_INTRACELLULAR_SIGNAL_TRANSDUCTION	175	274	3196	6410	0.0140189	1.28097	0.412735	0.539468
KEGG_ASCORBATE_AND_ALDARATE_METABOLISM	15	434	159	9447	0.0141277	2.05352	0.412735	0.57882
GOBP_REPRODUCTION	177	272	3237	6369	0.0143089	1.28036	0.412735	0.540775
ZFHX3_TARGET_GENES	154	295	2769	6837	0.0143732	1.28897	0.412735	0.55894
GOBP_NEGATIVE_REGULATION_OF_CD4_POSITIVE_ALPHA_BETA_T_CELL_PROLIFERATION	3	446	9	9597	0.0143937	7.17265	0.412735	1
GOBP_REGULATION_OF_XENOPHAGY	3	446	9	9597	0.0143937	7.17265	0.412735	1
REACTOME_SUMOYLATION_OF_RNA_BINDING_PROTEINS	3	446	9	9597	0.0143937	7.17265	0.412735	1
GOBP_MECHANOSENSORY_BEHAVIOR	3	446	9	9597	0.0143937	7.17265	0.412735	1
GOBP_ACTOMYOSIN_CONTRACTILE_RING_ORGANIZATION	3	446	9	9597	0.0143937	7.17265	0.412735	1
GOBP_AMINO_SUGAR_CATABOLIC_PROCESS	10	439	91	9515	0.0145299	2.38179	0.412735	0.629876
GOBP_GLUCOSAMINE_CONTAINING_COMPOUND_CATABOLIC_PROCESS	10	439	91	9515	0.0145299	2.38179	0.412735	0.629876
REACTOME_NICOTINATE_METABOLISM	8	441	64	9542	0.0145382	2.70465	0.412735	0.563815
GOBP_NEGATIVE_REGULATION_OF_CELL_POPULATION_PROLIFERATION	76	373	1233	8373	0.014544	1.38364	0.412735	0.518303
GOBP_RESPONSE_TO_OXYGEN_RADICAL	15	434	160	9446	0.0145641	2.04047	0.412735	0.580807
GOBP_CELLULAR_RESPONSE_TO_INSULIN_STIMULUS	27	422	348	9258	0.0145803	1.70212	0.412735	0.524417
REACTOME_SYNTHESIS_OF_PIPS_AT_THE_EARLY_ENDOSOME_MEMBRANE	5	444	28	9578	0.0146584	3.85216	0.412735	0.658103
GOBP_INTERLEUKIN_4_PRODUCTION	5	444	28	9578	0.0146584	3.85216	0.412735	0.658103
GOBP_DIENCEPHALON_DEVELOPMENT	5	444	28	9578	0.0146584	3.85216	0.412735	0.658103
GOBP_MULTICELLULAR_ORGANISM_REPRODUCTION	115	334	1988	7618	0.0148049	1.3194	0.415165	0.513984
GOBP_UNSATURATED_FATTY_ACID_BIOSYNTHETIC_PROCESS	19	430	216	9390	0.0148601	1.92087	0.415165	0.523164
GOBP_THYROID_HORMONE_TRANSPORT	0	449	102	9504	0.0149331	0	0.415165	0.630167
GOBP_PEPTIDOGLYCAN_METABOLIC_PROCESS	0	449	102	9504	0.0149331	0	0.415165	0.630167
REACTOME_EPIGENETIC_REGULATION_OF_GENE_EXPRESSION	0	449	104	9502	0.0150079	0	0.415165	0.631215
REACTOME_AFLATOXIN_ACTIVATION_AND_DETOXIFICATION	19	430	217	9389	0.015053	1.91181	0.415165	0.523341
GOBP_ANTEROGRADE_DENDRITIC_TRANSPORT_OF_NEUROTRANSMITTER_RECEPTOR_COMPLEX	4	445	18	9588	0.0151322	4.78801	0.415165	0.623174
GOBP_RENAL_CONTROL_OF_PERIPHERAL_VASCULAR_RESISTANCE_INVOLVED_IN_REGULATION_OF_SYSTEMIC_ARTERIAL_BLOOD_PRESSURE	4	445	18	9588	0.0151322	4.78801	0.415165	0.623174
GOBP_FOREBRAIN_MORPHOGENESIS	4	445	18	9588	0.0151322	4.78801	0.415165	0.623174
FXR_Q3	17	432	189	9417	0.0151368	1.96072	0.415165	0.607447
GOBP_INTRACELLULAR_TRANSPORT	148	301	2647	6959	0.0151896	1.29267	0.415536	0.517874
REACTOME_FATTY_ACID_METABOLISM	64	385	1012	8594	0.0153471	1.41167	0.418762	0.532003
HBZ_TARGET_GENES	124	325	2168	7438	0.0155056	1.30899	0.420732	0.526693
KEGG_NICOTINATE_AND_NICOTINAMIDE_METABOLISM	7	442	52	9554	0.0155111	2.90976	0.420732	0.522238
REACTOME_ER_TO_GOLGI_ANTEROGRADE_TRANSPORT	21	428	250	9356	0.0155782	1.83622	0.420732	0.549595
ZNF677_TARGET_GENES	21	428	250	9356	0.0155782	1.83622	0.420732	0.549595
GOBP_CARDIAC_MUSCLE_CELL_CONTRACTION	1	448	152	9454	0.0156621	0.138833	0.421141	0.555898
GOBP_RESPONSE_TO_AMINO_ACID_STARVATION	8	441	65	9541	0.0157127	2.66276	0.421141	0.568389
GOBP_NEGATIVE_REGULATION_OF_BLOOD_CIRCULATION	8	441	65	9541	0.0157127	2.66276	0.421141	0.568389
GOBP_NUCLEAR_TRANSPORT	38	411	535	9071	0.015949	1.56763	0.426393	0.531749
GOBP_ANATOMICAL_STRUCTURE_MATURATION	38	411	537	9069	0.0161297	1.56145	0.427189	0.532071
GOBP_TISSUE_MORPHOGENESIS	78	371	1278	8328	0.0161368	1.37003	0.427189	0.479624
GOBP_POSITIVE_REGULATION_OF_CYTOKINE_PRODUCTION_INVOLVED_IN_IMMUNE_RESPONSE	17	432	192	9414	0.0162162	1.92947	0.427189	0.609241
GOBP_POSITIVE_REGULATION_OF_EPITHELIAL_CELL_MIGRATION	17	432	192	9414	0.0162162	1.92947	0.427189	0.500442
KEGG_CHEMOKINE_SIGNALING_PATHWAY	17	432	192	9414	0.0162162	1.92947	0.427189	0.500442
REACTOME_BIOLOGICAL_OXIDATIONS	83	366	1374	8232	0.0162648	1.35868	0.427189	0.492895
GOBP_EAR_DEVELOPMENT	41	408	590	9016	0.0162919	1.53563	0.427189	0.550348
REACTOME_POST_TRANSLATIONAL_PROTEIN_MODIFICATION	134	315	2374	7232	0.0163204	1.2959	0.427189	0.503329
GOBP_MULTI_ORGANISM_REPRODUCTIVE_PROCESS	143	306	2552	7054	0.0163481	1.29172	0.427189	0.478629
REACTOME_ARACHIDONIC_ACID_METABOLISM	35	414	490	9116	0.016498	1.57281	0.427189	0.515512
KEGG_NON_SMALL_CELL_LUNG_CANCER	5	444	29	9577	0.016573	3.71893	0.427189	0.663489
GOBP_CORNEA_DEVELOPMENT_IN_CAMERA_TYPE_EYE	5	444	29	9577	0.016573	3.71893	0.427189	0.663489
REACTOME_E3_UBIQUITIN_LIGASES_UBIQUITINATE_TARGET_PROTEINS	5	444	29	9577	0.016573	3.71893	0.427189	0.663489
GOBP_CARBOHYDRATE_DERIVATIVE_BIOSYNTHETIC_PROCESS	89	360	1486	8120	0.0165801	1.3509	0.427189	0.507051
RFX7_TARGET_GENES	44	405	647	8959	0.0165899	1.50436	0.427189	0.566238
REACTOME_COPI_MEDIATED_ANTEROGRADE_TRANSPORT	17	432	193	9413	0.0166243	1.91927	0.427189	0.609995
REACTOME_PLASMA_LIPOPROTEIN_ASSEMBLY_REMODELING_AND_CLEARANCE	23	426	288	9318	0.0168021	1.74682	0.430379	0.575204
LFA1_Q6	44	405	649	8957	0.0168298	1.49939	0.430379	0.566822
GOBP_EPITHELIAL_CELL_DIFFERENTIATION_INVOLVED_IN_KIDNEY_DEVELOPMENT	7	442	53	9553	0.0169078	2.85456	0.431283	0.523942
REACTOME_SIGNALING_BY_PDGF	14	435	144	9462	0.0169466	2.11475	0.431283	0.559966
GOBP_REGULATION_OF_LYMPHOCYTE_ACTIVATION	62	387	977	8629	0.0170531	1.41497	0.432952	0.526244
GOBP_CHONDROCYTE_PROLIFERATION	6	443	41	9565	0.0174482	3.15972	0.43759	0.723469
GOBP_REGULATION_OF_WATER_LOSS_VIA_SKIN	6	443	41	9565	0.0174482	3.15972	0.43759	0.723469
REACTOME_INTERLEUKIN_36_PATHWAY	6	443	41	9565	0.0174482	3.15972	0.43759	0.723469
TAANNYSGCG_UNKNOWN	11	438	102	9504	0.0175714	2.34005	0.43759	0.642886
LEF1_Q6	41	408	600	9006	0.0176133	1.50836	0.43759	0.552862
GOBP_DOUBLE_STRAND_BREAK_REPAIR	19	430	687	8919	0.017649	0.573647	0.43759	0.570832
GOBP_INOSITOL_METABOLIC_PROCESS	4	445	19	9587	0.0176873	4.53554	0.43759	0.623637
GOBP_RAS_PROTEIN_SIGNAL_TRANSDUCTION	30	419	408	9198	0.0176889	1.61414	0.43759	0.553397
GOBP_REGULATION_OF_RHO_PROTEIN_SIGNAL_TRANSDUCTION	14	435	146	9460	0.0176915	2.08534	0.43759	0.560846
GOBP_REGULATION_OF_RAS_PROTEIN_SIGNAL_TRANSDUCTION	21	428	258	9348	0.0177817	1.77777	0.43759	0.557573
GOBP_CELLULAR_RESPONSE_TO_CHEMICAL_STRESS	48	401	722	8884	0.0178408	1.47288	0.43759	0.524463
GOBP_GASTRULATION	33	416	457	9149	0.017884	1.5881	0.43759	0.499877
REACTOME_INTRAFLAGELLAR_TRANSPORT	12	437	121	9485	0.0179126	2.15254	0.43759	0.528785
REACTOME_NEUTROPHIL_DEGRANULATION	109	340	1882	7724	0.0179785	1.31574	0.43759	0.505372
REACTOME_PROTEIN_FOLDING	2	447	181	9425	0.0180506	0.232984	0.43759	0.586144
ZNF292_TARGET_GENES	3	446	10	9596	0.0181019	6.45471	0.43759	1
GOBP_REGULATION_OF_STEM_CELL_POPULATION_MAINTENANCE	3	446	10	9596	0.0181019	6.45471	0.43759	1
GOBP_PHOSPHATIDYLINOSITOL_ACYL_CHAIN_REMODELING	3	446	10	9596	0.0181019	6.45471	0.43759	1
GOBP_REGULATION_OF_PRESYNAPSE_ORGANIZATION	3	446	10	9596	0.0181019	6.45471	0.43759	1
REACTOME_SUMOYLATION_OF_DNA_METHYLATION_PROTEINS	2	447	3	9603	0.0181864	14.3221	0.43759	1
GOBP_NEGATIVE_REGULATION_OF_ANDROGEN_RECEPTOR_SIGNALING_PATHWAY	2	447	3	9603	0.0181864	14.3221	0.43759	1
GOBP_ADENOHYPOPHYSIS_DEVELOPMENT	2	447	3	9603	0.0181864	14.3221	0.43759	1
GOBP_NOTCH_SIGNALING_INVOLVED_IN_HEART_DEVELOPMENT	2	447	3	9603	0.0181864	14.3221	0.43759	1
GOBP_CYTOSKELETON_DEPENDENT_INTRACELLULAR_TRANSPORT	42	407	613	8993	0.0182841	1.51391	0.438943	0.557648
GOBP_POSITIVE_REGULATION_OF_PHOSPHATASE_ACTIVITY	7	442	54	9552	0.0183911	2.80141	0.440512	0.525942
ZID_01	10	439	439	9167	0.0185048	0.475662	0.441357	0.520505
GOBP_G_PROTEIN_COUPLED_RECEPTOR_SIGNALING_PATHWAY_COUPLED_TO_CYCLIC_NUCLEOTIDE_SECOND_MESSENGER	21	428	260	9346	0.0185245	1.76371	0.441357	0.557789
GOBP_POSITIVE_REGULATION_OF_MULTICELLULAR_ORGANISMAL_PROCESS	150	299	2711	6895	0.0185514	1.27592	0.441357	0.520821
REACTOME_LEUKOTRIENE_RECEPTORS	11	438	104	9502	0.018653	2.29456	0.442778	0.64684
REACTOME_INTEGRIN_CELL_SURFACE_INTERACTIONS	28	421	375	9231	0.0187825	1.63717	0.444855	0.538568
ZNF768_TARGET_GENES	164	285	2991	6615	0.019104	1.27266	0.450046	0.498971
GOBP_CELLULAR_OXIDANT_DETOXIFICATION	33	416	463	9143	0.0191412	1.56649	0.450046	0.576682
FOXC1_TARGET_GENES	16	433	175	9431	0.019143	1.99137	0.450046	0.593143
GOBP_TRNA_WOBBLE_URIDINE_MODIFICATION	6	443	42	9564	0.0192142	3.08417	0.450046	0.724334
KEGG_ENDOMETRIAL_CANCER	6	443	42	9564	0.0192142	3.08417	0.450046	0.724334
LYF1_01	31	418	424	9182	0.0193339	1.60604	0.45185	0.560257
GOBP_NEGATIVE_REGULATION_OF_CANONICAL_WNT_SIGNALING_PATHWAY	19	430	230	9376	0.0194894	1.80125	0.453173	0.53294
GOBP_CYTOPLASMIC_MICROTUBULE_ORGANIZATION	12	437	123	9483	0.0195027	2.1171	0.453173	0.529168
FEV_TARGET_GENES	144	305	2590	7016	0.0195531	1.27895	0.453173	0.51536
GOBP_PROTEIN_LOCALIZATION_TO_MICROTUBULE_ORGANIZING_CENTER	3	446	218	9388	0.0196203	0.28967	0.453173	0.507124
GOBP_HISTONE_UBIQUITINATION	8	441	68	9538	0.0196473	2.54448	0.453173	0.582906
GOBP_REGULATION_OF_MORPHOGENESIS_OF_AN_EPITHELIUM	8	441	68	9538	0.0196473	2.54448	0.453173	0.582906
GOBP_EMBRYONIC_ORGAN_DEVELOPMENT	60	389	950	8656	0.0197135	1.40538	0.45371	0.520537
GOBP_ORGANIC_HYDROXY_COMPOUND_METABOLIC_PROCESS	106	343	1831	7775	0.0198579	1.31227	0.454495	0.500791
GOBP_NEGATIVE_REGULATION_OF_DEVELOPMENTAL_PROCESS	69	380	1114	8492	0.0198705	1.38417	0.454495	0.500782
GOBP_RESPONSE_TO_OXYGEN_CONTAINING_COMPOUND	167	282	3061	6545	0.0199027	1.26623	0.454495	0.535466
GOBP_INTRACILIARY_TRANSPORT	11	438	106	9500	0.0199291	2.2508	0.454495	0.494614
GOBP_REGULATION_OF_CELL_MORPHOGENESIS	49	400	748	8858	0.0199622	1.45068	0.454495	0.531418
STAT_01	31	418	428	9178	0.020146	1.59034	0.457695	0.562038
REACTOME_VESICLE_MEDIATED_TRANSPORT	83	366	1389	8217	0.0202497	1.34155	0.459065	0.539333
GOBP_ANIMAL_ORGAN_MORPHOGENESIS	121	328	2129	7477	0.0203575	1.29558	0.459586	0.524107
GOBP_NATURAL_KILLER_CELL_MEDIATED_IMMUNITY	12	437	124	9482	0.0203595	2.0998	0.459586	0.529575
GOBP_DEFENSE_RESPONSE_TO_FUNGUS	16	433	179	9427	0.0204057	1.94604	0.459649	0.59868
REACTOME_SEROTONIN_RECEPTORS	4	445	20	9586	0.0204954	4.30831	0.459922	0.624811
AP4_01	40	409	582	9024	0.0205047	1.5164	0.459922	0.546866
REACTOME_SYNTHESIS_OF_PROSTAGLANDINS_PG_AND_THROMBOXANES_TX	16	433	180	9426	0.0207976	1.93503	0.46256	0.600258
GOBP_T_HELPER_17_CELL_LINEAGE_COMMITMENT	5	444	31	9575	0.0208845	3.47828	0.46256	0.674842
GOBP_T_HELPER_CELL_LINEAGE_COMMITMENT	5	444	31	9575	0.0208845	3.47828	0.46256	0.674842
GOBP_NEGATIVE_REGULATION_OF_TOR_SIGNALING	5	444	31	9575	0.0208845	3.47828	0.46256	0.674842
GOBP_CD4_POSITIVE_OR_CD8_POSITIVE_ALPHA_BETA_T_CELL_LINEAGE_COMMITMENT	5	444	31	9575	0.0208845	3.47828	0.46256	0.674842
GOBP_T_CELL_LINEAGE_COMMITMENT	5	444	31	9575	0.0208845	3.47828	0.46256	0.674842
PAX4_03	20	429	241	9365	0.020961	1.8116	0.463204	0.54229
REACTOME_BETA_OXIDATION_OF_VERY_LONG_CHAIN_FATTY_ACIDS	6	443	43	9563	0.0210982	3.01213	0.463204	0.725441
GOBP_PROTEIN_LOCALIZATION_TO_CILIARY_TRANSITION_ZONE	6	443	43	9563	0.0210982	3.01213	0.463204	0.725441
REACTOME_REGULATION_OF_INNATE_IMMUNE_RESPONSES_TO_CYTOSOLIC_DNA	8	441	69	9537	0.0211022	2.50734	0.463204	0.585188
SUMO1_TARGET_GENES	96	353	1636	7970	0.0211323	1.32486	0.463204	0.523022
GOBP_FATTY_ACID_DERIVATIVE_BIOSYNTHETIC_PROCESS	9	440	83	9523	0.0213466	2.34685	0.465014	0.607503
REACTOME_CONSTITUTIVE_SIGNALING_BY_ABERRANT_PI3K_IN_CANCER	9	440	83	9523	0.0213466	2.34685	0.465014	0.607503
REACTOME_UB_SPECIFIC_PROCESSING_PROTEASES	9	440	83	9523	0.0213466	2.34685	0.465014	0.607503
GOBP_RNA_CATABOLIC_PROCESS	40	409	588	9018	0.0213907	1.49993	0.465017	0.548909
DNMT3A_TARGET_GENES	66	383	1064	8542	0.0215547	1.38345	0.467278	0.491221
GOBP_CELLULAR_RESPONSE_TO_PEPTIDE	43	406	644	8962	0.0215846	1.47388	0.467278	0.503096
GOBP_REGULATION_OF_RECEPTOR_RECYCLING	7	442	56	9550	0.0216271	2.70079	0.467278	0.530776
ZNF8_TARGET_GENES	103	346	1775	7831	0.0217025	1.31335	0.467953	0.535529
ZSCAN2_TARGET_GENES	97	352	1657	7949	0.0217843	1.32196	0.468218	0.525138
OCT1_03	22	427	278	9328	0.0218971	1.72878	0.468218	0.572147
GOBP_REGULATION_OF_MULTICELLULAR_ORGANISMAL_DEVELOPMENT	124	325	2199	7407	0.0219417	1.28515	0.468218	0.491802
REACTOME_TRANSCRIPTIONAL_REGULATION_BY_RUNX1	14	435	154	9452	0.0220499	1.97534	0.468218	0.568747
KEGG_PROPANOATE_METABOLISM	14	435	154	9452	0.0220499	1.97534	0.468218	0.568747
GOBP_SUPEROXIDE_METABOLIC_PROCESS	32	417	445	9161	0.0222144	1.57978	0.468218	0.569092
GOBP_RESPONSE_TO_ERYTHROPOIETIN	3	446	11	9595	0.0222898	5.86731	0.468218	1
GOBP_POSITIVE_REGULATION_OF_CHEMOKINE_C_X_C_MOTIF_LIGAND_2_PRODUCTION	3	446	11	9595	0.0222898	5.86731	0.468218	1
GOBP_CELLULAR_RESPONSE_TO_WATER_STIMULUS	3	446	11	9595	0.0222898	5.86731	0.468218	1
GOBP_GLUTAMATE_CATABOLIC_PROCESS	3	446	11	9595	0.0222898	5.86731	0.468218	1
REACTOME_NUCLEOTIDE_LIKE_PURINERGIC_RECEPTORS	3	446	11	9595	0.0222898	5.86731	0.468218	1
GOBP_ECTODERM_DEVELOPMENT	3	446	11	9595	0.0222898	5.86731	0.468218	0.736347
GOBP_ZINC_ION_IMPORT_ACROSS_PLASMA_MEMBRANE	3	446	11	9595	0.0222898	5.86731	0.468218	1
GOBP_REGULATION_OF_LEUKOCYTE_PROLIFERATION	35	414	496	9110	0.0225484	1.55276	0.470818	0.516322
GATA1_05	38	411	548	9058	0.022619	1.52825	0.470818	0.536314
DBP_Q6	41	408	603	9003	0.0226494	1.50035	0.470818	0.490667
KEGG_FATTY_ACID_METABOLISM	16	433	184	9422	0.0226761	1.89216	0.470818	0.48578
GOBP_REGULATION_OF_OXIDOREDUCTASE_ACTIVITY	16	433	184	9422	0.0226761	1.89216	0.470818	0.606072
KEGG_FOCAL_ADHESION	35	414	497	9109	0.0226804	1.54947	0.470818	0.516593
REACTOME_COLLAGEN_CHAIN_TRIMERIZATION	18	431	215	9391	0.0229335	1.82418	0.474212	0.523064
SKP2_TARGET_GENES	18	431	215	9391	0.0229335	1.82418	0.474212	0.523064
GOBP_POSITIVE_REGULATION_OF_INTERLEUKIN_10_PRODUCTION	6	443	44	9562	0.0231035	2.94336	0.476796	0.726778
REACTOME_ASPARAGINE_N_LINKED_GLYCOSYLATION	35	414	500	9106	0.0231518	1.53966	0.476863	0.517634
E2F_01	5	444	32	9574	0.0232903	3.36923	0.476965	0.680753
GOBP_T_HELPER_17_TYPE_IMMUNE_RESPONSE	7	442	57	9549	0.0233847	2.65313	0.476965	0.533584
GOBP_FATTY_ACYL_COA_BIOSYNTHETIC_PROCESS	7	442	57	9549	0.0233847	2.65313	0.476965	0.76298
ZNF449_TARGET_GENES	157	292	2864	6742	0.0234214	1.26571	0.476965	0.527573
GOBP_RNA_PROCESSING	77	372	1278	8328	0.0234435	1.34883	0.476965	0.524503
GOBP_CELLULAR_DEFENSE_RESPONSE	13	436	134	9472	0.0234642	2.10763	0.476965	0.542787
GOBP_RESPONSE_TO_YEAST	4	445	21	9585	0.0235622	4.10273	0.476965	0.626633
REACTOME_METAL_ION_SLC_TRANSPORTERS	4	445	21	9585	0.0235622	4.10273	0.476965	0.626633
REACTOME_SYNTHESIS_OF_IP2_IP_AND_INS_IN_THE_CYTOSOL	4	445	21	9585	0.0235622	4.10273	0.476965	0.626633
TET1_TARGET_GENES	99	350	1710	7896	0.0236939	1.30611	0.478716	0.572201
GOBP_POSITIVE_REGULATION_OF_CELL_MORPHOGENESIS_INVOLVED_IN_DIFFERENTIATION	22	427	283	9323	0.0237929	1.69732	0.478758	0.57264
SS18_SSX1_FUSION_UNIPROT_Q8IZH1_UNREVIEWED_TARGET_GENES	22	427	283	9323	0.0237929	1.69732	0.478758	0.57264
GOBP_TUMOR_NECROSIS_FACTOR_MEDIATED_SIGNALING_PATHWAY	18	431	217	9389	0.0238667	1.80699	0.478758	0.523164
GOBP_NIK_NF_KAPPAB_SIGNALING	30	419	410	9196	0.0238768	1.60591	0.478758	0.554726
GOBP_POSITIVE_REGULATION_OF_CATALYTIC_ACTIVITY	100	349	1726	7880	0.0240098	1.30816	0.480514	0.531176
ZNF595_TARGET_GENES	20	429	250	9356	0.0241369	1.74471	0.481916	0.548559
GOBP_REGULATION_OF_CELL_MORPHOGENESIS_INVOLVED_IN_DIFFERENTIATION	25	424	327	9279	0.0241709	1.67312	0.481916	0.511385
GOBP_REGULATION_OF_PROTEIN_DEPHOSPHORYLATION	8	441	71	9535	0.024238	2.4362	0.482345	0.585588
GATA6_01	25	424	329	9277	0.0246217	1.66259	0.489061	0.513574
GOBP_POSITIVE_REGULATION_OF_DEVELOPMENTAL_PROCESS	123	326	2180	7426	0.0248744	1.28525	0.493156	0.490533
GOBP_PEPTIDYL_GLUTAMIC_ACID_MODIFICATION	16	433	188	9418	0.0250634	1.85111	0.495974	0.606655
GOBP_COLLAGEN_ACTIVATED_SIGNALING_PATHWAY	6	443	45	9561	0.0252329	2.87765	0.497468	0.496515
GOBP_IMP_BIOSYNTHETIC_PROCESS	6	443	45	9561	0.0252329	2.87765	0.497468	0.728331
GOBP_CARDIAC_MUSCLE_CELL_ACTION_POTENTIAL	2	447	172	9434	0.0253201	0.245409	0.49826	0.57882
GOBP_VESICLE_ORGANIZATION	42	407	629	8977	0.025527	1.47277	0.5014	0.560986
ZBTB5_TARGET_GENES	33	416	468	9138	0.0255953	1.54891	0.501648	0.506819
NFKB_Q6	20	429	253	9353	0.0256344	1.72347	0.501648	0.551861
GOBP_OTIC_VESICLE_FORMATION	5	444	33	9573	0.0258681	3.26679	0.501942	0.686787
GOBP_MITOCHONDRIAL_RNA_MODIFICATION	5	444	33	9573	0.0258681	3.26679	0.501942	0.686787
KEGG_PROGESTERONE_MEDIATED_OOCYTE_MATURATION	8	441	72	9534	0.0259224	2.40212	0.501942	0.586123
GOBP_REGULATION_OF_CELL_DEATH	143	306	2590	7016	0.0259678	1.26591	0.501942	0.515227
GOBP_REGULATION_OF_HISTONE_MODIFICATION	2	447	177	9429	0.0259806	0.23835	0.501942	0.584873
GOBP_PYRIDINE_CONTAINING_COMPOUND_METABOLIC_PROCESS	10	439	94	9512	0.0259834	2.30505	0.501942	0.631215
GOBP_GLYCOSYLATION	39	410	576	9030	0.0260424	1.49123	0.501942	0.545925
GOBP_POSITIVE_REGULATION_OF_INNATE_IMMUNE_RESPONSE	23	426	297	9309	0.0262008	1.69225	0.501942	0.582839
GOBP_REGULATION_OF_MICROTUBULE_POLYMERIZATION_OR_DEPOLYMERIZATION	2	447	178	9428	0.0262305	0.236986	0.501942	0.585044
GOBP_REGULATION_OF_SREBP_SIGNALING_PATHWAY	2	447	4	9602	0.0264801	10.7405	0.501942	1
GOBP_ORGANONITROGEN_COMPOUND_BIOSYNTHETIC_PROCESS	168	281	3105	6501	0.0266523	1.25176	0.501942	0.536911
REACTOME_TRANSPORT_TO_THE_GOLGI_AND_SUBSEQUENT_MODIFICATION	21	428	262	9344	0.0267707	1.74988	0.501942	0.558272
REACTOME_NCAM_SIGNALING_FOR_NEURITE_OUT_GROWTH	21	428	262	9344	0.0267707	1.74988	0.501942	0.558272
GOBP_RESPONSE_TO_INSULIN	28	421	382	9224	0.0268007	1.60595	0.501942	0.540272
GOBP_MODULATION_OF_PROCESS_OF_ANOTHER_ORGANISM	15	434	167	9439	0.0268488	1.95349	0.501942	0.585681
GOBP_HUMORAL_IMMUNE_RESPONSE_MEDIATED_BY_CIRCULATING_IMMUNOGLOBULIN	4	445	241	9365	0.0268768	0.349294	0.501942	0.528599
GOBP_PANTOTHENATE_METABOLIC_PROCESS	4	445	22	9584	0.0268926	3.91583	0.501942	0.629042
GOBP_CELL_PROLIFERATION_IN_HINDBRAIN	4	445	22	9584	0.0268926	3.91583	0.501942	0.629042
GOBP_REGULATION_OF_DENDRITIC_CELL_ANTIGEN_PROCESSING_AND_PRESENTATION	4	445	22	9584	0.0268926	3.91583	0.501942	0.629042
GOBP_POSITIVE_REGULATION_OF_DENDRITIC_CELL_ANTIGEN_PROCESSING_AND_PRESENTATION	4	445	22	9584	0.0268926	3.91583	0.501942	0.629042
GOBP_DENDRITIC_CELL_ANTIGEN_PROCESSING_AND_PRESENTATION	4	445	22	9584	0.0268926	3.91583	0.501942	0.629042
GOBP_POSITIVE_REGULATION_OF_TRANSCRIPTION_FROM_RNA_POLYMERASE_II_PROMOTER_IN_RESPONSE_TO_ENDOPLASMIC_RETICULUM_STRESS	4	445	22	9584	0.0268926	3.91583	0.501942	0.629042
GOBP_NEGATIVE_REGULATION_OF_NATURAL_KILLER_CELL_MEDIATED_IMMUNITY	3	446	12	9594	0.0269586	5.3778	0.501942	0.496273
REACTOME_SYNTHESIS_OF_PIPS_AT_THE_ER_MEMBRANE	3	446	12	9594	0.0269586	5.3778	0.501942	1
GOBP_DE_NOVO_NAD_BIOSYNTHETIC_PROCESS	3	446	12	9594	0.0269586	5.3778	0.501942	1
GOBP_PERIPHERAL_NERVOUS_SYSTEM_MYELIN_MAINTENANCE	3	446	12	9594	0.0269586	5.3778	0.501942	0.496273
GOBP_DRINKING_BEHAVIOR	3	446	12	9594	0.0269586	5.3778	0.501942	0.496273
GOBP_IMPORT_INTO_NUCLEUS	21	428	263	9343	0.0270014	1.74304	0.501942	0.558613
HMG20B_TARGET_GENES	156	293	2864	6742	0.0270244	1.25335	0.501942	0.527489
GOBP_CORTICAL_ACTIN_CYTOSKELETON_ORGANIZATION	7	442	59	9547	0.02719	2.56266	0.504134	0.539921
GOBP_GAMETE_GENERATION	98	351	1700	7906	0.0274833	1.29845	0.504381	0.529251
GOBP_RESPONSE_TO_MUSCLE_ACTIVITY	6	443	46	9560	0.0274892	2.8148	0.504381	0.504312
GOBP_NEGATIVE_REGULATION_OF_PHOSPHOPROTEIN_PHOSPHATASE_ACTIVITY	6	443	46	9560	0.0274892	2.8148	0.504381	0.504312
GOBP_NEGATIVE_REGULATION_OF_PROTEIN_DEPHOSPHORYLATION	6	443	46	9560	0.0274892	2.8148	0.504381	0.730089
REACTOME_RESPONSE_OF_EIF2AK1_HRI_TO_HEME_DEFICIENCY	6	443	46	9560	0.0274892	2.8148	0.504381	0.730089
GOBP_PYRIDINE_NUCLEOTIDE_BIOSYNTHETIC_PROCESS	6	443	46	9560	0.0274892	2.8148	0.504381	0.504312
GOBP_CORTICAL_CYTOSKELETON_ORGANIZATION	8	441	73	9533	0.0276867	2.36896	0.507127	0.586874
GOBP_RESPONSE_TO_TEMPERATURE_STIMULUS	13	436	503	9103	0.0278465	0.539602	0.507814	0.510741
GOBP_REGULATION_OF_LYMPHOCYTE_DIFFERENTIATION	19	430	231	9375	0.0278488	1.79326	0.507814	0.640845
GOBP_POSITIVE_REGULATION_OF_NF_KAPPAB_TRANSCRIPTION_FACTOR_ACTIVITY	31	418	434	9172	0.0278681	1.56733	0.507814	0.489126
GOBP_ADULT_LOCOMOTORY_BEHAVIOR	13	436	142	9464	0.0279233	1.98721	0.507945	0.559523
GOBP_PROTEIN_CONTAINING_COMPLEX_REMODELING	11	438	115	9491	0.0282055	2.07268	0.512043	0.663139
GOBP_CARDIAC_MUSCLE_CONTRACTION	8	441	363	9243	0.0282453	0.46191	0.512043	0.520856
GOBP_AUDITORY_RECEPTOR_CELL_MORPHOGENESIS	10	439	97	9509	0.0283579	2.23305	0.513205	0.633898
ZNF85_TARGET_GENES	34	415	487	9119	0.0284108	1.53408	0.513285	0.514027
REACTOME_GPVI_MEDIATED_ACTIVATION_CASCADE	5	444	34	9572	0.0286215	3.17038	0.513586	0.692921
GOBP_REGULATION_OF_MORPHOGENESIS_OF_A_BRANCHING_STRUCTURE	5	444	34	9572	0.0286215	3.17038	0.513586	0.692921
GOBP_GLOMERULAR_EPITHELIAL_CELL_DIFFERENTIATION	5	444	34	9572	0.0286215	3.17038	0.513586	0.692921
GOBP_GLOMERULAR_EPITHELIUM_DEVELOPMENT	5	444	34	9572	0.0286215	3.17038	0.513586	0.692921
GOBP_RNA_PHOSPHODIESTER_BOND_HYDROLYSIS	34	415	491	9115	0.029131	1.52092	0.520172	0.515512
STAT_Q6	34	415	491	9115	0.029131	1.52092	0.520172	0.515512
GOBP_ASSOCIATIVE_LEARNING	19	430	235	9371	0.0291628	1.76199	0.520172	0.539957
GOBP_TRNA_METABOLIC_PROCESS	31	418	440	9166	0.029185	1.54494	0.520172	0.567855
GOBP_NEGATIVE_REGULATION_OF_DEVELOPMENTAL_GROWTH	13	436	144	9462	0.0294992	1.95919	0.523705	0.559699
GOBP_RNA_3_END_PROCESSING	13	436	144	9462	0.0294992	1.95919	0.523705	0.559699
GOBP_NEPHRON_MORPHOGENESIS	8	441	74	9532	0.0295326	2.3367	0.523705	0.587834
CREL_01	34	415	493	9113	0.0295811	1.51442	0.523705	0.515625
GOBP_GANGLIOSIDE_CATABOLIC_PROCESS	6	443	47	9559	0.029875	2.75462	0.524521	0.512226
GOBP_IMP_METABOLIC_PROCESS	6	443	47	9559	0.029875	2.75462	0.524521	0.512226
GOBP_LONG_CHAIN_FATTY_ACYL_COA_METABOLIC_PROCESS	6	443	47	9559	0.029875	2.75462	0.524521	0.512226
GOBP_GANGLIOSIDE_METABOLIC_PROCESS	6	443	47	9559	0.029875	2.75462	0.524521	0.732038
GOBP_LONG_CHAIN_FATTY_ACYL_COA_BIOSYNTHETIC_PROCESS	6	443	47	9559	0.029875	2.75462	0.524521	0.512226
GOBP_NEGATIVE_REGULATION_OF_PROTEIN_METABOLIC_PROCESS	102	347	1781	7825	0.0301598	1.29149	0.528646	0.536259
GOBP_CELLULAR_AMINO_ACID_METABOLIC_PROCESS	59	390	954	8652	0.0302825	1.372	0.529919	0.521595
REACTOME_METABOLISM_OF_AMINE_DERIVED_HORMONES	19	430	238	9368	0.030464	1.73922	0.530051	0.541366
KEGG_GLYCOSPHINGOLIPID_BIOSYNTHESIS_GLOBO_SERIES	4	445	23	9583	0.0304903	3.74519	0.530051	0.631983
REACTOME_SIGNALING_BY_FGFR_IN_DISEASE	4	445	23	9583	0.0304903	3.74519	0.530051	0.631983
GOBP_REGULATION_OF_LEUKOCYTE_TETHERING_OR_ROLLING	4	445	23	9583	0.0304903	3.74519	0.530051	0.631983
ELK1_01	31	418	445	9161	0.0307386	1.52675	0.533491	0.568787
GOBP_PHOSPHOLIPID_METABOLIC_PROCESS	48	401	744	8862	0.0308632	1.42579	0.534776	0.52981
GOBP_DEVELOPMENTAL_MATURATION	41	408	618	8988	0.0311484	1.4615	0.538803	0.4939
GOBP_T_CELL_ACTIVATION	64	385	1050	8556	0.0312224	1.35457	0.538803	0.53799
GOBP_CELL_DIFFERENTIATION_INVOLVED_IN_KIDNEY_DEVELOPMENT	7	442	61	9545	0.0313959	2.47812	0.538803	0.547135
KEGG_LEISHMANIA_INFECTION	7	442	61	9545	0.0313959	2.47812	0.538803	0.547135
GOBP_POSITIVE_REGULATION_OF_BLOOD_CIRCULATION	1	448	128	9478	0.0314268	0.165283	0.538803	0.519914
GOBP_REGULATION_OF_NATURAL_KILLER_CELL_MEDIATED_IMMUNITY	8	441	75	9531	0.0314614	2.30531	0.538803	0.588997
REACTOME_ACYL_CHAIN_REMODELLING_OF_PC	8	441	75	9531	0.0314614	2.30531	0.538803	0.588997
GOBP_CELLULAR_RESPONSE_TO_GLUCOSE_STARVATION	5	444	35	9571	0.0315536	3.07947	0.538803	0.699135
GOBP_BONE_CELL_DEVELOPMENT	5	444	35	9571	0.0315536	3.07947	0.538803	0.699135
GOBP_POSITIVE_REGULATION_OF_PROTEIN_KINASE_ACTIVITY	41	408	621	8985	0.0316925	1.45395	0.540304	0.495164
REACTOME_METABOLIC_DISORDERS_OF_BIOLOGICAL_OXIDATION_ENZYMES	29	420	407	9199	0.0318235	1.56061	0.541068	0.552237
GOBP_POSITIVE_REGULATION_OF_CELL_ADHESION	60	389	976	8630	0.0319975	1.36384	0.541068	0.525852
GOBP_ORGANELLE_FUSION	17	432	208	9398	0.0320724	1.77802	0.541068	0.511537
REACTOME_CHL1_INTERACTIONS	3	446	13	9593	0.0321064	4.96361	0.541068	0.5188
GOBP_RETINAL_PIGMENT_EPITHELIUM_DEVELOPMENT	3	446	13	9593	0.0321064	4.96361	0.541068	0.5188
GOBP_RNA_POLYADENYLATION	3	446	13	9593	0.0321064	4.96361	0.541068	0.5188
GOBP_ETHER_BIOSYNTHETIC_PROCESS	3	446	13	9593	0.0321064	4.96361	0.541068	0.5188
GOBP_CELL_JUNCTION_ASSEMBLY	65	384	1067	8539	0.0321462	1.35464	0.541068	0.491743
GOBP_ALPHA_BETA_T_CELL_DIFFERENTIATION	13	436	147	9459	0.0322187	1.9186	0.541428	0.560846
KEGG_B_CELL_RECEPTOR_SIGNALING_PATHWAY	6	443	48	9558	0.0323926	2.69695	0.54177	0.518609
GOBP_NEGATIVE_REGULATION_OF_FAT_CELL_DIFFERENTIATION	6	443	48	9558	0.0323926	2.69695	0.54177	0.734168
GOBP_OTIC_VESICLE_MORPHOGENESIS	6	443	48	9558	0.0323926	2.69695	0.54177	0.734168
KEGG_PATHWAYS_IN_CANCER	38	411	568	9038	0.0325451	1.47118	0.543462	0.54224
GOBP_NEGATIVE_REGULATION_OF_GROWTH	24	425	322	9284	0.0326628	1.62818	0.544569	0.506114
GOBP_PROTEIN_FOLDING	6	443	298	9308	0.0328918	0.423046	0.547524	0.57242
GATA1_04	9	440	382	9224	0.0329444	0.493908	0.547539	0.530965
NME2_TARGET_GENES	15	434	178	9428	0.033113	1.83063	0.549478	0.595752
GOBP_HYDROGEN_PEROXIDE_CATABOLIC_PROCESS	22	427	285	9321	0.0334899	1.68505	0.553213	0.57326
REACTOME_HSP90_CHAPERONE_CYCLE_FOR_STEROID_HORMONE_RECEPTORS_SHR_IN_THE_PRESENCE_OF_LIGAND	0	449	85	9521	0.033518	0	0.553213	0.591904
REACTOME_FOXO_MEDIATED_TRANSCRIPTION_OF_OXIDATIVE_STRESS_METABOLIC_AND_NEURONAL_GENES	0	449	85	9521	0.033518	0	0.553213	0.591904
AUTS2_TARGET_GENES	38	411	572	9034	0.033547	1.46025	0.553213	0.544365
GOBP_POSITIVE_REGULATION_OF_DEPHOSPHORYLATION	7	442	62	9544	0.0336538	2.43789	0.554109	0.551041
GOBP_TISSUE_DEVELOPMENT	201	248	3814	5792	0.0340201	1.23081	0.557136	0.521762
GOBP_NEGATIVE_REGULATION_OF_CELL_ACTIVATION	35	414	519	9087	0.0341597	1.4802	0.557136	0.524648
REACTOME_PERK_REGULATES_GENE_EXPRESSION	4	445	24	9582	0.0343581	3.58876	0.557136	0.635402
GOBP_POSITIVE_REGULATION_OF_EXTRACELLULAR_MATRIX_ORGANIZATION	4	445	24	9582	0.0343581	3.58876	0.557136	0.635402
GOBP_PANCREATIC_JUICE_SECRETION	4	445	24	9582	0.0343581	3.58876	0.557136	0.635402
GOBP_REGULATION_OF_PANCREATIC_JUICE_SECRETION	4	445	24	9582	0.0343581	3.58876	0.557136	0.635402
GOBP_NUCLEOTIDE_BINDING_OLIGOMERIZATION_DOMAIN_CONTAINING_1_SIGNALING_PATHWAY	4	445	24	9582	0.0343581	3.58876	0.557136	0.635402
REACTOME_ATF4_ACTIVATES_GENES_IN_RESPONSE_TO_ENDOPLASMIC_RETICULUM_STRESS	4	445	24	9582	0.0343581	3.58876	0.557136	0.635402
GOBP_T_CELL_DIFFERENTIATION	27	422	373	9233	0.0343584	1.58375	0.557136	0.53841
NKX2_8_TARGET_GENES	0	449	89	9517	0.0343807	0	0.557136	0.599863
GOBP_MUSCLE_ORGAN_DEVELOPMENT	57	392	924	8682	0.0344463	1.36627	0.557136	0.514643
GOBP_IMP_SALVAGE	5	444	36	9570	0.034667	2.99362	0.557136	0.705408
GOBP_POSITIVE_REGULATION_OF_GENE_EXPRESSION	133	316	2410	7196	0.0346683	1.25672	0.557136	0.505109
GOBP_PEPTIDYL_THREONINE_DEPHOSPHORYLATION	6	443	49	9557	0.0350442	2.64164	0.557136	0.518639
GOBP_CLEAVAGE_INVOLVED_IN_RRNA_PROCESSING	6	443	49	9557	0.0350442	2.64164	0.557136	0.518639
GOBP_EMBRYONIC_HEMOPOIESIS	6	443	49	9557	0.0350442	2.64164	0.557136	0.518639
GOBP_BLOOD_VESSEL_REMODELING	6	443	49	9557	0.0350442	2.64164	0.557136	0.518639
GOBP_ENDOCRINE_HORMONE_SECRETION	6	443	49	9557	0.0350442	2.64164	0.557136	0.518639
REACTOME_SIGNALING_BY_NOTCH3	6	443	49	9557	0.0350442	2.64164	0.557136	0.518639
GOBP_POSITIVE_REGULATION_OF_MOLECULAR_FUNCTION	134	315	2434	7172	0.035315	1.25347	0.557136	0.543071
GOBP_GLOMERULUS_DEVELOPMENT	13	436	150	9456	0.0353732	1.87963	0.557136	0.563012
GOBP_POSITIVE_REGULATION_OF_HISTONE_METHYLATION	0	449	91	9515	0.0353742	0	0.557136	0.604811
ASH1L_TARGET_GENES	144	305	2641	6965	0.0354461	1.24513	0.557136	0.517605
GOBP_HORMONE_MEDIATED_SIGNALING_PATHWAY	17	432	213	9393	0.0355977	1.73536	0.557136	0.518874
PTPRA_TARGET_GENES	17	432	213	9393	0.0355977	1.73536	0.557136	0.518874
GOBP_POSITIVE_REGULATION_OF_LOCOMOTION	67	382	1116	8490	0.0359766	1.3343	0.557136	0.500782
GOBP_REGULATION_OF_METANEPHROS_DEVELOPMENT	2	447	5	9601	0.0359899	8.5915	0.557136	1
GOBP_ANTEROGRADE_AXONAL_TRANSPORT_OF_MITOCHONDRION	2	447	5	9601	0.0359899	8.5915	0.557136	1
GOBP_POSITIVE_REGULATION_OF_GROWTH_HORMONE_SECRETION	2	447	5	9601	0.0359899	8.5915	0.557136	1
GOBP_MAST_CELL_CYTOKINE_PRODUCTION	2	447	5	9601	0.0359899	8.5915	0.557136	1
GOBP_POSITIVE_REGULATION_OF_CIRCADIAN_SLEEP_WAKE_CYCLE_SLEEP	2	447	5	9601	0.0359899	8.5915	0.557136	1
GOBP_POSITIVE_REGULATION_OF_LONG_TERM_NEURONAL_SYNAPTIC_PLASTICITY	2	447	5	9601	0.0359899	8.5915	0.557136	1
GOBP_ECTOPIC_GERM_CELL_PROGRAMMED_CELL_DEATH	2	447	5	9601	0.0359899	8.5915	0.557136	1
GOBP_GERM_CELL_MIGRATION	2	447	5	9601	0.0359899	8.5915	0.557136	1
GOBP_HYPOTHALAMUS_CELL_DIFFERENTIATION	2	447	5	9601	0.0359899	8.5915	0.557136	1
GOBP_GROWTH_HORMONE_SECRETION	2	447	5	9601	0.0359899	8.5915	0.557136	1
ZNF445_TARGET_GENES	2	447	5	9601	0.0359899	8.5915	0.557136	1
GOBP_REGULATION_OF_CIRCADIAN_SLEEP_WAKE_CYCLE_NON_REM_SLEEP	2	447	5	9601	0.0359899	8.5915	0.557136	1
GOBP_FATTY_ACYL_COA_METABOLIC_PROCESS	7	442	63	9543	0.0360172	2.39894	0.557136	0.55513
GOBP_SMOOTH_MUSCLE_CELL_MIGRATION	7	442	63	9543	0.0360172	2.39894	0.557136	0.55513
ZNF92_TARGET_GENES	172	277	3209	6397	0.0360243	1.23781	0.557136	0.539997
GOBP_POSITIVE_REGULATION_OF_ERK1_AND_ERK2_CASCADE	50	399	792	8814	0.0360478	1.39458	0.557136	0.51351
GCCATNTTG_YY1_Q6	46	403	721	8885	0.0363319	1.40661	0.560261	0.523751
GOBP_RESPONSE_TO_MONOSACCHARIDE	36	413	536	9070	0.0363558	1.47501	0.560261	0.53164
GLI3_TARGET_GENES	90	359	1554	8052	0.0364186	1.29898	0.560413	0.514142
CATRRAGC_UNKNOWN	4	445	234	9372	0.0367375	0.360012	0.563159	0.523945
GOBP_RESPONSE_TO_ACTIVITY	9	440	84	9522	0.0367412	2.31867	0.563159	0.610333
TGAYRTCA_ATF3_Q6	78	371	1328	8278	0.0367567	1.31053	0.563159	0.531728
IRF5_TARGET_GENES	90	359	1561	8045	0.0369491	1.29203	0.56529	0.558051
BACH1_01	47	402	734	8872	0.0373373	1.41318	0.566079	0.528572
MAF_Q6	33	416	485	9121	0.0373448	1.49184	0.566079	0.511941
GOBP_POSITIVE_REGULATION_OF_DENDRITE_MORPHOGENESIS	14	435	159	9447	0.0375402	1.91221	0.566079	0.576918
GOBP_NEGATIVE_REGULATION_OF_DEPHOSPHORYLATION	9	440	85	9521	0.0375649	2.29115	0.566079	0.613294
GOBP_NEGATIVE_REGULATION_OF_PHOSPHATASE_ACTIVITY	9	440	85	9521	0.0375649	2.29115	0.566079	0.613294
GOBP_POSITIVE_REGULATION_OF_DEFENSE_RESPONSE	40	409	605	9001	0.0376657	1.45503	0.566079	0.491315
GOBP_PEPTIDYL_LYSINE_OXIDATION	3	446	14	9592	0.0377281	4.60858	0.566079	0.540322
REACTOME_SUMOYLATION_OF_CHROMATIN_ORGANIZATION_PROTEINS	3	446	14	9592	0.0377281	4.60858	0.566079	0.540322
GOBP_MINERALOCORTICOID_SECRETION	3	446	14	9592	0.0377281	4.60858	0.566079	0.540322
GOBP_KIDNEY_MORPHOGENESIS	10	439	105	9501	0.0377297	2.06118	0.566079	0.64684
GOBP_OSTEOBLAST_PROLIFERATION	6	443	50	9556	0.0378318	2.58853	0.566079	0.51903
REACTOME_ACYL_CHAIN_REMODELLING_OF_PI	5	444	37	9569	0.0379641	2.91241	0.566079	0.711724
GOBP_REGULATION_OF_RESPIRATORY_SYSTEM_PROCESS	5	444	37	9569	0.0379641	2.91241	0.566079	0.711724
GOBP_NEURON_REMODELING	5	444	37	9569	0.0379641	2.91241	0.566079	0.711724
GOBP_TRNA_CATABOLIC_PROCESS	5	444	37	9569	0.0379641	2.91241	0.566079	0.711724
GOBP_SMOOTH_MUSCLE_CONTRACTION	14	435	160	9446	0.0380394	1.90006	0.566079	0.57882
SRF_Q4	10	439	405	9201	0.0381779	0.517506	0.566079	0.542905
REACTOME_INTRACELLULAR_SIGNALING_BY_SECOND_MESSENGERS	22	427	297	9309	0.038378	1.61488	0.566079	0.489174
ZNF549_TARGET_GENES	74	375	1252	8354	0.0383938	1.31671	0.566079	0.520513
YWATTWNNRGCT_UNKNOWN	18	431	225	9381	0.0384458	1.74125	0.566079	0.526877
ZNF169_TARGET_GENES	7	442	64	9542	0.0384878	2.36121	0.566079	0.559392
GOBP_MITOCHONDRIAL_GENOME_MAINTENANCE	7	442	64	9542	0.0384878	2.36121	0.566079	0.559392
GOBP_OLIGOSACCHARIDE_BIOSYNTHETIC_PROCESS	7	442	64	9542	0.0384878	2.36121	0.566079	0.559392
KEGG_COLORECTAL_CANCER	7	442	64	9542	0.0384878	2.36121	0.566079	0.559392
REACTOME_ADENYLATE_CYCLASE_INHIBITORY_PATHWAY	4	445	25	9581	0.0384979	3.44485	0.566079	0.639253
GOBP_REGULATION_OF_LEUKOCYTE_ADHESION_TO_VASCULAR_ENDOTHELIAL_CELL	4	445	25	9581	0.0384979	3.44485	0.566079	0.639253
GOBP_POSITIVE_REGULATION_OF_ANTIGEN_PROCESSING_AND_PRESENTATION	4	445	25	9581	0.0384979	3.44485	0.566079	0.639253
GOBP_PHOSPHATIDYLGLYCEROL_ACYL_CHAIN_REMODELING	4	445	25	9581	0.0384979	3.44485	0.566079	0.639253
KEGG_TYROSINE_METABOLISM	18	431	226	9380	0.0389003	1.73336	0.571203	0.5277
GOBP_GLYCOPROTEIN_BIOSYNTHETIC_PROCESS	44	405	680	8926	0.039137	1.42609	0.573882	0.512537
GOBP_AUDITORY_RECEPTOR_CELL_DEVELOPMENT	10	439	106	9500	0.0392209	2.04152	0.573963	0.648979
GOBP_RHO_PROTEIN_SIGNAL_TRANSDUCTION	16	433	193	9413	0.0392509	1.8022	0.573963	0.500442
GOBP_HISTONE_METHYLATION	7	442	317	9289	0.0394085	0.464072	0.574785	0.585285
ZNF654_TARGET_GENES	86	363	1488	8118	0.0394157	1.29252	0.574785	0.507095
LEF1_Q2	37	412	556	9050	0.039528	1.46177	0.575629	0.538928
GOBP_TRANSFORMING_GROWTH_FACTOR_BETA_RECEPTOR_SIGNALING_PATHWAY	18	431	228	9378	0.0399223	1.71779	0.580006	0.529573
WRNIP1_TARGET_GENES	115	334	2059	7547	0.039938	1.26203	0.580006	0.518837
FOXJ2_02	31	418	448	9158	0.0401184	1.51603	0.581826	0.497556
AHR_Q5	18	431	229	9377	0.04049	1.71011	0.586412	0.530623
GOBP_INFLAMMATORY_RESPONSE_TO_ANTIGENIC_STIMULUS	9	440	88	9518	0.040597	2.21235	0.586518	0.622899
ZNF423_TARGET_GENES	116	333	2079	7527	0.0406081	1.26119	0.586518	0.559089
JDP2_TARGET_GENES	145	304	2665	6941	0.0407531	1.24228	0.586854	0.51861
GOBP_RESPONSE_TO_INTERLEUKIN_6	10	439	107	9499	0.0407846	2.02223	0.586854	0.494614
GOBP_CYTOKINE_PRODUCTION	108	341	1923	7683	0.0407976	1.26538	0.586854	0.508864
GOBP_MONOSACCHARIDE_BIOSYNTHETIC_PROCESS	16	433	196	9410	0.0409354	1.77405	0.587942	0.502372
CREB_Q2_01	25	424	350	9256	0.0410447	1.5593	0.587942	0.524417
REACTOME_LTC4_CYSLTR_MEDIATED_IL4_PRODUCTION	7	442	65	9541	0.041067	2.32464	0.587942	0.563815
GOBP_ACTIN_FILAMENT_BASED_TRANSPORT	18	431	230	9376	0.0410954	1.70249	0.587942	0.531745
GOBP_REGULATION_OF_CLATHRIN_DEPENDENT_ENDOCYTOSIS	5	444	38	9568	0.0414466	2.83547	0.591368	0.718065
GOBP_MATING_BEHAVIOR	5	444	38	9568	0.0414466	2.83547	0.591368	0.718065
TRIP13_TARGET_GENES	25	424	351	9255	0.0415585	1.55469	0.592167	0.525431
FOXD2_TARGET_GENES	136	313	2487	7119	0.0418026	1.24376	0.594844	0.509872
GOBP_B_CELL_MEDIATED_IMMUNITY	9	440	372	9234	0.0421999	0.507735	0.599691	0.52735
GOBP_REGULATION_OF_T_CELL_PROLIFERATION	23	426	313	9293	0.042265	1.60299	0.599811	0.58964
GOBP_ERK1_AND_ERK2_CASCADE	62	387	1021	8585	0.0423873	1.34709	0.600742	0.53391
GOBP_PROTEIN_LOCALIZATION_TO_CYTOSKELETON	6	443	284	9322	0.0426463	0.444568	0.601798	0.562009
USF_02	41	408	636	8970	0.0427588	1.41729	0.601798	0.499342
GOBP_POSITIVE_REGULATION_OF_CHROMOSOME_SEPARATION	4	445	26	9580	0.0429103	3.31201	0.601798	0.643489
GOBP_POSITIVE_REGULATION_OF_METAPHASE_ANAPHASE_TRANSITION_OF_CELL_CYCLE	4	445	26	9580	0.0429103	3.31201	0.601798	0.643489
GOBP_2_OXOGLUTARATE_METABOLIC_PROCESS	4	445	26	9580	0.0429103	3.31201	0.601798	0.643489
GOBP_CELLULAR_RESPONSE_TO_THYROID_HORMONE_STIMULUS	4	445	26	9580	0.0429103	3.31201	0.601798	0.643489
GOBP_CELLULAR_RESPONSE_TO_TOXIC_SUBSTANCE	38	411	577	9029	0.0430012	1.44679	0.601798	0.545925
GOBP_REGULATION_OF_WNT_SIGNALING_PATHWAY	38	411	577	9029	0.0430012	1.44679	0.601798	0.545925
GOBP_POSITIVE_REGULATION_OF_TRANSFERASE_ACTIVITY	53	396	857	8749	0.0430317	1.36634	0.601798	0.500491
GOBP_CARTILAGE_DEVELOPMENT	26	423	361	9245	0.0430823	1.5741	0.601798	0.52891
GOBP_NCRNA_3_END_PROCESSING	9	440	90	9516	0.0430871	2.16273	0.601798	0.629777
MYBL1_TARGET_GENES	28	421	405	9201	0.0432506	1.51097	0.603287	0.635159
AAAYRNCTG_UNKNOWN	45	404	710	8896	0.0435428	1.39562	0.604086	0.521677
CEBP_C	26	423	363	9243	0.0435846	1.56509	0.604086	0.529838
GOBP_RESPONSE_TO_LIPID	97	352	1704	7902	0.0436518	1.2779	0.604086	0.48853
GOBP_REGULATION_OF_TRANSFERASE_ACTIVITY	84	365	1451	8155	0.0437426	1.29343	0.604086	0.545821
GOBP_POSITIVE_REGULATION_OF_ENDOTHELIAL_CELL_MATRIX_ADHESION_VIA_FIBRONECTIN	3	446	15	9591	0.0438164	4.3009	0.604086	0.560883
GOBP_PRESYNAPSE_ORGANIZATION	3	446	15	9591	0.0438164	4.3009	0.604086	0.560883
REACTOME_REGULATION_OF_SIGNALING_BY_CBL	3	446	15	9591	0.0438164	4.3009	0.604086	0.560883
GOBP_REGULATION_OF_MYOBLAST_DIFFERENTIATION	6	443	52	9554	0.0438215	2.48845	0.604086	0.520843
KEGG_FC_EPSILON_RI_SIGNALING_PATHWAY	6	443	52	9554	0.0438215	2.48845	0.604086	0.520843
GOBP_REGULATION_OF_PROTEIN_MATURATION	14	435	168	9438	0.0439024	1.80805	0.604414	0.585681
ISRE_01	21	428	277	9329	0.0441263	1.65246	0.605998	0.569943
GOBP_NEGATIVE_REGULATION_OF_ADENYLATE_CYCLASE_ACTIVITY	10	439	109	9497	0.0441319	1.9847	0.605998	0.497382
GOBP_BRAIN_MORPHOGENESIS	12	437	138	9468	0.0442208	1.88399	0.606122	0.548882
GOBP_MRNA_METABOLIC_PROCESS	63	386	1042	8564	0.0442555	1.34141	0.606122	0.53758
REACTOME_SIGNALING_BY_TGFB_FAMILY_MEMBERS	9	440	91	9515	0.044473	2.13874	0.608315	0.629745
GOBP_REGULATION_OF_BLOOD_VOLUME_BY_RENIN_ANGIOTENSIN	5	444	39	9567	0.0451161	2.76247	0.61558	0.722458
TITF1_Q3	29	420	418	9188	0.0451204	1.51773	0.61558	0.558691
SIPA1_TARGET_GENES	23	426	319	9287	0.045265	1.57182	0.615614	0.594605
TOX4_TARGET_GENES	23	426	319	9287	0.045265	1.57182	0.615614	0.503727
GOBP_DNA_DAMAGE_RESPONSE_SIGNAL_TRANSDUCTION_BY_P53_CLASS_MEDIATOR	1	448	122	9484	0.0453709	0.173522	0.615614	0.504754
GOBP_REGULATION_OF_HEART_RATE_BY_CARDIAC_CONDUCTION	1	448	122	9484	0.0453709	0.173522	0.615614	0.504754
KEGG_ARGININE_AND_PROLINE_METABOLISM	18	431	236	9370	0.0455261	1.65815	0.615614	0.539957
GOBP_PHOSPHOLIPID_BIOSYNTHETIC_PROCESS	32	417	473	9133	0.0455969	1.48172	0.615614	0.579778
GOBP_CARBOHYDRATE_DERIVATIVE_TRANSPORT	5	444	251	9355	0.0456948	0.419718	0.615614	0.541322
REACTOME_TP53_REGULATES_TRANSCRIPTION_OF_DNA_REPAIR_GENES	9	440	92	9514	0.0459531	2.11527	0.615614	0.629876
GOBP_POSITIVE_REGULATION_OF_HEART_RATE	1	448	124	9482	0.0459762	0.170687	0.615614	0.509293
ZNF329_TARGET_GENES	69	380	1162	8444	0.0463052	1.31949	0.615614	0.507561
NRF1_Q6	16	433	203	9403	0.046418	1.7116	0.615614	0.505433
MZF1_02	16	433	203	9403	0.046418	1.7116	0.615614	0.620076
GOBP_INDOLE_CONTAINING_COMPOUND_METABOLIC_PROCESS	7	442	67	9539	0.0465563	2.25478	0.615614	0.573102
GOBP_BONE_GROWTH	7	442	67	9539	0.0465563	2.25478	0.615614	0.573102
GOBP_RELEASE_OF_CYTOCHROME_C_FROM_MITOCHONDRIA	7	442	67	9539	0.0465563	2.25478	0.615614	0.573102
GOBP_ADENOSINE_TO_INOSINE_EDITING	7	442	67	9539	0.0465563	2.25478	0.615614	0.573102
GOBP_UNSATURATED_FATTY_ACID_METABOLIC_PROCESS	32	417	476	9130	0.0465734	1.4719	0.615614	0.507513
GOBP_POSITIVE_REGULATION_OF_NUCLEOBASE_CONTAINING_COMPOUND_TRANSPORT	2	447	6	9600	0.046591	7.15884	0.615614	1
GOBP_OLFACTORY_BULB_INTERNEURON_DEVELOPMENT	2	447	6	9600	0.046591	7.15884	0.615614	1
GOBP_NEGATIVE_REGULATION_OF_STEM_CELL_POPULATION_MAINTENANCE	2	447	6	9600	0.046591	7.15884	0.615614	1
GOBP_REGULATION_OF_MITOCHONDRIAL_MRNA_STABILITY	2	447	6	9600	0.046591	7.15884	0.615614	1
GOBP_POSITIVE_REGULATION_OF_RNA_EXPORT_FROM_NUCLEUS	2	447	6	9600	0.046591	7.15884	0.615614	1
GOBP_HYPOTHALAMUS_DEVELOPMENT	2	447	6	9600	0.046591	7.15884	0.615614	1
GOBP_RESPONSE_TO_L_ASCORBIC_ACID	2	447	6	9600	0.046591	7.15884	0.615614	1
GOBP_RNA_INTERFERENCE	2	447	6	9600	0.046591	7.15884	0.615614	1
GOBP_T_CELL_PROLIFERATION	26	423	371	9235	0.0466348	1.53002	0.615614	0.535508
GOBP_TISSUE_MIGRATION	39	410	599	9007	0.0467321	1.43032	0.61587	0.552608
GOBP_CELLULAR_PROCESS_INVOLVED_IN_REPRODUCTION_IN_MULTICELLULAR_ORGANISM	59	390	976	8630	0.0467705	1.33767	0.61587	0.525476
GOBP_INTERLEUKIN_17_PRODUCTION	6	443	53	9553	0.0470265	2.44125	0.618274	0.522238
GOBP_REGULATION_OF_STRIATED_MUSCLE_CONTRACTION	8	441	344	9262	0.0471572	0.488425	0.618274	0.511385
TFEB_TARGET_GENES	146	303	2700	6906	0.0472389	1.23246	0.618274	0.520554
GOBP_CELLULAR_AMINO_ACID_CATABOLIC_PROCESS	32	417	478	9128	0.0473284	1.46542	0.618274	0.582749
KEGG_PRIMARY_IMMUNODEFICIENCY	1	448	127	9479	0.0474912	0.166602	0.618274	0.517077
GOBP_ER_NUCLEUS_SIGNALING_PATHWAY	9	440	93	9513	0.0475274	2.0923	0.618274	0.630167
GOBP_RNA_PHOSPHODIESTER_BOND_HYDROLYSIS_ENDONUCLEOLYTIC	19	430	246	9360	0.0475843	1.68123	0.618274	0.54438
REACTOME_SYNTHESIS_OF_LIPOXINS_LX	4	445	27	9579	0.0475954	3.18901	0.618274	0.648068
GOBP_POSITIVE_REGULATION_OF_INTERLEUKIN_4_PRODUCTION	4	445	27	9579	0.0475954	3.18901	0.618274	0.648068
GOBP_POSITIVE_REGULATION_OF_CALCIUM_MEDIATED_SIGNALING	4	445	27	9579	0.0475954	3.18901	0.618274	0.648068
GOBP_MANGANESE_ION_TRANSMEMBRANE_TRANSPORT	4	445	27	9579	0.0475954	3.18901	0.618274	0.648068
GGCNNMSMYNTTG_UNKNOWN	14	435	172	9434	0.0480881	1.76525	0.623907	0.588097
GOBP_POSITIVE_REGULATION_OF_PHOSPHOLIPASE_ACTIVITY	11	438	118	9488	0.0481573	2.01935	0.62404	0.519914
GOBP_MONOCARBOXYLIC_ACID_METABOLIC_PROCESS	136	313	2505	7101	0.0484296	1.2317	0.626802	0.510463
ZNF134_TARGET_GENES	69	380	1837	7769	0.0486091	0.76793	0.628358	0.538219
AREB6_02	36	413	547	9059	0.0487271	1.4436	0.629114	0.534749
REACTOME_PROTEIN_UBIQUITINATION	5	444	40	9566	0.0489734	2.69313	0.62999	0.722518
GOBP_POSITIVE_REGULATION_OF_SPROUTING_ANGIOGENESIS	5	444	40	9566	0.0489734	2.69313	0.62999	0.722518
REACTOME_ZBP1_DAI_MEDIATED_INDUCTION_OF_TYPE_I_IFNS	5	444	40	9566	0.0489734	2.69313	0.62999	0.722518
GOBP_AMP_METABOLIC_PROCESS	9	440	94	9512	0.0491961	2.06983	0.632086	0.467145
GOBP_REGULATION_OF_DOUBLE_STRAND_BREAK_REPAIR_VIA_HOMOLOGOUS_RECOMBINATION	2	447	152	9454	0.049296	0.278288	0.632602	0.558427
GOBP_POSITIVE_REGULATION_OF_SIGNALING	163	286	3059	6547	0.0493781	1.21979	0.632888	0.534844
KEGG_ECM_RECEPTOR_INTERACTION	36	413	550	9056	0.0495611	1.43525	0.634466	0.536314
GOBP_REGULATION_OF_PROTEIN_KINASE_ACTIVITY	65	384	1097	8509	0.049737	1.31297	0.634879	0.545463
GTGGGTGK_UNKNOWN	24	425	336	9270	0.0497688	1.55798	0.634879	0.60225
GOBP_NEGATIVE_REGULATION_OF_RESPONSE_TO_DNA_DAMAGE_STIMULUS	3	446	187	9419	0.049839	0.338805	0.634879	0.591962
GOBP_CYTOLYSIS	2	447	157	9449	0.0499586	0.269283	0.634879	0.560348
GOBP_POSITIVE_REGULATION_OF_CELLULAR_COMPONENT_ORGANIZATION	103	346	1836	7770	0.0499904	1.25982	0.634879	0.540555
GOBP_MRNA_CATABOLIC_PROCESS	33	416	494	9112	0.0500955	1.46321	0.634879	0.515625
GOBP_TRNA_PROCESSING	24	425	337	9269	0.0502307	1.55319	0.634879	0.559292
GOBP_POSITIVE_REGULATION_OF_CELLULAR_RESPONSE_TO_TRANSFORMING_GROWTH_FACTOR_BETA_STIMULUS	3	446	16	9590	0.0503614	4.03167	0.634879	0.580527
GOBP_VESICLE_FUSION_WITH_GOLGI_APPARATUS	3	446	16	9590	0.0503614	4.03167	0.634879	0.580527
GOBP_RESPONSE_TO_HYDROSTATIC_PRESSURE	3	446	16	9590	0.0503614	4.03167	0.634879	0.580527
REACTOME_SIGNALING_BY_CTNNB1_PHOSPHO_SITE_MUTANTS	3	446	16	9590	0.0503614	4.03167	0.634879	0.580527
GOBP_RELAXATION_OF_MUSCLE	0	449	77	9529	0.0503721	0	0.634879	0.585188
GOBP_ISOLEUCINE_METABOLIC_PROCESS	6	443	54	9552	0.050373	2.39579	0.634879	0.523942
GOBP_TRANSCRIPTION_BY_RNA_POLYMERASE_I	0	449	78	9528	0.0505846	0	0.636636	0.585274
YTAAYNGCT_UNKNOWN	19	430	252	9354	0.0506326	1.64014	0.636636	0.549595
GOBP_GLUTAMINE_FAMILY_AMINO_ACID_CATABOLIC_PROCESS	9	440	95	9511	0.0509592	2.04782	0.638467	0.631215
GOBP_PROTEIN_LOCALIZATION_TO_GOLGI_APPARATUS	9	440	95	9511	0.0509592	2.04782	0.638467	0.631215
REACTOME_CYTOSOLIC_SENSORS_OF_PATHOGEN_ASSOCIATED_DNA	9	440	95	9511	0.0509592	2.04782	0.638467	0.631215
ZNF157_TARGET_GENES	2	447	160	9446	0.0511682	0.26415	0.640328	0.56218
GOBP_LYMPHOCYTE_ACTIVATION	83	366	1447	8159	0.0512584	1.27869	0.6407	0.502045
REACTOME_NEGATIVE_EPIGENETIC_REGULATION_OF_RRNA_EXPRESSION	0	449	80	9526	0.0514157	0	0.641908	0.586123
ZNF197_TARGET_GENES	84	365	1459	8147	0.0517236	1.28508	0.644992	0.502822
GOBP_SERINE_FAMILY_AMINO_ACID_CATABOLIC_PROCESS	0	449	81	9525	0.0520325	0	0.647911	0.586874
GOBP_TUBE_DEVELOPMENT	97	352	1725	7881	0.0520801	1.25899	0.647911	0.531174
REACTOME_SENSORY_PERCEPTION	91	358	1598	8008	0.0523842	1.27381	0.648117	0.518654
BRCA2_TARGET_GENES	143	306	2652	6954	0.0523864	1.22539	0.648117	0.483885
GOBP_CELLULAR_MODIFIED_AMINO_ACID_METABOLIC_PROCESS	48	401	775	8831	0.0523953	1.36397	0.648117	0.538107
AEBP2_TARGET_GENES	91	358	1600	8006	0.0525112	1.2719	0.648117	0.518668
GOBP_LEUKOCYTE_TETHERING_OR_ROLLING	4	445	28	9578	0.0525523	3.0748	0.648117	0.652951
GOBP_POSITIVE_REGULATION_OF_IMMUNOGLOBULIN_PRODUCTION	4	445	28	9578	0.0525523	3.0748	0.648117	0.652951
GOBP_FOREBRAIN_DORSAL_VENTRAL_PATTERN_FORMATION	4	445	28	9578	0.0525523	3.0748	0.648117	0.652951
GOBP_MUSCLE_STRUCTURE_DEVELOPMENT	91	358	1601	8005	0.0525864	1.27095	0.648117	0.518696
GOBP_PROSTANOID_METABOLIC_PROCESS	17	432	219	9387	0.0529684	1.68674	0.649671	0.523341
GOBP_MRNA_MODIFICATION	5	444	41	9565	0.0530193	2.62717	0.649671	0.72286
GOBP_RAC_PROTEIN_SIGNAL_TRANSDUCTION	5	444	41	9565	0.0530193	2.62717	0.649671	0.72286
GOBP_REGULATION_OF_CALCINEURIN_MEDIATED_SIGNALING	5	444	41	9565	0.0530193	2.62717	0.649671	0.72286
GOBP_RESPONSE_TO_ANGIOTENSIN	5	444	41	9565	0.0530193	2.62717	0.649671	0.72286
ZNF610_TARGET_GENES	73	376	1247	8359	0.0531511	1.30144	0.650154	0.520193
GOBP_POSITIVE_REGULATION_OF_KINASE_ACTIVITY	48	401	778	8828	0.0531941	1.35825	0.650154	0.538956
GOBP_SKELETAL_SYSTEM_DEVELOPMENT	53	396	865	8741	0.053243	1.35246	0.650154	0.557552
P53_DECAMER_Q2	20	429	659	8947	0.0534356	0.632943	0.651425	0.564648
GOBP_STRIATED_MUSCLE_CONTRACTION	15	434	528	9078	0.0534702	0.594234	0.651425	0.522053
GOBP_REGULATION_OF_RELEASE_OF_CYTOCHROME_C_FROM_MITOCHONDRIA	6	443	55	9551	0.0538619	2.35198	0.653899	0.525942
KEGG_AUTOIMMUNE_THYROID_DISEASE	6	443	55	9551	0.0538619	2.35198	0.653899	0.525942
REACTOME_VITAMIN_B5_PANTOTHENATE_METABOLISM	6	443	55	9551	0.0538619	2.35198	0.653899	0.525942
GOBP_POSITIVE_REGULATION_OF_RESPONSE_TO_EXTERNAL_STIMULUS	49	400	789	8817	0.0539202	1.36893	0.653899	0.540409
REACTOME_COLLAGEN_BIOSYNTHESIS_AND_MODIFYING_ENZYMES	19	430	257	9349	0.0542626	1.60737	0.656355	0.555727
REACTOME_THYROXINE_BIOSYNTHESIS	15	434	186	9420	0.0542843	1.75041	0.656355	0.60609
GOBP_POSITIVE_REGULATION_OF_CELL_PROJECTION_ORGANIZATION	41	408	643	8963	0.0543119	1.40077	0.656355	0.501648
GOBP_CELLULAR_RESPONSE_TO_ENDOGENOUS_STIMULUS	116	333	2101	7505	0.0544181	1.24434	0.656355	0.521866
GOBP_CELLULAR_RESPONSE_TO_LIPID	58	391	962	8644	0.0544328	1.33288	0.656355	0.522307
GOBP_LYMPHOCYTE_CHEMOTAXIS	9	440	97	9509	0.054769	2.00518	0.658908	0.63286
GOBP_MYOTUBE_CELL_DEVELOPMENT	9	440	97	9509	0.054769	2.00518	0.658908	0.63286
GOBP_NEGATIVE_REGULATION_OF_ADAPTIVE_IMMUNE_RESPONSE	11	438	125	9481	0.0550578	1.90486	0.660881	0.529575
GOBP_WATER_SOLUBLE_VITAMIN_METABOLIC_PROCESS	11	438	125	9481	0.0550578	1.90486	0.660881	0.529575
FAC1_01	17	432	222	9384	0.0551748	1.66341	0.661535	0.633585
REACTOME_ESR_MEDIATED_SIGNALING	13	436	155	9451	0.0553927	1.81804	0.663351	0.568747
GOBP_POSITIVE_REGULATION_OF_INTERLEUKIN_1_BETA_PRODUCTION	25	424	354	9252	0.0554516	1.54101	0.663351	0.527247
GOBP_REACTIVE_OXYGEN_SPECIES_BIOSYNTHETIC_PROCESS	31	418	460	9146	0.0555153	1.47455	0.663364	0.576264
GOBP_LEARNING	28	421	406	9200	0.0557925	1.50708	0.665464	0.477239
GOBP_POSITIVE_REGULATION_OF_CHEMOTAXIS	15	434	188	9418	0.0558167	1.73142	0.665464	0.606382
GOBP_LONG_CHAIN_FATTY_ACID_METABOLIC_PROCESS	34	415	519	9087	0.0558926	1.43445	0.665619	0.524407
HMGB1_TARGET_GENES	127	322	2334	7272	0.0563436	1.22886	0.667918	0.518732
GOBP_HETEROTYPIC_CELL_CELL_ADHESION	6	443	279	9327	0.0565136	0.452778	0.667918	0.55902
GOBP_RENAL_SYSTEM_PROCESS_INVOLVED_IN_REGULATION_OF_SYSTEMIC_ARTERIAL_BLOOD_PRESSURE	9	440	98	9508	0.0568157	1.98451	0.667918	0.633898
REACTOME_PROTEIN_LOCALIZATION	25	424	358	9248	0.05701	1.52314	0.667918	0.527663
GOBP_T_CELL_DIFFERENTIATION_INVOLVED_IN_IMMUNE_RESPONSE	8	441	78	9528	0.0570972	2.21594	0.667918	0.593635
GOBP_POSITIVE_REGULATION_OF_LYMPHOCYTE_MIGRATION	5	444	42	9564	0.057254	2.56435	0.667918	0.723469
GOBP_POSITIVE_REGULATION_OF_T_CELL_MIGRATION	5	444	42	9564	0.057254	2.56435	0.667918	0.723469
GOBP_FOREBRAIN_REGIONALIZATION	5	444	42	9564	0.057254	2.56435	0.667918	0.723469
GOBP_REGULATION_OF_OSTEOBLAST_PROLIFERATION	5	444	42	9564	0.057254	2.56435	0.667918	0.723469
GOBP_EMBRYONIC_BRAIN_DEVELOPMENT	5	444	42	9564	0.057254	2.56435	0.667918	0.723469
REACTOME_ZINC_INFLUX_INTO_CELLS_BY_THE_SLC39_GENE_FAMILY	3	446	17	9589	0.0573513	3.79412	0.667918	0.599294
GOBP_REGULATION_OF_EXTRACELLULAR_MATRIX_ASSEMBLY	3	446	17	9589	0.0573513	3.79412	0.667918	0.599294
REACTOME_ZINC_TRANSPORTERS	3	446	17	9589	0.0573513	3.79412	0.667918	0.599294
REACTOME_TRANSCRIPTIONAL_REGULATION_BY_E2F6	3	446	17	9589	0.0573513	3.79412	0.667918	0.599294
GOBP_DETECTION_OF_MECHANICAL_STIMULUS_INVOLVED_IN_SENSORY_PERCEPTION_OF_SOUND	3	446	17	9589	0.0573513	3.79412	0.667918	0.599294
GOBP_NOREPINEPHRINE_SECRETION	3	446	17	9589	0.0573513	3.79412	0.667918	0.599294
GOBP_BONE_MINERALIZATION_INVOLVED_IN_BONE_MATURATION	3	446	17	9589	0.0573513	3.79412	0.667918	0.599294
GOBP_POSITIVE_REGULATION_OF_RECEPTOR_SIGNALING_PATHWAY_VIA_STAT	6	443	56	9550	0.0574939	2.30974	0.667918	0.528224
GOBP_VASODILATION	6	443	56	9550	0.0574939	2.30974	0.667918	0.528224
GOBP_NEGATIVE_REGULATION_OF_RECEPTOR_MEDIATED_ENDOCYTOSIS	6	443	56	9550	0.0574939	2.30974	0.667918	0.528224
GOBP_THROMBIN_ACTIVATED_RECEPTOR_SIGNALING_PATHWAY	6	443	56	9550	0.0574939	2.30974	0.667918	0.528224
GOBP_SPERMIDINE_METABOLIC_PROCESS	4	445	29	9577	0.057779	2.96846	0.667918	0.658103
GOBP_IRON_IMPORT_INTO_CELL	4	445	29	9577	0.057779	2.96846	0.667918	0.658103
REACTOME_PLASMA_LIPOPROTEIN_REMODELING	17	432	225	9381	0.0578003	1.64071	0.667918	0.526132
GOBP_CIRCADIAN_SLEEP_WAKE_CYCLE_NON_REM_SLEEP	2	447	7	9599	0.0581676	6.13551	0.667918	1
GOBP_POSITIVE_REGULATION_OF_NUCLEAR_TRANSCRIBED_MRNA_CATABOLIC_PROCESS_DEADENYLATION_DEPENDENT_DECAY	2	447	7	9599	0.0581676	6.13551	0.667918	1
REACTOME_HORMONE_LIGAND_BINDING_RECEPTORS	2	447	7	9599	0.0581676	6.13551	0.667918	1
GOBP_REGULATION_OF_KIDNEY_SIZE	2	447	7	9599	0.0581676	6.13551	0.667918	1
GOBP_PARKIN_MEDIATED_STIMULATION_OF_MITOPHAGY_IN_RESPONSE_TO_MITOCHONDRIAL_DEPOLARIZATION	2	447	7	9599	0.0581676	6.13551	0.667918	1
GOBP_GOLGI_VESICLE_BUDDING	2	447	7	9599	0.0581676	6.13551	0.667918	1
GOBP_MEGAKARYOCYTE_DEVELOPMENT	2	447	7	9599	0.0581676	6.13551	0.667918	1
GOBP_REGULATION_OF_NUCLEAR_TRANSCRIBED_MRNA_CATABOLIC_PROCESS_DEADENYLATION_DEPENDENT_DECAY	2	447	7	9599	0.0581676	6.13551	0.667918	1
GOBP_POSITIVE_REGULATION_OF_GASTRO_INTESTINAL_SYSTEM_SMOOTH_MUSCLE_CONTRACTION	2	447	7	9599	0.0581676	6.13551	0.667918	1
GOBP_MUSCLE_HYPERTROPHY	13	436	158	9448	0.0584006	1.78295	0.669396	0.573374
GOBP_CELLULAR_LIPID_METABOLIC_PROCESS	154	295	2887	6719	0.0584567	1.21494	0.669396	0.494719
TGACATY_UNKNOWN	95	354	1695	7911	0.058486	1.25251	0.669396	0.527922
LHX2_TARGET_GENES	130	319	2398	7208	0.0585732	1.22495	0.66967	0.504321
GOBP_EPITHELIAL_CELL_PROLIFERATION	38	411	596	9010	0.0588591	1.39772	0.672213	0.485972
GOBP_RESPONSE_TO_PH	9	440	99	9507	0.0589571	1.96426	0.672607	0.635074
GOBP_EXOCYTIC_PROCESS	11	438	128	9478	0.0592072	1.85962	0.674733	0.531631
GOBP_PEPTIDYL_LYSINE_METHYLATION	8	441	328	9278	0.0595949	0.513135	0.676464	0.58964
GOBP_NEPHRON_DEVELOPMENT	25	424	363	9243	0.0596507	1.50134	0.676464	0.529349
GOBP_POSITIVE_REGULATION_OF_INTERLEUKIN_1_PRODUCTION	25	424	363	9243	0.0596507	1.50134	0.676464	0.529349
CUX1_TARGET_GENES	83	366	1450	8156	0.0596677	1.27558	0.676464	0.545462
GOBP_DEVELOPMENTAL_PROCESS_INVOLVED_IN_REPRODUCTION	113	336	2048	7558	0.0597667	1.24113	0.676464	0.518082
REACTOME_PEROXISOMAL_PROTEIN_IMPORT	17	432	227	9379	0.0597831	1.62591	0.676464	0.5277
HAND1_TARGET_GENES	46	403	746	8860	0.0598064	1.35565	0.676464	0.52981
GOBP_BASE_CONVERSION_OR_SUBSTITUTION_EDITING	8	441	80	9526	0.0600339	2.16009	0.678312	0.597622
GOBP_RECOMBINATIONAL_REPAIR	14	435	495	9111	0.0601099	0.592379	0.678447	0.507777
GOBP_INFLAMMATORY_RESPONSE	113	336	2055	7551	0.0602902	1.23575	0.679758	0.518848
AHRR_TARGET_GENES	114	335	2069	7537	0.0607102	1.23965	0.681563	0.519593
GOBP_REGULATION_OF_ENDOTHELIAL_CELL_MIGRATION	13	436	160	9446	0.0607356	1.76029	0.681563	0.576918
GOBP_LEUKOCYTE_DIFFERENTIATION	51	398	838	8768	0.06091	1.34074	0.681563	0.495835
GOBP_NEGATIVE_REGULATION_OF_IMMUNE_RESPONSE	25	424	365	9241	0.060922	1.4928	0.681563	0.530377
GOBP_RESPONSE_TO_PEPTIDE	51	398	839	8767	0.0611368	1.33899	0.681563	0.552334
GOBP_NEGATIVE_REGULATION_OF_INTRACELLULAR_SIGNAL_TRANSDUCTION	66	383	1123	8483	0.0611611	1.30171	0.681563	0.500857
GOBP_VESICLE_DOCKING	9	440	100	9506	0.0611931	1.94441	0.681563	0.489015
GOBP_CELL_PROJECTION_ASSEMBLY	98	351	1750	7856	0.0612002	1.25338	0.681563	0.533109
GOBP_POSITIVE_REGULATION_OF_RELEASE_OF_CYTOCHROME_C_FROM_MITOCHONDRIA	5	444	43	9563	0.0616772	2.50445	0.681563	0.724334
GAANYNYGACNY_UNKNOWN	5	444	43	9563	0.0616772	2.50445	0.681563	0.724334
GOBP_REGULATION_OF_SPROUTING_ANGIOGENESIS	5	444	43	9563	0.0616772	2.50445	0.681563	0.724334
GOBP_PEPTIDYL_SERINE_DEPHOSPHORYLATION	5	444	43	9563	0.0616772	2.50445	0.681563	0.724334
GOBP_SNRNA_PROCESSING	5	444	43	9563	0.0616772	2.50445	0.681563	0.724334
GOBP_POSITIVE_REGULATION_OF_OLIGODENDROCYTE_DIFFERENTIATION	5	444	43	9563	0.0616772	2.50445	0.681563	0.724334
GOBP_ALDITOL_METABOLIC_PROCESS	5	444	43	9563	0.0616772	2.50445	0.681563	0.724334
GOBP_POSITIVE_REGULATION_OF_CD4_POSITIVE_ALPHA_BETA_T_CELL_ACTIVATION	5	444	43	9563	0.0616772	2.50445	0.681563	0.724334
GOBP_ACTIVATION_OF_ADENYLATE_CYCLASE_ACTIVITY	8	441	81	9525	0.0616947	2.1332	0.681563	0.599863
GOBP_GLUCOSAMINE_CONTAINING_COMPOUND_METABOLIC_PROCESS	13	436	161	9445	0.0620018	1.74917	0.681563	0.57882
REACTOME_EICOSANOID_LIGAND_BINDING_RECEPTORS	11	438	130	9476	0.0623686	1.83063	0.681563	0.533674
YATTNATC_UNKNOWN	47	402	765	8841	0.0624043	1.35118	0.681563	0.534533
CDP_01	18	431	237	9369	0.0625166	1.65097	0.681563	0.541354
GOBP_POSITIVE_REGULATION_OF_CELL_POPULATION_PROLIFERATION	85	364	1493	8113	0.0627478	1.26893	0.681563	0.507009
GOBP_POSITIVE_REGULATION_OF_LIPID_METABOLIC_PROCESS	15	434	195	9411	0.0629188	1.66803	0.681563	0.502349
KEGG_O_GLYCAN_BIOSYNTHESIS	15	434	195	9411	0.0629188	1.66803	0.681563	0.502349
CCTNTMAGA_UNKNOWN	18	431	238	9368	0.0630034	1.64386	0.681563	0.541322
SREBP_Q3	32	417	488	9118	0.0630292	1.43382	0.681563	0.584945
HOXD11_TARGET_GENES	29	420	431	9175	0.0630556	1.46987	0.681563	0.487898
GOBP_REFLEX	4	445	30	9576	0.0632731	2.86921	0.681563	0.663489
GOBP_RESPONSE_TO_AUDITORY_STIMULUS	4	445	30	9576	0.0632731	2.86921	0.681563	0.663489
GOBP_POSITIVE_REGULATION_OF_B_CELL_PROLIFERATION	4	445	30	9576	0.0632731	2.86921	0.681563	0.663489
GOBP_PSEUDOPODIUM_ORGANIZATION	4	445	30	9576	0.0632731	2.86921	0.681563	0.663489
GOBP_POSITIVE_REGULATION_OF_STRIATED_MUSCLE_CELL_APOPTOTIC_PROCESS	4	445	30	9576	0.0632731	2.86921	0.681563	0.663489
GOBP_LEUKOCYTE_ADHESION_TO_VASCULAR_ENDOTHELIAL_CELL	4	445	30	9576	0.0632731	2.86921	0.681563	0.663489
KEGG_ALDOSTERONE_REGULATED_SODIUM_REABSORPTION	4	445	30	9576	0.0632731	2.86921	0.681563	0.663489
GOBP_POSITIVE_REGULATION_OF_NUCLEOTIDE_BINDING_OLIGOMERIZATION_DOMAIN_CONTAINING_SIGNALING_PATHWAY	4	445	30	9576	0.0632731	2.86921	0.681563	0.663489
GOBP_DUCTUS_ARTERIOSUS_CLOSURE	4	445	30	9576	0.0632731	2.86921	0.681563	0.663489
GOBP_POSITIVE_REGULATION_OF_PSEUDOPODIUM_ASSEMBLY	4	445	30	9576	0.0632731	2.86921	0.681563	0.663489
GOBP_POSITIVE_REGULATION_OF_TRANSCRIPTION_FROM_RNA_POLYMERASE_II_PROMOTER_IN_RESPONSE_TO_STRESS	4	445	30	9576	0.0632731	2.86921	0.681563	0.663489
REACTOME_CROSSLINKING_OF_COLLAGEN_FIBRILS	4	445	30	9576	0.0632731	2.86921	0.681563	0.663489
REACTOME_SEMA3A_PLEXIN_REPULSION_SIGNALING_BY_INHIBITING_INTEGRIN_ADHESION	4	445	30	9576	0.0632731	2.86921	0.681563	0.663489
REACTOME_HDACS_DEACETYLATE_HISTONES	4	445	30	9576	0.0632731	2.86921	0.681563	0.663489
KEGG_BIOSYNTHESIS_OF_UNSATURATED_FATTY_ACIDS	4	445	30	9576	0.0632731	2.86921	0.681563	0.663489
GOBP_PHOSPHATIDYLCHOLINE_ACYL_CHAIN_REMODELING	4	445	30	9576	0.0632731	2.86921	0.681563	0.663489
MAFG_TARGET_GENES	182	267	3474	6132	0.0632915	1.20319	0.681563	0.514191
GOBP_PURINE_CONTAINING_COMPOUND_BIOSYNTHETIC_PROCESS	43	406	692	8914	0.0633668	1.3643	0.681563	0.517181
GOBP_MULTICELLULAR_ORGANISMAL_SIGNALING	29	420	432	9174	0.0634117	1.4663	0.681563	0.563171
REACTOME_SIGNALING_BY_TGF_BETA_RECEPTOR_COMPLEX	8	441	82	9524	0.0634829	2.10696	0.681636	0.602262
GOBP_THYROID_HORMONE_GENERATION	23	426	328	9278	0.0640303	1.52721	0.684673	0.597913
H1_6_TARGET_GENES	62	387	1049	8557	0.0640989	1.30685	0.684673	0.537681
GOBP_GLUTATHIONE_METABOLIC_PROCESS	18	431	240	9366	0.0641218	1.62981	0.684673	0.541485
GOBP_CIRCULATORY_SYSTEM_DEVELOPMENT	127	322	2343	7263	0.0641828	1.22262	0.684673	0.50133
GOBP_RIG_I_SIGNALING_PATHWAY	4	445	208	9398	0.0645016	0.406137	0.684673	0.611732
GOBP_REGULATION_OF_ADIPONECTIN_SECRETION	3	446	18	9588	0.0647726	3.58296	0.684673	0.617223
REACTOME_REGULATION_OF_KIT_SIGNALING	3	446	18	9588	0.0647726	3.58296	0.684673	0.617223
GOBP_CORTICOSTEROID_HORMONE_SECRETION	3	446	18	9588	0.0647726	3.58296	0.684673	0.617223
GOBP_RESPONSE_TO_PARATHYROID_HORMONE	3	446	18	9588	0.0647726	3.58296	0.684673	0.617223
REACTOME_BETA_CATENIN_PHOSPHORYLATION_CASCADE	3	446	18	9588	0.0647726	3.58296	0.684673	0.617223
GOBP_REGULATION_OF_STEROID_HORMONE_SECRETION	3	446	18	9588	0.0647726	3.58296	0.684673	0.617223
GOBP_STEROID_HORMONE_SECRETION	3	446	18	9588	0.0647726	3.58296	0.684673	0.617223
REACTOME_INTERLEUKIN_7_SIGNALING	3	446	18	9588	0.0647726	3.58296	0.684673	0.617223
GOBP_ENDOTHELIAL_CELL_MATRIX_ADHESION	3	446	18	9588	0.0647726	3.58296	0.684673	0.617223
GOBP_LEUKOCYTE_PROLIFERATION	40	409	631	8975	0.0650522	1.39105	0.684673	0.560986
GOBP_GLYCOSAMINOGLYCAN_CATABOLIC_PROCESS	4	445	213	9393	0.0651685	0.396392	0.684673	0.504097
GOBP_GOLGI_TO_ENDOSOME_TRANSPORT	6	443	58	9548	0.0651884	2.22963	0.684673	0.533584
GOBP_REGULATION_OF_EXTRACELLULAR_MATRIX_ORGANIZATION	6	443	58	9548	0.0651884	2.22963	0.684673	0.533584
REACTOME_REGULATION_OF_MRNA_STABILITY_BY_PROTEINS_THAT_BIND_AU_RICH_ELEMENTS	6	443	58	9548	0.0651884	2.22963	0.684673	0.533584
GOBP_MAINTENANCE_OF_ANIMAL_ORGAN_IDENTITY	6	443	58	9548	0.0651884	2.22963	0.684673	0.533584
GOBP_POSITIVE_REGULATION_OF_ACTIN_FILAMENT_BUNDLE_ASSEMBLY	6	443	58	9548	0.0651884	2.22963	0.684673	0.533584
REACTOME_DEGRADATION_OF_BETA_CATENIN_BY_THE_DESTRUCTION_COMPLEX	6	443	58	9548	0.0651884	2.22963	0.684673	0.76298
KEGG_GLYCOSPHINGOLIPID_BIOSYNTHESIS_LACTO_AND_NEOLACTO_SERIES	8	441	83	9523	0.0653977	2.08136	0.685879	0.604811
KEGG_PEROXISOME	18	431	242	9364	0.0654329	1.616	0.685879	0.541948
FOXJ2_TARGET_GENES	80	369	1402	8204	0.0656708	1.26865	0.686526	0.53975
GOBP_CARDIAC_MUSCLE_CELL_ACTION_POTENTIAL_INVOLVED_IN_CONTRACTION	1	448	115	9491	0.0657938	0.18422	0.686526	0.648979
GOBP_RECEPTOR_CLUSTERING	1	448	115	9491	0.0657938	0.18422	0.686526	0.648979
GOBP_POSITIVE_REGULATION_OF_LIPASE_ACTIVITY	11	438	132	9474	0.0658447	1.80251	0.686526	0.536229
GOBP_NEGATIVE_REGULATION_OF_RESPONSE_TO_BIOTIC_STIMULUS	20	429	281	9325	0.0658714	1.54709	0.686526	0.572123
GOBP_NEGATIVE_REGULATION_OF_CELL_CELL_ADHESION	23	426	331	9275	0.0658836	1.51288	0.686526	0.513574
SNAI1_TARGET_GENES	53	396	878	8728	0.0662557	1.33046	0.687099	0.559738
UBP1_TARGET_GENES	170	279	3231	6375	0.0662807	1.20223	0.687099	0.507254
GOBP_CHRONIC_INFLAMMATORY_RESPONSE	5	444	44	9562	0.0662884	2.44728	0.687099	0.725441
GOBP_PARTURITION	5	444	44	9562	0.0662884	2.44728	0.687099	0.481347
RAAGNYNNCTTY_UNKNOWN	7	442	300	9306	0.0663729	0.491267	0.687099	0.57326
KEGG_PARKINSONS_DISEASE	1	448	116	9490	0.0663785	0.182612	0.687099	0.651219
GOBP_POSITIVE_REGULATION_OF_PHOSPHORUS_METABOLIC_PROCESS	87	362	1542	8064	0.066393	1.25683	0.687099	0.51214
GOBP_POSITIVE_REGULATION_OF_CELL_DIFFERENTIATION	87	362	1544	8062	0.0666632	1.25489	0.689222	0.556082
GOBP_ENZYME_LINKED_RECEPTOR_PROTEIN_SIGNALING_PATHWAY	81	368	1418	8188	0.066837	1.27098	0.690187	0.497754
REACTOME_METABOLISM_OF_AMINO_ACIDS_AND_DERIVATIVES	63	386	1073	8533	0.066887	1.29794	0.690187	0.593861
GOBP_VITAMIN_METABOLIC_PROCESS	26	423	385	9221	0.0670209	1.47214	0.690897	0.540706
GOBP_THYROID_HORMONE_METABOLIC_PROCESS	23	426	333	9273	0.0672966	1.50347	0.693063	0.515064
CHAF1A_TARGET_GENES	3	446	177	9429	0.0676473	0.358326	0.695194	0.463235
GOBP_WATER_HOMEOSTASIS	11	438	133	9473	0.0677005	1.78877	0.695194	0.537691
GOBP_REGULATION_OF_PHOSPHOLIPASE_ACTIVITY	11	438	133	9473	0.0677005	1.78877	0.695194	0.537691
GOBP_NEGATIVE_REGULATION_OF_CHEMOTAXIS	1	448	118	9488	0.0678691	0.179479	0.696251	0.655991
GOBP_RNA_MODIFICATION	33	416	509	9097	0.0682536	1.41775	0.699516	0.521373
GOBP_PROTEIN_METHYLATION	11	438	408	9198	0.0687537	0.566176	0.703281	0.545826
REACTOME_RHO_GTPASE_EFFECTORS	11	438	408	9198	0.0687537	0.566176	0.703281	0.545826
GOBP_TELENCEPHALON_REGIONALIZATION	4	445	31	9575	0.0690314	2.77637	0.703572	0.669078
REACTOME_NOTCH_HLH_TRANSCRIPTION_PATHWAY	4	445	31	9575	0.0690314	2.77637	0.703572	0.669078
REACTOME_IRF3_MEDIATED_ACTIVATION_OF_TYPE_1_IFN	4	445	31	9575	0.0690314	2.77637	0.703572	0.669078
GOBP_ATP_TRANSPORT	2	447	147	9459	0.069048	0.287906	0.703572	0.546744
GOBP_CELLULAR_RESPONSE_TO_HORMONE_STIMULUS	54	395	899	8707	0.069137	1.32405	0.703801	0.509552
HDAC4_TARGET_GENES	76	373	1324	8282	0.0693839	1.27454	0.705636	0.530212
TATA_01	45	404	730	8876	0.0694682	1.35433	0.705816	0.526185
GOBP_REGULATION_OF_CELL_COMMUNICATION_BY_ELECTRICAL_COUPLING_INVOLVED_IN_CARDIAC_CONDUCTION	8	441	85	9521	0.0696047	2.03196	0.706524	0.610333
GOBP_GLUTAMATE_METABOLIC_PROCESS	10	439	111	9495	0.0697837	1.94853	0.706985	0.500773
KEGG_NOD_LIKE_RECEPTOR_SIGNALING_PATHWAY	10	439	111	9495	0.0697837	1.94853	0.706985	0.500773
GOBP_NEGATIVE_REGULATION_OF_LYMPHOCYTE_ACTIVATION	27	422	399	9207	0.0705208	1.47637	0.709266	0.549056
GOBP_REGULATION_OF_CELLULAR_RESPONSE_TO_MACROPHAGE_COLONY_STIMULATING_FACTOR_STIMULUS	2	447	8	9598	0.0706117	5.36801	0.709266	1
REACTOME_LIGAND_RECEPTOR_INTERACTIONS	2	447	8	9598	0.0706117	5.36801	0.709266	1
REACTOME_NOTCH3_INTRACELLULAR_DOMAIN_REGULATES_TRANSCRIPTION	2	447	8	9598	0.0706117	5.36801	0.709266	1
GOBP_REGULATION_OF_ANDROGEN_RECEPTOR_SIGNALING_PATHWAY	2	447	8	9598	0.0706117	5.36801	0.709266	1
GOBP_REGULATION_OF_MATRIX_METALLOPEPTIDASE_SECRETION	2	447	8	9598	0.0706117	5.36801	0.709266	1
GOBP_LACTATE_METABOLIC_PROCESS	2	447	8	9598	0.0706117	5.36801	0.709266	1
GOBP_POSITIVE_REGULATION_OF_INTEGRIN_MEDIATED_SIGNALING_PATHWAY	2	447	8	9598	0.0706117	5.36801	0.709266	1
GOBP_POSITIVE_REGULATION_OF_ALKALINE_PHOSPHATASE_ACTIVITY	2	447	8	9598	0.0706117	5.36801	0.709266	1
CREB3_TARGET_GENES	50	399	823	8783	0.0710145	1.33733	0.711338	0.548587
FOXP2_TARGET_GENES	128	321	3139	6467	0.0710734	0.821517	0.711338	0.502929
REACTOME_DOWNSTREAM_SIGNALING_EVENTS_OF_B_CELL_RECEPTOR_BCR	5	444	45	9561	0.0710868	2.39264	0.711338	0.726778
GOBP_LAMELLIPODIUM_ASSEMBLY	5	444	45	9561	0.0710868	2.39264	0.711338	0.726778
GOBP_ORGANELLE_MEMBRANE_FUSION	14	435	175	9431	0.0712855	1.73444	0.712653	0.590865
GOBP_PATTERN_SPECIFICATION_PROCESS	45	404	737	8869	0.071488	1.34041	0.714003	0.528551
GOBP_ADENYLATE_CYCLASE_INHIBITING_G_PROTEIN_COUPLED_RECEPTOR_SIGNALING_PATHWAY	12	437	142	9464	0.0718049	1.83015	0.716492	0.558427
REACTOME_TRANSCRIPTIONAL_REGULATION_BY_RUNX3	10	439	113	9493	0.0721171	1.91364	0.717122	0.504754
GOBP_MALE_GAMETE_GENERATION	84	365	1488	8118	0.0724291	1.25555	0.717122	0.506697
GOBP_NUCLEOSIDE_PHOSPHATE_BIOSYNTHETIC_PROCESS	50	399	830	8776	0.0724897	1.325	0.717122	0.49519
GOBP_REGULATION_OF_INNATE_IMMUNE_RESPONSE	34	415	527	9079	0.0725263	1.41143	0.717122	0.527347
GOBP_NEGATIVE_REGULATION_OF_NLRP3_INFLAMMASOME_COMPLEX_ASSEMBLY	3	446	19	9587	0.0726106	3.39403	0.717122	0.623174
GOBP_MAST_CELL_MIGRATION	3	446	19	9587	0.0726106	3.39403	0.717122	0.623174
GOBP_U4_SNRNA_3_END_PROCESSING	3	446	19	9587	0.0726106	3.39403	0.717122	0.623174
GOBP_POSITIVE_REGULATION_OF_STEM_CELL_PROLIFERATION	3	446	19	9587	0.0726106	3.39403	0.717122	0.623174
GOBP_INDOLALKYLAMINE_METABOLIC_PROCESS	3	446	19	9587	0.0726106	3.39403	0.717122	0.623174
GOBP_DIAPEDESIS	3	446	19	9587	0.0726106	3.39403	0.717122	0.623174
REACTOME_DUAL_INCISION_IN_GG_NER	12	437	143	9463	0.0726131	1.81716	0.717122	0.559523
GOBP_INTERLEUKIN_1_PRODUCTION	27	422	404	9202	0.0727354	1.45731	0.717661	0.550092
DBP_TARGET_GENES	84	365	1492	8114	0.0730051	1.25156	0.719651	0.507022
GOBP_RESPONSE_TO_OXIDATIVE_STRESS	66	383	1133	8473	0.0732792	1.2887	0.721681	0.502501
GOBP_VESICLE_MEDIATED_TRANSPORT_BETWEEN_ENDOSOMAL_COMPARTMENTS	6	443	60	9546	0.0734573	2.15485	0.722762	0.539921
GOBP_PHOSPHATIDYLINOSITOL_METABOLIC_PROCESS	24	425	352	9254	0.0738231	1.4846	0.725688	0.525431
GOBP_NEGATIVE_REGULATION_OF_KINASE_ACTIVITY	21	428	301	9305	0.0741606	1.51679	0.726422	0.585113
KEGG_LYSINE_DEGRADATION	8	441	87	9519	0.0743095	1.98483	0.726422	0.616379
REACTOME_BRANCHED_CHAIN_AMINO_ACID_CATABOLISM	8	441	87	9519	0.0743095	1.98483	0.726422	0.616379
GOBP_BRANCHED_CHAIN_AMINO_ACID_CATABOLIC_PROCESS	8	441	87	9519	0.0743095	1.98483	0.726422	0.616379
GOBP_NUCLEAR_TRANSCRIBED_MRNA_CATABOLIC_PROCESS_EXONUCLEOLYTIC_3_5	8	441	87	9519	0.0743095	1.98483	0.726422	0.616379
GOBP_REGULATION_OF_RENAL_SYSTEM_PROCESS	8	441	87	9519	0.0743095	1.98483	0.726422	0.616379
ETS_Q4	24	425	353	9253	0.0744791	1.48023	0.727408	0.526495
GOBP_ENDOMEMBRANE_SYSTEM_ORGANIZATION	92	357	1654	7952	0.0745649	1.23897	0.727439	0.523905
GOBP_ANATOMICAL_STRUCTURE_FORMATION_INVOLVED_IN_MORPHOGENESIS	129	320	2395	7211	0.0746818	1.21375	0.727439	0.469755
TBX1_TARGET_GENES	16	433	215	9391	0.0747496	1.61401	0.727439	0.52057
GOBP_CELL_JUNCTION_ORGANIZATION	85	364	1514	8092	0.0747571	1.24809	0.727439	0.552295
REACTOME_PI3K_AKT_SIGNALING_IN_CANCER	10	439	115	9491	0.0748646	1.87996	0.727816	0.509293
STAT6_02	31	418	473	9133	0.075243	1.43198	0.730358	0.506869
GOBP_POSITIVE_REGULATION_OF_HYDROLASE_ACTIVITY	56	393	944	8662	0.0753948	1.3075	0.730358	0.518382
REACTOME_EPHA_MEDIATED_GROWTH_CONE_COLLAPSE	0	449	67	9539	0.0756154	0	0.730358	0.543424
GOBP_PROTEIN_LOCALIZATION_TO_ENDOPLASMIC_RETICULUM	14	435	180	9426	0.0757434	1.68536	0.730358	0.597177
GOBP_REGULATION_OF_CARDIAC_CONDUCTION	14	435	180	9426	0.0757434	1.68536	0.730358	0.597177
GOBP_CELL_CELL_ADHESION	142	307	2665	6941	0.0757723	1.20469	0.730358	0.518642
GOBP_NEGATIVE_REGULATION_OF_PROTEOLYSIS	56	393	946	8660	0.0758045	1.30443	0.730358	0.518642
GOBP_NEGATIVE_REGULATION_OF_LYASE_ACTIVITY	16	433	216	9390	0.0758605	1.60636	0.730358	0.522339
GOBP_ELECTRON_TRANSPORT_CHAIN	24	425	355	9251	0.0758983	1.47158	0.730358	0.527247
GOBP_MICROTUBULE_SEVERING	5	444	46	9560	0.0760709	2.34038	0.730358	0.728331
REACTOME_REGULATION_OF_RAS_BY_GAPS	5	444	46	9560	0.0760709	2.34038	0.730358	0.728331
GOBP_ORGANISM_EMERGENCE_FROM_PROTECTIVE_STRUCTURE	5	444	46	9560	0.0760709	2.34038	0.730358	0.728331
GOBP_REGULATION_OF_ANTIGEN_PROCESSING_AND_PRESENTATION	5	444	46	9560	0.0760709	2.34038	0.730358	0.496515
GOBP_PROTEIN_CONTAINING_COMPLEX_LOCALIZATION	19	430	262	9344	0.0760919	1.57586	0.730358	0.557789
GOBP_MICROTUBULE_ORGANIZING_CENTER_ORGANIZATION	17	432	556	9050	0.0764103	0.640529	0.73275	0.531749
GOBP_REGULATION_OF_CELL_COMMUNICATION_BY_ELECTRICAL_COUPLING	8	441	88	9518	0.0768467	1.96207	0.736268	0.619583
CART1_01	28	421	419	9187	0.0772549	1.45826	0.73951	0.558691
ARNT_01	10	439	379	9227	0.0778568	0.554571	0.742437	0.529838
REACTOME_COOPERATION_OF_PREFOLDIN_AND_TRIC_CCT_IN_ACTIN_AND_TUBULIN_FOLDING	0	449	72	9534	0.0779114	0	0.742437	0.563815
GOBP_ANTIFUNGAL_INNATE_IMMUNE_RESPONSE	0	449	72	9534	0.0779114	0	0.742437	0.563815
REACTOME_FORMATION_OF_TUBULIN_FOLDING_INTERMEDIATES_BY_CCT_TRIC	0	449	72	9534	0.0779114	0	0.742437	0.563815
REACTOME_COOPERATION_OF_PDCL_PHLP1_AND_TRIC_CCT_IN_G_PROTEIN_BETA_FOLDING	0	449	72	9534	0.0779114	0	0.742437	0.563815
REACTOME_SYNTHESIS_OF_LEUKOTRIENES_LT_AND_EOXINS_EX	10	439	117	9489	0.0780211	1.84744	0.742815	0.514358
ATF1_Q6	35	414	549	9057	0.0781254	1.3947	0.743139	0.535238
SRPK1_TARGET_GENES	35	414	550	9056	0.0784319	1.39201	0.745385	0.535759
HSF_Q6	25	424	367	9239	0.0788491	1.48434	0.745431	0.618221
GOBP_GLYCEROPHOSPHOLIPID_BIOSYNTHETIC_PROCESS	28	421	424	9182	0.079169	1.44028	0.745431	0.559354
GOBP_CYCLOOXYGENASE_PATHWAY	12	437	149	9457	0.0792245	1.74288	0.745431	0.561457
ZNF708_TARGET_GENES	14	435	183	9423	0.0792353	1.65721	0.745431	0.601912
GOBP_TRNA_MODIFICATION	22	427	316	9290	0.0794619	1.51469	0.745431	0.591098
REACTOME_RUNX3_REGULATES_CDKN1A_TRANSCRIPTION	8	441	89	9517	0.0795059	1.93982	0.745431	0.622899
GOBP_INTRACELLULAR_ESTROGEN_RECEPTOR_SIGNALING_PATHWAY	8	441	89	9517	0.0795059	1.93982	0.745431	0.622899
CSHL1_TARGET_GENES	31	418	483	9123	0.0795967	1.4008	0.745431	0.509697
GOBP_SECRETION	113	336	2081	7525	0.0797293	1.21611	0.745431	0.483143
KEGG_VIBRIO_CHOLERAE_INFECTION	10	439	118	9488	0.0797512	1.83159	0.745431	0.517077
GOBP_REGULATION_OF_NERVOUS_SYSTEM_DEVELOPMENT	35	414	554	9052	0.0799069	1.38135	0.745431	0.538174
DYRK1A_TARGET_GENES	63	386	1082	8524	0.0799585	1.28579	0.745431	0.543319
GOBP_ALPHA_AMINO_ACID_CATABOLIC_PROCESS	28	421	426	9180	0.0801571	1.43321	0.745431	0.559914
GOBP_REGULATION_OF_CELL_ACTIVATION	75	374	1318	8288	0.0803068	1.26103	0.745431	0.529161
GOBP_COLLAGEN_CATABOLIC_PROCESS	5	444	237	9369	0.0804128	0.445176	0.745431	0.526132
MTF1_Q4	19	430	268	9338	0.0805425	1.53959	0.745431	0.560026
REACTOME_GLUCOSE_METABOLISM	12	437	150	9456	0.0806163	1.73108	0.745431	0.56218
SMN1_SMN2_TARGET_GENES	105	344	1918	7688	0.08072	1.22348	0.745431	0.507619
REACTOME_ADENYLATE_CYCLASE_ACTIVATING_PATHWAY	3	446	20	9586	0.0808491	3.22399	0.745431	0.623637
GOBP_CELLULAR_RESPONSE_TO_REACTIVE_NITROGEN_SPECIES	3	446	20	9586	0.0808491	3.22399	0.745431	0.623637
GOBP_NEGATIVE_REGULATION_OF_INTERLEUKIN_13_PRODUCTION	3	446	20	9586	0.0808491	3.22399	0.745431	0.623637
GOBP_MYELIN_MAINTENANCE	3	446	20	9586	0.0808491	3.22399	0.745431	0.623637
GOBP_NEGATIVE_REGULATION_OF_OSTEOBLAST_PROLIFERATION	3	446	20	9586	0.0808491	3.22399	0.745431	0.623637
REACTOME_TRNA_PROCESSING_IN_THE_MITOCHONDRION	3	446	20	9586	0.0808491	3.22399	0.745431	0.623637
GOBP_POSITIVE_REGULATION_OF_TELOMERE_CAPPING	3	446	20	9586	0.0808491	3.22399	0.745431	0.623637
GOBP_RESPONSE_TO_NITRIC_OXIDE	3	446	20	9586	0.0808491	3.22399	0.745431	0.623637
GOBP_STARTLE_RESPONSE	3	446	20	9586	0.0808491	3.22399	0.745431	0.623637
GOBP_HINDBRAIN_MORPHOGENESIS	5	444	47	9559	0.0812392	2.29035	0.745431	0.730089
GOBP_RNA_STABILIZATION	5	444	47	9559	0.0812392	2.29035	0.745431	0.504312
GOBP_INTERLEUKIN_2_PRODUCTION	5	444	47	9559	0.0812392	2.29035	0.745431	0.730089
REACTOME_STING_MEDIATED_INDUCTION_OF_HOST_IMMUNE_RESPONSES	5	444	47	9559	0.0812392	2.29035	0.745431	0.504312
GOBP_POSITIVE_REGULATION_OF_G_PROTEIN_COUPLED_RECEPTOR_SIGNALING_PATHWAY	5	444	47	9559	0.0812392	2.29035	0.745431	0.504312
GOBP_POSITIVE_T_CELL_SELECTION	5	444	47	9559	0.0812392	2.29035	0.745431	0.504312
GOBP_RESPONSE_TO_ENDOGENOUS_STIMULUS	137	312	2565	7041	0.0812392	1.20535	0.745431	0.513391
REACTOME_PLATELET_ACTIVATION_SIGNALING_AND_AGGREGATION	35	414	557	9049	0.0812738	1.37345	0.745431	0.538908
GOBP_REGULATION_OF_MICROTUBULE_BASED_PROCESS	24	425	732	8874	0.0813006	0.68459	0.745431	0.522181
GOBP_G_PROTEIN_COUPLED_GLUTAMATE_RECEPTOR_SIGNALING_PATHWAY	4	445	33	9573	0.0813236	2.60756	0.745431	0.680753
GOBP_SCHWANN_CELL_DIFFERENTIATION	4	445	33	9573	0.0813236	2.60756	0.745431	0.680753
REACTOME_CONSTITUTIVE_SIGNALING_BY_LIGAND_RESPONSIVE_EGFR_CANCER_VARIANTS	4	445	33	9573	0.0813236	2.60756	0.745431	0.680753
REACTOME_GLUCOCORTICOID_BIOSYNTHESIS	4	445	33	9573	0.0813236	2.60756	0.745431	0.680753
GOBP_SCHWANN_CELL_DEVELOPMENT	4	445	33	9573	0.0813236	2.60756	0.745431	0.680753
ZFP28_TARGET_GENES	0	449	75	9531	0.0815614	0	0.746318	0.577944
GOBP_NEGATIVE_REGULATION_OF_MICROTUBULE_POLYMERIZATION_OR_DEPOLYMERIZATION	0	449	75	9531	0.0815614	0	0.746318	0.577944
GOBP_REGULATION_OF_CELL_SHAPE	17	432	228	9378	0.0817851	1.6186	0.747074	0.528599
GOBP_NEGATIVE_REGULATION_OF_CELL_GROWTH	17	432	228	9378	0.0817851	1.6186	0.747074	0.528599
REACTOME_FORMATION_OF_INCISION_COMPLEX_IN_GG_NER	12	437	151	9455	0.0820898	1.71943	0.748913	0.563012
OCT1_01	21	428	652	8954	0.0821279	0.673822	0.748913	0.498712
GOBP_REGULATION_OF_MRNA_CATABOLIC_PROCESS	19	430	270	9336	0.082412	1.52786	0.750158	0.561286
GOBP_INNATE_IMMUNE_RESPONSE	116	333	2142	7464	0.0826197	1.21385	0.750158	0.524868
GOBP_TRANSMEMBRANE_RECEPTOR_PROTEIN_TYROSINE_KINASE_SIGNALING_PATHWAY	53	396	896	8710	0.0827829	1.30104	0.750158	0.509476
GOBP_VESICLE_TRANSPORT_ALONG_MICROTUBULE	7	442	69	9537	0.0831429	2.18896	0.750158	0.582906
GOBP_NEGATIVE_REGULATION_OF_LEUKOCYTE_CELL_CELL_ADHESION	19	430	271	9335	0.0834185	1.52205	0.750158	0.562009
GOBP_B_CELL_RECEPTOR_SIGNALING_PATHWAY	10	439	120	9486	0.0835119	1.80068	0.750158	0.522867
GOBP_NITRIC_OXIDE_MEDIATED_SIGNAL_TRANSDUCTION	10	439	120	9486	0.0835119	1.80068	0.750158	0.522867
GOBP_ENDOTHELIAL_CELL_MIGRATION	17	432	231	9375	0.0836833	1.59707	0.750158	0.531745
GOBP_HEMATOPOIETIC_STEM_CELL_MIGRATION	2	447	9	9597	0.0838233	4.77107	0.750158	1
GOBP_NEGATIVE_REGULATION_OF_CELLULAR_EXTRAVASATION	2	447	9	9597	0.0838233	4.77107	0.750158	1
GOBP_NEGATIVE_REGULATION_OF_STEM_CELL_DIFFERENTIATION	2	447	9	9597	0.0838233	4.77107	0.750158	1
GOBP_HYPOTONIC_RESPONSE	2	447	9	9597	0.0838233	4.77107	0.750158	1
REACTOME_ACROSOME_REACTION_AND_SPERM_OOCYTE_MEMBRANE_BINDING	2	447	9	9597	0.0838233	4.77107	0.750158	1
GOBP_TRYPTOPHAN_CATABOLIC_PROCESS	2	447	9	9597	0.0838233	4.77107	0.750158	1
GOBP_REGULATION_OF_GLOMERULUS_DEVELOPMENT	2	447	9	9597	0.0838233	4.77107	0.750158	1
GOBP_POSITIVE_REGULATION_OF_KIDNEY_DEVELOPMENT	2	447	9	9597	0.0838233	4.77107	0.750158	1
GOBP_NEGATIVE_REGULATION_OF_LEUKOCYTE_ADHESION_TO_VASCULAR_ENDOTHELIAL_CELL	2	447	9	9597	0.0838233	4.77107	0.750158	1
GOBP_MYELOID_DENDRITIC_CELL_CHEMOTAXIS	2	447	9	9597	0.0838233	4.77107	0.750158	1
GOBP_NEGATIVE_REGULATION_OF_DENDRITIC_CELL_APOPTOTIC_PROCESS	2	447	9	9597	0.0838233	4.77107	0.750158	1
ALX4_01	2	447	9	9597	0.0838233	4.77107	0.750158	1
GOBP_POSITIVE_REGULATION_OF_FILOPODIUM_ASSEMBLY	2	447	9	9597	0.0838233	4.77107	0.750158	1
GOBP_NEUROTROPHIN_PRODUCTION	2	447	9	9597	0.0838233	4.77107	0.750158	1
GOBP_REGULATION_OF_CELL_PROJECTION_ASSEMBLY	32	417	502	9104	0.0844364	1.39169	0.752194	0.517249
KEGG_DRUG_METABOLISM_OTHER_ENZYMES	19	430	272	9334	0.0844727	1.5163	0.752194	0.47159
GOBP_NON_MOTILE_CILIUM_ASSEMBLY	25	424	377	9229	0.0845203	1.4434	0.752194	0.538518
GOBP_PROTEIN_POLYGLUTAMYLATION	8	441	91	9515	0.0851869	1.89679	0.752194	0.629777
GOBP_PEROXISOME_ORGANIZATION	8	441	91	9515	0.0851869	1.89679	0.752194	0.629777
GOBP_GLYCEROPHOSPHOLIPID_METABOLIC_PROCESS	40	409	651	8955	0.085504	1.34531	0.752194	0.505125
REACTOME_CDC42_GTPASE_CYCLE	11	438	399	9207	0.0859586	0.579514	0.752194	0.540272
GOBP_REGULATION_OF_LIPID_BIOSYNTHETIC_PROCESS	9	440	341	9265	0.0862313	0.555752	0.752194	0.509409
KEGG_VIRAL_MYOCARDITIS	7	442	294	9312	0.0865379	0.501616	0.752194	0.572123
BARHL1_TARGET_GENES	101	348	1840	7766	0.0865384	1.22496	0.752194	0.540651
KEGG_GLIOMA	5	444	48	9558	0.0865896	2.2424	0.752194	0.622132
REACTOME_SIGNALING_BY_SCF_KIT	5	444	48	9558	0.0865896	2.2424	0.752194	0.512226
GOBP_POSITIVE_REGULATION_OF_FIBROBLAST_PROLIFERATION	5	444	48	9558	0.0865896	2.2424	0.752194	0.732038
ZSCAN21_TARGET_GENES	60	389	1028	8578	0.086711	1.28705	0.752194	0.533987
GOBP_REGULATION_OF_MEIOTIC_CELL_CYCLE	7	442	71	9535	0.0868395	2.12686	0.752194	0.585274
REACTOME_NR1H2_NR1H3_REGULATE_GENE_EXPRESSION_TO_CONTROL_BILE_ACID_HOMEOSTASIS	1	448	1	9605	0.087319	21.4397	0.752194	1
GOBP_NEGATIVE_REGULATION_OF_METALLOPEPTIDASE_ACTIVITY	1	448	1	9605	0.087319	21.4397	0.752194	1
GOBP_SPHINGOMYELIN_CATABOLIC_PROCESS	1	448	1	9605	0.087319	21.4397	0.752194	1
ZNF20_TARGET_GENES	1	448	1	9605	0.087319	21.4397	0.752194	1
GOBP_ENDOTHELIAL_CELL_ACTIVATION	1	448	1	9605	0.087319	21.4397	0.752194	1
GOBP_POSITIVE_REGULATION_OF_AUTOPHAGY_OF_MITOCHONDRION	1	448	1	9605	0.087319	21.4397	0.752194	1
GOBP_DETERMINATION_OF_DORSAL_VENTRAL_ASYMMETRY	1	448	1	9605	0.087319	21.4397	0.752194	1
REACTOME_NR1H2_NR1H3_REGULATE_GENE_EXPRESSION_TO_LIMIT_CHOLESTEROL_UPTAKE	1	448	1	9605	0.087319	21.4397	0.752194	1
GOBP_NEGATIVE_REGULATION_OF_METALLOENDOPEPTIDASE_ACTIVITY	1	448	1	9605	0.087319	21.4397	0.752194	1
REACTOME_WAX_AND_PLASMALOGEN_BIOSYNTHESIS	1	448	1	9605	0.087319	21.4397	0.752194	1
GOBP_WOUND_HEALING_INVOLVED_IN_INFLAMMATORY_RESPONSE	1	448	1	9605	0.087319	21.4397	0.752194	1
GOBP_WNT_SIGNALING_PATHWAY_INVOLVED_IN_MIDBRAIN_DOPAMINERGIC_NEURON_DIFFERENTIATION	1	448	1	9605	0.087319	21.4397	0.752194	1
GOBP_THIAMINE_TRANSPORT	1	448	1	9605	0.087319	21.4397	0.752194	1
GOBP_ATF6_MEDIATED_UNFOLDED_PROTEIN_RESPONSE	1	448	1	9605	0.087319	21.4397	0.752194	1
ZNF776_TARGET_GENES	1	448	1	9605	0.087319	21.4397	0.752194	1
REACTOME_ENDOSOMAL_VACUOLAR_PATHWAY	1	448	1	9605	0.087319	21.4397	0.752194	1
GOBP_RIBOSOMAL_LARGE_SUBUNIT_EXPORT_FROM_NUCLEUS	1	448	1	9605	0.087319	21.4397	0.752194	1
GOBP_UBIQUITIN_DEPENDENT_SMAD_PROTEIN_CATABOLIC_PROCESS	1	448	1	9605	0.087319	21.4397	0.752194	1
GOBP_NEGATIVE_REGULATION_OF_INTERLEUKIN_4_PRODUCTION	1	448	1	9605	0.087319	21.4397	0.752194	1
GOBP_POSITIVE_REGULATION_OF_MIRNA_MEDIATED_GENE_SILENCING_BY_INHIBITION_OF_TRANSLATION	1	448	1	9605	0.087319	21.4397	0.752194	1
REACTOME_SYNTHESIS_OF_DOLICHYL_PHOSPHATE	1	448	1	9605	0.087319	21.4397	0.752194	1
GOBP_MIDBRAIN_DOPAMINERGIC_NEURON_DIFFERENTIATION	1	448	1	9605	0.087319	21.4397	0.752194	1
GOBP_MITOCHONDRIAL_FRAGMENTATION_INVOLVED_IN_APOPTOTIC_PROCESS	1	448	1	9605	0.087319	21.4397	0.752194	1
GOBP_ER_OVERLOAD_RESPONSE	1	448	1	9605	0.087319	21.4397	0.752194	1
GOBP_NEUTROPHIL_DIFFERENTIATION	1	448	1	9605	0.087319	21.4397	0.752194	1
REACTOME_ATF6_ATF6_ALPHA_ACTIVATES_CHAPERONES	1	448	1	9605	0.087319	21.4397	0.752194	1
GOBP_POSITIVE_REGULATION_OF_GLYCOGEN_STARCH_SYNTHASE_ACTIVITY	1	448	1	9605	0.087319	21.4397	0.752194	1
REACTOME_ATF6_ATF6_ALPHA_ACTIVATES_CHAPERONE_GENES	1	448	1	9605	0.087319	21.4397	0.752194	1
GOBP_DOLICHYL_DIPHOSPHATE_BIOSYNTHETIC_PROCESS	1	448	1	9605	0.087319	21.4397	0.752194	1
GOBP_TRIPEPTIDE_TRANSMEMBRANE_TRANSPORT	1	448	1	9605	0.087319	21.4397	0.752194	1
GOBP_REGULATION_OF_METALLOENDOPEPTIDASE_ACTIVITY	1	448	1	9605	0.087319	21.4397	0.752194	1
GOBP_REGULATION_OF_AUTOPHAGY	19	430	601	9005	0.0874612	0.662055	0.752806	0.546437
GOBP_NEGATIVE_REGULATION_OF_NOTCH_SIGNALING_PATHWAY	10	439	122	9484	0.0876687	1.77079	0.753979	0.528815
GOBP_REGULATION_OF_T_HELPER_17_TYPE_IMMUNE_RESPONSE	4	445	34	9572	0.0878478	2.5306	0.754906	0.686787
REACTOME_METABOLISM_OF_LIPIDS	132	317	2477	7129	0.0880399	1.19844	0.755943	0.491478
DIDO1_TARGET_GENES	146	303	2760	6846	0.0882865	1.19519	0.757447	0.489083
GOBP_POSITIVE_REGULATION_OF_PROTEIN_KINASE_B_SIGNALING	26	423	392	9214	0.0887575	1.44476	0.760217	0.545029
GOBP_NEUROMUSCULAR_PROCESS_CONTROLLING_BALANCE	12	437	155	9451	0.088792	1.67435	0.760217	0.567397
GOBP_NEGATIVE_REGULATION_OF_MRNA_CATABOLIC_PROCESS	7	442	72	9534	0.0889502	2.0971	0.760217	0.585588
KEGG_T_CELL_RECEPTOR_SIGNALING_PATHWAY	7	442	72	9534	0.0889502	2.0971	0.760217	0.585588
CACCCBINDINGFACTOR_Q6	23	426	337	9269	0.0890272	1.48498	0.760217	0.515393
GOBP_DENDRITIC_CELL_CYTOKINE_PRODUCTION	3	446	21	9585	0.0894711	3.07015	0.760217	0.624811
GOBP_EPIDERMIS_MORPHOGENESIS	3	446	21	9585	0.0894711	3.07015	0.760217	0.624811
GOBP_NEGATIVE_REGULATION_OF_INSULIN_SECRETION_INVOLVED_IN_CELLULAR_RESPONSE_TO_GLUCOSE_STIMULUS	3	446	21	9585	0.0894711	3.07015	0.760217	0.624811
REACTOME_TRANSCRIPTIONAL_REGULATION_BY_MECP2	3	446	21	9585	0.0894711	3.07015	0.760217	0.624811
GOBP_GLOMERULAR_BASEMENT_MEMBRANE_DEVELOPMENT	3	446	21	9585	0.0894711	3.07015	0.760217	0.624811
GOBP_NEGATIVE_REGULATION_BY_HOST_OF_VIRAL_PROCESS	3	446	21	9585	0.0894711	3.07015	0.760217	0.624811
REACTOME_RIP_MEDIATED_NFKB_ACTIVATION_VIA_ZBP1	3	446	21	9585	0.0894711	3.07015	0.760217	0.624811
ZFP3_TARGET_GENES	26	423	774	8832	0.089618	0.701376	0.760855	0.532689
GOBP_REACTIVE_OXYGEN_SPECIES_METABOLIC_PROCESS	55	394	941	8665	0.0898858	1.28542	0.761975	0.518123
GOBP_REGULATION_OF_ADENYLATE_CYCLASE_ACTIVITY	10	439	123	9483	0.089894	1.75621	0.761975	0.528785
CDC5_01	23	426	339	9267	0.0900952	1.4759	0.762101	0.603731
GOBP_SODIUM_ION_HOMEOSTASIS	17	432	238	9368	0.0901247	1.54894	0.762101	0.541354
GOBP_ACUTE_INFLAMMATORY_RESPONSE	17	432	238	9368	0.0901247	1.54894	0.762101	0.541354
GOBP_NEGATIVE_REGULATION_OF_TUMOR_NECROSIS_FACTOR_SUPERFAMILY_CYTOKINE_PRODUCTION	15	434	199	9407	0.0904972	1.6338	0.76464	0.50278
GOBP_NEGATIVE_REGULATION_OF_ORGANELLE_ORGANIZATION	30	419	873	8733	0.0906526	0.716236	0.765342	0.553974
TGIF_01	33	416	524	9082	0.090847	1.3749	0.765506	0.525589
GOBP_CARBOHYDRATE_BIOSYNTHETIC_PROCESS	33	416	524	9082	0.090847	1.3749	0.765506	0.525589
ZNF7_TARGET_GENES	80	369	1429	8177	0.0910295	1.24058	0.765506	0.542771
REACTOME_MAPK_FAMILY_SIGNALING_CASCADES	26	423	396	9210	0.0910315	1.42954	0.765506	0.548475
GOBP_NEGATIVE_REGULATION_OF_AXON_EXTENSION	7	442	73	9533	0.0912327	2.06815	0.765506	0.586123
ZFP82_TARGET_GENES	7	442	73	9533	0.0912327	2.06815	0.765506	0.586123
GOBP_RESPIRATORY_BURST	7	442	73	9533	0.0912327	2.06815	0.765506	0.586123
GOBP_PROTEIN_IMPORT	23	426	341	9265	0.0913307	1.46693	0.765506	0.516622
GGCNRNWCTTYS_UNKNOWN	8	441	93	9513	0.0913449	1.85561	0.765506	0.629876
GOBP_BONE_REMODELING	3	446	166	9440	0.0914003	0.382517	0.765506	0.570195
GOBP_PHOSPHORYLATION	190	259	3678	5928	0.0915374	1.18236	0.765506	0.519183
GOBP_PHOSPHATIDYLINOSITOL_BIOSYNTHETIC_PROCESS	20	429	289	9317	0.09161	1.50297	0.765506	0.574116
GOBP_CELL_PROJECTION_ORGANIZATION	168	281	3214	6392	0.091612	1.18903	0.765506	0.506549
REACTOME_ACTIVATION_OF_THE_PHOTOTRANSDUCTION_CASCADE	1	448	101	9505	0.092072	0.210065	0.766395	0.630167
GOBP_MICROTUBULE_ANCHORING_AT_MICROTUBULE_ORGANIZING_CENTER	1	448	101	9505	0.092072	0.210065	0.766395	0.630167
GOBP_MICROTUBULE_ANCHORING_AT_CENTROSOME	1	448	101	9505	0.092072	0.210065	0.766395	0.630167
REACTOME_TBC_RABGAPS	5	444	49	9557	0.0921199	2.19641	0.766395	0.518609
GOBP_POSITIVE_REGULATION_OF_PROTEIN_KINASE_A_SIGNALING	5	444	49	9557	0.0921199	2.19641	0.766395	0.518609
GOBP_ATP_SYNTHESIS_COUPLED_ELECTRON_TRANSPORT	1	448	102	9504	0.0921527	0.207983	0.766395	0.630614
REACTOME_FOXO_MEDIATED_TRANSCRIPTION	1	448	103	9503	0.0923803	0.205942	0.767083	0.631215
REACTOME_NF_KB_ACTIVATION_THROUGH_FADD_RIP_1_PATHWAY_MEDIATED_BY_CASPASE_8_AND_10	1	448	103	9503	0.0923803	0.205942	0.767083	0.631215
GOBP_REGULATION_OF_CARDIAC_MUSCLE_CELL_ACTION_POTENTIAL	1	448	104	9502	0.0927535	0.203941	0.769578	0.631965
GATA1_01	26	423	399	9207	0.0931149	1.41833	0.771971	0.548985
GOBP_MULTICELLULAR_ORGANISM_GROWTH	15	434	202	9404	0.093249	1.60902	0.772054	0.504097
ZNF548_TARGET_GENES	1	448	105	9501	0.0932707	0.201977	0.772054	0.63286
NKX2_5_TARGET_GENES	127	322	2375	7231	0.0937734	1.20083	0.775608	0.502752
REACTOME_RAC3_GTPASE_CYCLE	6	443	254	9352	0.0938768	0.498676	0.775857	0.541948
GOBP_REGULATION_OF_RESPONSE_TO_DNA_DAMAGE_STIMULUS	12	437	419	9187	0.0941318	0.602087	0.77686	0.550092
REACTOME_BIOSYNTHESIS_OF_EPA_DERIVED_SPMS	4	445	35	9571	0.0946165	2.45804	0.77686	0.692921
GOBP_HEMATOPOIETIC_STEM_CELL_PROLIFERATION	4	445	35	9571	0.0946165	2.45804	0.77686	0.692921
GOBP_PHYSIOLOGICAL_CARDIAC_MUSCLE_HYPERTROPHY	4	445	35	9571	0.0946165	2.45804	0.77686	0.692921
GOBP_CELL_REDOX_HOMEOSTASIS	4	445	35	9571	0.0946165	2.45804	0.77686	0.692921
GOBP_POSITIVE_REGULATION_OF_MUSCLE_CELL_APOPTOTIC_PROCESS	4	445	35	9571	0.0946165	2.45804	0.77686	0.692921
GOBP_PEPTIDYL_LYSINE_DEACETYLATION	4	445	35	9571	0.0946165	2.45804	0.77686	0.692921
GOBP_CELLULAR_AMIDE_METABOLIC_PROCESS	128	321	2396	7210	0.0947221	1.19992	0.77686	0.503999
GOBP_PEPTIDYL_LYSINE_TRIMETHYLATION	1	448	107	9499	0.0947319	0.19816	0.77686	0.485033
REACTOME_NEUROTRANSMITTER_RELEASE_CYCLE	1	448	107	9499	0.0947319	0.19816	0.77686	0.635074
HHEX_TARGET_GENES	90	359	1630	7976	0.0954023	1.22672	0.781753	0.564471
GOBP_AMINO_SUGAR_METABOLIC_PROCESS	13	436	166	9440	0.095599	1.69559	0.781933	0.584873
ISL1_TARGET_GENES	107	342	1976	7630	0.0956332	1.20808	0.781933	0.551509
GOBP_NEGATIVE_REGULATION_OF_PHOSPHORUS_METABOLIC_PROCESS	47	402	787	8819	0.0956458	1.31014	0.781933	0.53953
GOBP_REGULATION_OF_NUCLEASE_ACTIVITY	2	447	139	9467	0.0960954	0.304733	0.785002	0.533674
GOBP_RECEPTOR_RECYCLING	7	442	75	9531	0.096304	2.01258	0.785494	0.587834
REACTOME_PROTEIN_PROTEIN_INTERACTIONS_AT_SYNAPSES	7	442	75	9531	0.096304	2.01258	0.785494	0.587834
GOBP_ENERGY_RESERVE_METABOLIC_PROCESS	8	441	307	9299	0.0965962	0.549477	0.786821	0.578057
AAGWWRNYGGC_UNKNOWN	15	434	205	9401	0.0966154	1.58497	0.786821	0.563887
GOBP_RESPONSE_TO_ESTRADIOL	18	431	251	9355	0.0967392	1.55656	0.787223	0.547589
KEGG_MELANOGENESIS	13	436	168	9438	0.0974765	1.67505	0.788488	0.585314
REACTOME_TFAP2_AP_2_FAMILY_REGULATES_TRANSCRIPTION_OF_GROWTH_FACTORS_AND_THEIR_RECEPTORS	2	447	10	9596	0.0977092	4.29351	0.788488	1
GOBP_REGULATION_OF_ALKALINE_PHOSPHATASE_ACTIVITY	2	447	10	9596	0.0977092	4.29351	0.788488	1
GOBP_POSITIVE_REGULATION_OF_VACUOLE_ORGANIZATION	2	447	10	9596	0.0977092	4.29351	0.788488	1
GOBP_MACROPHAGE_INFLAMMATORY_PROTEIN_1_ALPHA_PRODUCTION	2	447	10	9596	0.0977092	4.29351	0.788488	1
GOBP_MICROGLIA_DIFFERENTIATION	2	447	10	9596	0.0977092	4.29351	0.788488	1
GOBP_REGULATION_OF_T_HELPER_17_CELL_LINEAGE_COMMITMENT	2	447	10	9596	0.0977092	4.29351	0.788488	1
REACTOME_ACYL_CHAIN_REMODELLING_OF_PE	5	444	50	9556	0.0978275	2.15225	0.788488	0.518639
GOBP_CELLULAR_RESPONSE_TO_ESTRADIOL_STIMULUS	5	444	50	9556	0.0978275	2.15225	0.788488	0.736467
GOBP_CALCINEURIN_MEDIATED_SIGNALING	5	444	50	9556	0.0978275	2.15225	0.788488	0.518639
DACH1_TARGET_GENES	100	349	1832	7774	0.0978892	1.21589	0.788488	0.500159
GOBP_REGULATION_OF_LYASE_ACTIVITY	18	431	253	9353	0.0980209	1.54392	0.788488	0.549595
CEBPA_01	18	431	253	9353	0.0980209	1.54392	0.788488	0.549595
GOBP_NEGATIVE_REGULATION_OF_TRANSFERASE_ACTIVITY	24	425	357	9249	0.0981262	1.46302	0.788488	0.52735
GOBP_SECOND_MESSENGER_MEDIATED_SIGNALING	58	391	1001	8605	0.0982415	1.27517	0.788488	0.529983
GOBP_NEGATIVE_REGULATION_OF_BLOOD_PRESSURE	2	447	142	9464	0.0983351	0.298201	0.788488	0.537691
FOX_Q2	8	441	316	9290	0.0984409	0.53331	0.788488	0.492415
GOBP_POSITIVE_REGULATION_OF_NATURAL_KILLER_CELL_MEDIATED_CYTOTOXICITY	3	446	22	9584	0.0984586	2.93029	0.788488	0.626633
REACTOME_PKA_MEDIATED_PHOSPHORYLATION_OF_CREB	3	446	22	9584	0.0984586	2.93029	0.788488	0.626633
GOBP_REGULATION_OF_OSTEOCLAST_DEVELOPMENT	3	446	22	9584	0.0984586	2.93029	0.788488	0.626633
GOBP_CENTROSOME_SEPARATION	3	446	22	9584	0.0984586	2.93029	0.788488	0.626633
SCGGAAGY_ELK1_02	110	339	2035	7571	0.0988212	1.20721	0.790539	0.517296
ERR1_Q2	31	418	484	9122	0.0989388	1.39775	0.790539	0.510199
TTF1_Q6	31	418	484	9122	0.0989388	1.39775	0.790539	0.584271
GOBP_POSITIVE_REGULATION_OF_ALPHA_BETA_T_CELL_ACTIVATION	7	442	76	9530	0.0990882	1.98589	0.791136	0.588997
GOBP_PHOSPHOLIPID_CATABOLIC_PROCESS	11	438	134	9472	0.0992965	1.77523	0.791208	0.539274
KEGG_WNT_SIGNALING_PATHWAY	11	438	134	9472	0.0992965	1.77523	0.791208	0.539274
GOBP_MYELOID_CELL_DEVELOPMENT	9	440	103	9503	0.0993214	1.88718	0.791208	0.641079
GOBP_POSITIVE_REGULATION_OF_RESPONSE_TO_BIOTIC_STIMULUS	24	425	360	9246	0.0995326	1.45035	0.791894	0.527897
GOBP_CELLULAR_RESPONSE_TO_UNFOLDED_PROTEIN	13	436	170	9436	0.09969	1.65499	0.791894	0.586144
BDP1_TARGET_GENES	111	338	2052	7554	0.0997034	1.20894	0.791894	0.518388
CIC_TARGET_GENES	43	406	716	8890	0.0997228	1.31502	0.791894	0.523051
HOXA1_TARGET_GENES	101	348	1857	7749	0.0998703	1.21109	0.791894	0.502458
CREBP1CJUN_01	31	418	487	9119	0.0999311	1.38868	0.791894	0.511941
GOBP_CELLULAR_RESPONSE_TO_PEPTIDE_HORMONE_STIMULUS	31	418	487	9119	0.0999311	1.38868	0.791894	0.511941
GOBP_SPERMATID_DIFFERENTIATION	35	414	560	9046	0.100328	1.36564	0.794225	0.539071
GOBP_POSITIVE_REGULATION_OF_STEROL_TRANSPORT	18	431	256	9350	0.100375	1.52534	0.794225	0.553088
CHAMP1_TARGET_GENES	21	428	307	9299	0.100551	1.48619	0.794679	0.496112
REACTOME_NUCLEOTIDE_EXCISION_REPAIR	15	434	208	9398	0.100587	1.56161	0.794679	0.509163
GOBP_CELL_SUBSTRATE_ADHESION	65	384	1134	8472	0.100674	1.26461	0.794679	0.502501
GOBP_AGING	31	418	489	9117	0.100751	1.3827	0.794679	0.513294
GOBP_NEGATIVE_REGULATION_OF_CELLULAR_RESPONSE_TO_GROWTH_FACTOR_STIMULUS	9	440	104	9502	0.100808	1.86884	0.794679	0.642886
GOBP_NEGATIVE_REGULATION_OF_I_KAPPAB_KINASE_NF_KAPPAB_SIGNALING	13	436	171	9435	0.100921	1.64514	0.794702	0.586702
METTL14_TARGET_GENES	35	414	562	9044	0.100961	1.36048	0.794702	0.539349
TEF1_Q6	24	425	363	9243	0.101315	1.4379	0.795775	0.52891
GOBP_REGULATION_OF_POSITIVE_CHEMOTAXIS	4	445	36	9570	0.101623	2.38951	0.795775	0.699135
REACTOME_GABA_B_RECEPTOR_ACTIVATION	4	445	36	9570	0.101623	2.38951	0.795775	0.699135
REACTOME_REGULATION_OF_GLUCOKINASE_BY_GLUCOKINASE_REGULATORY_PROTEIN	4	445	36	9570	0.101623	2.38951	0.795775	0.699135
GOBP_TYPE_2_IMMUNE_RESPONSE	4	445	36	9570	0.101623	2.38951	0.795775	0.699135
GOBP_REGULATION_OF_NUCLEOTIDE_BINDING_OLIGOMERIZATION_DOMAIN_CONTAINING_SIGNALING_PATHWAY	4	445	36	9570	0.101623	2.38951	0.795775	0.699135
REACTOME_MAP2K_AND_MAPK_ACTIVATION	4	445	36	9570	0.101623	2.38951	0.795775	0.699135
MAZ_Q6	21	428	309	9297	0.101899	1.47625	0.796121	0.586498
TP73_TARGET_GENES	103	346	1893	7713	0.101961	1.21292	0.796121	0.525414
GOBP_RESPIRATORY_SYSTEM_PROCESS	7	442	77	9529	0.102035	1.95989	0.796121	0.590355
GOBP_POSITIVE_REGULATION_OF_MACROAUTOPHAGY	7	442	77	9529	0.102035	1.95989	0.796121	0.590355
GOBP_RECEPTOR_SIGNALING_PATHWAY_VIA_STAT	15	434	209	9397	0.102044	1.55398	0.796121	0.624338
GOBP_REGULATION_OF_NEURON_DIFFERENTIATION	18	431	258	9348	0.10223	1.51319	0.79618	0.555727
LHX3_01	13	436	438	9168	0.102295	0.624105	0.79618	0.559136
REACTOME_TRNA_MODIFICATION_IN_THE_NUCLEUS_AND_CYTOSOL	9	440	105	9501	0.102427	1.85084	0.79618	0.491697
GOBP_POSITIVE_REGULATION_OF_NOTCH_SIGNALING_PATHWAY	9	440	105	9501	0.102427	1.85084	0.79618	0.644808
GOBP_ACUTE_PHASE_RESPONSE	9	440	105	9501	0.102427	1.85084	0.79618	0.491697
GOBP_REGULATION_OF_OLIGODENDROCYTE_DIFFERENTIATION	5	444	51	9555	0.103709	2.10983	0.802729	0.51903
REACTOME_ASPARTATE_AND_ASPARAGINE_METABOLISM	5	444	51	9555	0.103709	2.10983	0.802729	0.738922
GOBP_ICOSANOID_CATABOLIC_PROCESS	5	444	51	9555	0.103709	2.10983	0.802729	0.738922
GOBP_MICROVILLUS_ASSEMBLY	5	444	51	9555	0.103709	2.10983	0.802729	0.51903
GOBP_REGULATION_OF_INTEGRIN_ACTIVATION	5	444	51	9555	0.103709	2.10983	0.802729	0.51903
GOBP_NCRNA_METABOLIC_PROCESS	60	389	1040	8566	0.103725	1.27042	0.802729	0.536169
REACTOME_METABOLISM_OF_RNA	44	405	737	8869	0.104135	1.30739	0.804473	0.528572
GOBP_RESPONSE_TO_INTERFERON_BETA	9	440	106	9500	0.104178	1.83319	0.804473	0.64684
GOBP_CELLULAR_RESPONSE_TO_INTERFERON_BETA	9	440	106	9500	0.104178	1.83319	0.804473	0.492499
REACTOME_DEGRADATION_OF_THE_EXTRACELLULAR_MATRIX	44	405	738	8868	0.104515	1.30547	0.806487	0.528551
GOBP_SIGNAL_TRANSDUCTION_BY_P53_CLASS_MEDIATOR	5	444	227	9379	0.104894	0.465284	0.808822	0.522339
GOBP_SENSORY_ORGAN_DEVELOPMENT	80	369	1436	8170	0.105054	1.23348	0.808964	0.544137
GOBP_PROTEIN_LIPID_COMPLEX_SUBUNIT_ORGANIZATION	13	436	174	9432	0.105107	1.61626	0.808964	0.588931
GOBP_PURINE_NUCLEOSIDE_MONOPHOSPHATE_BIOSYNTHETIC_PROCESS	7	442	78	9528	0.105142	1.93456	0.808964	0.591904
GOBP_REGULATION_OF_CELLULAR_RESPONSE_TO_GROWTH_FACTOR_STIMULUS	18	431	261	9345	0.105433	1.49532	0.81062	0.557573
GOBP_DEFENSE_RESPONSE	201	248	3929	5677	0.105548	1.17107	0.810914	0.5238
NFKAPPAB65_01	28	421	437	9169	0.106231	1.39546	0.815565	0.565907
NRF2_Q4	30	419	865	8741	0.106443	0.723523	0.816156	0.497192
GOBP_POSITIVE_REGULATION_OF_PROTEIN_PHOSPHORYLATION	73	376	1305	8301	0.106748	1.23497	0.816156	0.527498
GOBP_GLYCEROLIPID_BIOSYNTHETIC_PROCESS	32	417	508	9098	0.106762	1.37435	0.816156	0.592
GOBP_EPIDERMIS_DEVELOPMENT	50	399	848	8758	0.106951	1.29421	0.816156	0.498198
CCCNNGGGAR_OLF1_01	45	404	753	8853	0.107019	1.30956	0.816156	0.531817
PCGF6_TARGET_GENES	16	433	220	9386	0.107164	1.57649	0.816156	0.63054
GOBP_FIBROBLAST_GROWTH_FACTOR_RECEPTOR_SIGNALING_PATHWAY	11	438	140	9466	0.107262	1.69808	0.816156	0.551123
GOBP_POST_GOLGI_VESICLE_MEDIATED_TRANSPORT	11	438	140	9466	0.107262	1.69808	0.816156	0.551123
GOBP_POSITIVE_REGULATION_OF_GLYCOPROTEIN_METABOLIC_PROCESS	3	446	23	9583	0.107793	2.80259	0.816156	0.629042
GOBP_ACUTE_INFLAMMATORY_RESPONSE_TO_ANTIGENIC_STIMULUS	3	446	23	9583	0.107793	2.80259	0.816156	0.629042
REACTOME_PLASMA_LIPOPROTEIN_ASSEMBLY	3	446	23	9583	0.107793	2.80259	0.816156	0.629042
REACTOME_KSRP_KHSRP_BINDS_AND_DESTABILIZES_MRNA	3	446	23	9583	0.107793	2.80259	0.816156	0.629042
GOBP_VESICLE_TARGETING_ROUGH_ER_TO_CIS_GOLGI	3	446	23	9583	0.107793	2.80259	0.816156	0.629042
GOBP_INTRACILIARY_TRANSPORT_INVOLVED_IN_CILIUM_ASSEMBLY	3	446	23	9583	0.107793	2.80259	0.816156	0.629042
GOBP_METANEPHRIC_GLOMERULUS_DEVELOPMENT	3	446	23	9583	0.107793	2.80259	0.816156	0.629042
REACTOME_BUTYRATE_RESPONSE_FACTOR_1_BRF1_BINDS_AND_DESTABILIZES_MRNA	3	446	23	9583	0.107793	2.80259	0.816156	0.629042
GOBP_MAST_CELL_PROLIFERATION	3	446	23	9583	0.107793	2.80259	0.816156	0.629042
GOBP_POSITIVE_REGULATION_OF_CD4_POSITIVE_ALPHA_BETA_T_CELL_DIFFERENTIATION	3	446	23	9583	0.107793	2.80259	0.816156	0.629042
REACTOME_CONSTITUTIVE_SIGNALING_BY_EGFRVIII	3	446	23	9583	0.107793	2.80259	0.816156	0.629042
GOBP_SENSORY_ORGAN_MORPHOGENESIS	45	404	756	8850	0.107849	1.30393	0.816156	0.533163
TGACGTCA_ATF3_Q6	28	421	440	9166	0.107996	1.38549	0.81664	0.567777
KEGG_PANTOTHENATE_AND_COA_BIOSYNTHESIS	9	440	108	9498	0.108068	1.79886	0.81664	0.651219
ZBTB7B_TARGET_GENES	213	236	4180	5426	0.108174	1.17158	0.816862	0.559488
GOBP_ACTIN_FILAMENT_BUNDLE_ORGANIZATION	9	440	329	9277	0.108342	0.576768	0.816964	0.502281
GOBP_VIRAL_GENOME_REPLICATION	9	440	329	9277	0.108342	0.576768	0.816964	0.502281
REACTOME_OXIDATIVE_STRESS_INDUCED_SENESCENCE	4	445	37	9569	0.108862	2.32469	0.817391	0.705408
GOBP_NEGATIVE_REGULATION_OF_LIPOPOLYSACCHARIDE_MEDIATED_SIGNALING_PATHWAY	4	445	37	9569	0.108862	2.32469	0.817391	0.705408
GOBP_NATURAL_KILLER_CELL_DEGRANULATION	4	445	37	9569	0.108862	2.32469	0.817391	0.705408
GOBP_VESICLE_TARGETING_TO_FROM_OR_WITHIN_GOLGI	4	445	37	9569	0.108862	2.32469	0.817391	0.705408
GOBP_T_HELPER_1_TYPE_IMMUNE_RESPONSE	4	445	37	9569	0.108862	2.32469	0.817391	0.705408
REACTOME_HDL_REMODELING	4	445	37	9569	0.108862	2.32469	0.817391	0.705408
GOBP_T_CELL_APOPTOTIC_PROCESS	11	438	141	9465	0.108948	1.68585	0.817458	0.553462
GOBP_CARDIAC_MUSCLE_TISSUE_MORPHOGENESIS	16	433	223	9383	0.109593	1.55478	0.821713	0.524371
GOBP_LONG_TERM_SYNAPTIC_DEPRESSION	5	444	52	9554	0.109763	2.06904	0.821822	0.519769
GOBP_REGULATION_OF_PROTEIN_KINASE_A_SIGNALING	5	444	52	9554	0.109763	2.06904	0.821822	0.519769
GOBP_METHYLATION	31	418	886	8720	0.11036	0.729908	0.825715	0.557537
GOBP_REGULATION_OF_RECEPTOR_SIGNALING_PATHWAY_VIA_STAT	11	438	142	9464	0.110734	1.67381	0.826753	0.555898
GOBP_PEPTIDE_CROSS_LINKING	11	438	142	9464	0.110734	1.67381	0.826753	0.555898
PAX6_01	11	438	142	9464	0.110734	1.67381	0.826753	0.555898
GOBP_EPITHELIAL_TUBE_FORMATION	19	430	274	9332	0.111473	1.50491	0.828581	0.472023
REACTOME_PURINE_SALVAGE	7	442	80	9526	0.111826	1.8858	0.828581	0.595544
GOBP_IRON_ION_TRANSMEMBRANE_TRANSPORT	7	442	80	9526	0.111826	1.8858	0.828581	0.595544
RRCCGTTA_UNKNOWN	7	442	80	9526	0.111826	1.8858	0.828581	0.595544
GOBP_POSITIVE_REGULATION_OF_PLATELET_ACTIVATION	2	447	11	9595	0.112183	3.90279	0.828581	1
GOBP_PROXIMAL_TUBULE_DEVELOPMENT	2	447	11	9595	0.112183	3.90279	0.828581	1
GOBP_REGULATION_OF_MESODERM_DEVELOPMENT	2	447	11	9595	0.112183	3.90279	0.828581	1
GOBP_DENDRITIC_CELL_APOPTOTIC_PROCESS	2	447	11	9595	0.112183	3.90279	0.828581	1
REACTOME_COENZYME_A_BIOSYNTHESIS	2	447	11	9595	0.112183	3.90279	0.828581	1
GOBP_REGULATION_OF_T_CELL_COSTIMULATION	2	447	11	9595	0.112183	3.90279	0.828581	1
GOBP_ADENOSINE_METABOLIC_PROCESS	2	447	11	9595	0.112183	3.90279	0.828581	1
GOBP_REGULATION_OF_RNA_POLYMERASE_II_REGULATORY_REGION_SEQUENCE_SPECIFIC_DNA_BINDING	2	447	11	9595	0.112183	3.90279	0.828581	1
GOBP_BEHAVIORAL_RESPONSE_TO_ETHANOL	2	447	11	9595	0.112183	3.90279	0.828581	1
GOBP_REGULATION_OF_CD8_POSITIVE_ALPHA_BETA_T_CELL_DIFFERENTIATION	2	447	11	9595	0.112183	3.90279	0.828581	1
GOBP_IMMATURE_B_CELL_DIFFERENTIATION	2	447	11	9595	0.112183	3.90279	0.828581	1
GOBP_RESPONSE_TO_HORMONE	76	373	1362	8244	0.112359	1.23329	0.828581	0.534622
ZNF510_TARGET_GENES	9	440	110	9496	0.112465	1.76579	0.828581	0.655991
GOBP_REGULATION_OF_CELLULAR_RESPONSE_TO_TRANSFORMING_GROWTH_FACTOR_BETA_STIMULUS	9	440	110	9496	0.112465	1.76579	0.828581	0.655991
GOBP_POSITIVE_REGULATION_OF_PROTEIN_MATURATION	9	440	110	9496	0.112465	1.76579	0.828581	0.497382
GOBP_RENAL_TUBULAR_SECRETION	11	438	143	9463	0.112618	1.66192	0.829128	0.558427
FOXE1_TARGET_GENES	63	386	1106	8500	0.113222	1.25435	0.832993	0.497538
AP2REP_01	37	412	606	9000	0.113324	1.33375	0.83317	0.553185
KAT5_TARGET_GENES	76	373	1368	8238	0.113524	1.22699	0.83401	0.491292
GOBP_G_PROTEIN_COUPLED_RECEPTOR_SIGNALING_PATHWAY	168	281	3239	6367	0.113731	1.17524	0.83401	0.507292
GOBP_KERATINOCYTE_APOPTOTIC_PROCESS	0	449	58	9548	0.11396	0	0.83401	0.520843
GOBP_DNA_UNWINDING_INVOLVED_IN_DNA_REPLICATION	0	449	58	9548	0.11396	0	0.83401	0.520843
TAL1BETAE47_01	24	425	707	8899	0.114041	0.710795	0.83401	0.515099
TFIIA_Q6	25	424	389	9217	0.114109	1.39706	0.83401	0.542286
GOBP_REGULATION_OF_MICROTUBULE_DEPOLYMERIZATION	0	449	60	9546	0.114353	0	0.83401	0.523942
GOBP_PROTEIN_NITROSYLATION	0	449	60	9546	0.114353	0	0.83401	0.523942
REACTOME_RESPONSE_TO_ELEVATED_PLATELET_CYTOSOLIC_CA2	29	420	459	9147	0.11455	1.37599	0.83401	0.57496
GOBP_CELL_CELL_SIGNALING	151	298	2886	6720	0.114562	1.17987	0.83401	0.494763
GOBP_TYROSINE_PHOSPHORYLATION_OF_STAT_PROTEIN	9	440	111	9495	0.114851	1.74969	0.83401	0.658515
GOBP_MISMATCH_REPAIR	9	440	111	9495	0.114851	1.74969	0.83401	0.658515
GOBP_REGULATION_OF_CARDIAC_MUSCLE_CONTRACTION_BY_REGULATION_OF_THE_RELEASE_OF_SEQUESTERED_CALCIUM_ION	0	449	61	9545	0.114968	0	0.83401	0.525942
GOBP_HYDROGEN_PEROXIDE_BIOSYNTHETIC_PROCESS	16	433	228	9378	0.114996	1.51987	0.83401	0.5277
GOBP_HEMATOPOIETIC_PROGENITOR_CELL_DIFFERENTIATION	19	430	279	9327	0.1153	1.47714	0.83401	0.569943
GOBP_PROTEIN_OXIDATION	7	442	81	9525	0.115398	1.86233	0.83401	0.597622
GOBP_NEGATIVE_REGULATION_OF_AXONOGENESIS	7	442	81	9525	0.115398	1.86233	0.83401	0.597622
GOBP_POSITIVE_REGULATION_OF_CHROMOSOME_ORGANIZATION	7	442	81	9525	0.115398	1.86233	0.83401	0.597622
GOBP_POSITIVE_REGULATION_OF_NON_MOTILE_CILIUM_ASSEMBLY	7	442	81	9525	0.115398	1.86233	0.83401	0.597622
REACTOME_SIGNALING_BY_FGFR	7	442	81	9525	0.115398	1.86233	0.83401	0.597622
GOBP_ICOSANOID_METABOLIC_PROCESS	33	416	534	9072	0.115537	1.34767	0.83401	0.531032
SNIP1_TARGET_GENES	70	379	1249	8357	0.115587	1.2358	0.83401	0.5202
GOBP_OPSONIZATION	0	449	62	9544	0.115854	0	0.83401	0.528224
GOBP_REGULATION_OF_TRANSCRIPTION_INVOLVED_IN_G1_S_TRANSITION_OF_MITOTIC_CELL_CYCLE	0	449	62	9544	0.115854	0	0.83401	0.528224
GOBP_CHROMATIN_ORGANIZATION	37	412	612	8994	0.115953	1.31979	0.83401	0.491792
GOBP_POSITIVE_REGULATION_OF_PHOSPHOPROTEIN_PHOSPHATASE_ACTIVITY	4	445	38	9568	0.116325	2.26328	0.83401	0.711724
GOBP_MAINTENANCE_OF_POSTSYNAPTIC_SPECIALIZATION_STRUCTURE	4	445	38	9568	0.116325	2.26328	0.83401	0.711724
GOBP_NUCLEOTIDE_BINDING_DOMAIN_LEUCINE_RICH_REPEAT_CONTAINING_RECEPTOR_SIGNALING_PATHWAY	4	445	38	9568	0.116325	2.26328	0.83401	0.711724
GOBP_REGULATION_OF_MUSCLE_CONTRACTION	12	437	411	9195	0.116396	0.614341	0.83401	0.548981
GOBP_REGULATION_OF_CARDIAC_MUSCLE_CONTRACTION_BY_CALCIUM_ION_SIGNALING	0	449	63	9543	0.117007	0	0.83401	0.530776
GOBP_AUTOPHAGOSOME_MATURATION	0	449	63	9543	0.117007	0	0.83401	0.530776
REACTOME_COMMON_PATHWAY_OF_FIBRIN_CLOT_FORMATION	0	449	63	9543	0.117007	0	0.83401	0.530776
GOBP_REGULATION_OF_FATTY_ACID_BIOSYNTHETIC_PROCESS	0	449	63	9543	0.117007	0	0.83401	0.530776
GOBP_DOPAMINE_RECEPTOR_SIGNALING_PATHWAY	0	449	63	9543	0.117007	0	0.83401	0.530776
GOBP_VENTRAL_SPINAL_CORD_DEVELOPMENT	0	449	63	9543	0.117007	0	0.83401	0.530776
REACTOME_GLOBAL_GENOME_NUCLEOTIDE_EXCISION_REPAIR_GG_NER	14	435	188	9418	0.117194	1.61228	0.83401	0.488409
GOBP_LYMPHOCYTE_ACTIVATION_INVOLVED_IN_IMMUNE_RESPONSE	19	430	281	9325	0.117223	1.46632	0.83401	0.572147
REACTOME_TRANSCRIPTIONAL_REGULATION_BY_THE_AP_2_TFAP2_FAMILY_OF_TRANSCRIPTION_FACTORS	3	446	24	9582	0.117456	2.68554	0.83401	0.631983
GOBP_URETER_DEVELOPMENT	3	446	24	9582	0.117456	2.68554	0.83401	0.631983
GOBP_RESPONSE_TO_L_PHENYLALANINE_DERIVATIVE	3	446	24	9582	0.117456	2.68554	0.83401	0.631983
GOBP_REGULATION_OF_GAP_JUNCTION_ASSEMBLY	3	446	24	9582	0.117456	2.68554	0.83401	0.631983
REACTOME_CREB3_FACTORS_ACTIVATE_GENES	3	446	24	9582	0.117456	2.68554	0.83401	0.631983
REACTOME_NEGATIVE_REGULATION_OF_FLT3	3	446	24	9582	0.117456	2.68554	0.83401	0.631983
GOBP_MALE_SEX_DETERMINATION	3	446	24	9582	0.117456	2.68554	0.83401	0.631983
GOBP_HEMIDESMOSOME_ASSEMBLY	3	446	24	9582	0.117456	2.68554	0.83401	0.631983
GOBP_MODULATION_BY_HOST_OF_VIRAL_PROCESS	3	446	24	9582	0.117456	2.68554	0.83401	0.631983
GOBP_NEGATIVE_REGULATION_OF_DNA_TEMPLATED_TRANSCRIPTION_ELONGATION	3	446	24	9582	0.117456	2.68554	0.83401	0.631983
GOBP_TRNA_3_END_PROCESSING	3	446	24	9582	0.117456	2.68554	0.83401	0.631983
GOBP_TRNA_5_END_PROCESSING	3	446	24	9582	0.117456	2.68554	0.83401	0.631983
GOBP_GERMINAL_CENTER_FORMATION	3	446	24	9582	0.117456	2.68554	0.83401	0.631983
GOBP_SOMATIC_STEM_CELL_POPULATION_MAINTENANCE	3	446	24	9582	0.117456	2.68554	0.83401	0.631983
GOBP_POSITIVE_REGULATION_OF_MAPK_CASCADE	71	378	1268	8338	0.117694	1.23512	0.835141	0.52325
AP2ALPHA_01	19	430	282	9324	0.118268	1.46096	0.838617	0.572123
GOBP_DISACCHARIDE_METABOLIC_PROCESS	0	449	64	9542	0.118422	0	0.838617	0.533584
SYNCRIP_TARGET_GENES	0	449	64	9542	0.118422	0	0.838617	0.533584
CEBPB_02	22	427	337	9269	0.1187	1.41709	0.839969	0.601578
GATAAGR_GATA_C	18	431	556	9050	0.118772	0.679781	0.839969	0.531892
REACTOME_EXTRACELLULAR_MATRIX_ORGANIZATION	65	384	1147	8459	0.118888	1.24835	0.840232	0.553181
GOBP_POSITIVE_REGULATION_OF_REGULATED_SECRETORY_PATHWAY	7	442	82	9524	0.11912	1.83942	0.840749	0.599863
GOBP_EXTRACELLULAR_MATRIX_ASSEMBLY	7	442	82	9524	0.11912	1.83942	0.840749	0.599863
GOBP_MYELOID_LEUKOCYTE_DIFFERENTIATION	26	423	405	9201	0.119639	1.39641	0.843289	0.550092
MCM3_TARGET_GENES	26	423	405	9201	0.119639	1.39641	0.843289	0.550092
MEF2_04	0	449	65	9541	0.120092	0	0.84592	0.536637
GOBP_GERM_CELL_DEVELOPMENT	43	406	720	8886	0.120181	1.30712	0.845984	0.523181
GOBP_MOTILE_CILIUM_ASSEMBLY	16	433	232	9374	0.120508	1.49303	0.847717	0.531745
GOBP_CELLULAR_RESPONSE_TO_REACTIVE_OXYGEN_SPECIES	26	423	407	9199	0.12086	1.38925	0.849248	0.550819
REACTOME_C_TYPE_LECTIN_RECEPTORS_CLRS	10	439	358	9248	0.120886	0.588437	0.849248	0.518724
GOBP_REGULATION_OF_DNA_RECOMBINATION	6	443	246	9360	0.1211	0.515333	0.84981	0.536946
GOBP_REGULATION_OF_B_CELL_PROLIFERATION	11	438	147	9459	0.121126	1.61602	0.84981	0.559966
REACTOME_PHASE_I_FUNCTIONALIZATION_OF_COMPOUNDS	48	401	821	8785	0.121413	1.28084	0.851256	0.548353
GOBP_PROTEIN_K63_LINKED_DEUBIQUITINATION	0	449	66	9540	0.122013	0	0.854305	0.539921
GOBP_NEGATIVE_REGULATION_OF_TRANSMEMBRANE_TRANSPORT	8	441	297	9309	0.122016	0.568588	0.854305	0.57264
GOBP_REGULATION_OF_DENDRITE_MORPHOGENESIS	14	435	193	9413	0.12217	1.56967	0.854305	0.496574
GOBP_NCRNA_CATABOLIC_PROCESS	14	435	193	9413	0.12217	1.56967	0.854305	0.496574
GOBP_CELLULAR_GLUCAN_METABOLIC_PROCESS	8	441	302	9304	0.122627	0.558874	0.856561	0.574632
GOBP_REGULATION_OF_TRANS_SYNAPTIC_SIGNALING	43	406	728	8878	0.122732	1.29159	0.856561	0.524754
GOBP_HETEROCHROMATIN_ORGANIZATION	9	440	114	9492	0.122736	1.70311	0.856561	0.504754
GOBP_MEDIUM_CHAIN_FATTY_ACID_METABOLIC_PROCESS	3	446	157	9449	0.12295	0.40483	0.857036	0.560846
GOBP_RENAL_SODIUM_EXCRETION	7	442	83	9523	0.12299	1.81707	0.857036	0.602262
KEGG_OXIDATIVE_PHOSPHORYLATION	3	446	158	9448	0.123047	0.402225	0.857036	0.561457
GOBP_RESPONSE_TO_DSRNA	3	446	159	9447	0.123253	0.399653	0.857513	0.56218
GOBP_EXTRACELLULAR_MATRIX_DISASSEMBLY	8	441	304	9302	0.123277	0.555078	0.857513	0.575834
GOBP_AMINE_CATABOLIC_PROCESS	4	445	39	9567	0.124005	2.20501	0.858776	0.718065
REACTOME_ACYL_CHAIN_REMODELLING_OF_PS	4	445	39	9567	0.124005	2.20501	0.858776	0.718065
GOBP_TONGUE_DEVELOPMENT	4	445	39	9567	0.124005	2.20501	0.858776	0.718065
GOBP_FIBROBLAST_MIGRATION	4	445	39	9567	0.124005	2.20501	0.858776	0.718065
GOBP_OTIC_VESICLE_DEVELOPMENT	6	443	61	9545	0.12418	2.11931	0.858776	0.543424
GOBP_LIPOXYGENASE_PATHWAY	6	443	61	9545	0.12418	2.11931	0.858776	0.543424
GOBP_RESPIRATORY_SYSTEM_DEVELOPMENT	23	426	352	9254	0.124326	1.4194	0.858776	0.524417
GOBP_MICROTUBULE_BASED_MOVEMENT	89	360	1636	7970	0.124631	1.20438	0.858776	0.522011
TNCATNTCCYR_UNKNOWN	14	435	195	9411	0.124731	1.55324	0.858776	0.500442
HNF4_01	49	400	840	8766	0.125084	1.27838	0.858776	0.495835
GOBP_AMEBOIDAL_TYPE_CELL_MIGRATION	44	405	741	8865	0.125106	1.29975	0.858776	0.588954
GOBP_VENTRICULAR_SYSTEM_DEVELOPMENT	3	446	163	9443	0.125156	0.389681	0.858776	0.566146
TGGNNNNNNKCCAR_UNKNOWN	40	409	1085	8521	0.125484	0.768064	0.858776	0.540584
GOBP_REGULATION_OF_BLOOD_PRESSURE	19	430	578	9028	0.12557	0.690159	0.858776	0.539349
GOBP_REGULATION_OF_T_CELL_APOPTOTIC_PROCESS	9	440	115	9491	0.125601	1.68812	0.858776	0.506956
KEGG_APOPTOSIS	3	446	164	9442	0.125897	0.387263	0.858776	0.567397
GOBP_REGULATION_OF_MEMBRANE_DEPOLARIZATION	3	446	164	9442	0.125897	0.387263	0.858776	0.567397
GOBP_TUBE_FORMATION	20	429	297	9309	0.125898	1.46123	0.858776	0.488322
GOBP_NCRNA_PROCESSING	44	405	745	8861	0.12612	1.29218	0.858776	0.529155
GOBP_GLYCOLIPID_CATABOLIC_PROCESS	6	443	62	9544	0.126587	2.0849	0.858776	0.547135
GOBP_CERAMIDE_CATABOLIC_PROCESS	6	443	62	9544	0.126587	2.0849	0.858776	0.547135
GOBP_CELLULAR_RESPONSE_TO_LIGHT_STIMULUS	20	429	298	9308	0.126591	1.45617	0.858776	0.580769
GOBP_LONG_TERM_SYNAPTIC_POTENTIATION	7	442	84	9522	0.127004	1.79525	0.858776	0.604811
GOBP_LACTATE_TRANSMEMBRANE_TRANSPORT	2	447	12	9594	0.127165	3.57718	0.858776	1
GOBP_POSITIVE_REGULATION_OF_G0_TO_G1_TRANSITION	2	447	12	9594	0.127165	3.57718	0.858776	1
GOBP_MALE_MATING_BEHAVIOR	2	447	12	9594	0.127165	3.57718	0.858776	1
GOBP_REGULATION_OF_T_CELL_CHEMOTAXIS	2	447	12	9594	0.127165	3.57718	0.858776	1
REACTOME_MRNA_EDITING	2	447	12	9594	0.127165	3.57718	0.858776	0.472693
REACTOME_INSERTION_OF_TAIL_ANCHORED_PROTEINS_INTO_THE_ENDOPLASMIC_RETICULUM_MEMBRANE	2	447	12	9594	0.127165	3.57718	0.858776	1
GOBP_REGULATION_OF_G0_TO_G1_TRANSITION	2	447	12	9594	0.127165	3.57718	0.858776	1
GOBP_POSITIVE_REGULATION_OF_LYMPHOCYTE_CHEMOTAXIS	2	447	12	9594	0.127165	3.57718	0.858776	1
REACTOME_METAL_SEQUESTRATION_BY_ANTIMICROBIAL_PROTEINS	2	447	12	9594	0.127165	3.57718	0.858776	1
REACTOME_MRNA_EDITING_C_TO_U_CONVERSION	2	447	12	9594	0.127165	3.57718	0.858776	1
GOBP_NEGATIVE_REGULATION_OF_RETINOIC_ACID_RECEPTOR_SIGNALING_PATHWAY	2	447	12	9594	0.127165	3.57718	0.858776	1
GOBP_POSITIVE_REGULATION_OF_CHEMOKINE_C_X_C_MOTIF_LIGAND_1_PRODUCTION	2	447	12	9594	0.127165	3.57718	0.858776	1
GOBP_CHEMOKINE_C_X_C_MOTIF_LIGAND_1_PRODUCTION	2	447	12	9594	0.127165	3.57718	0.858776	1
REACTOME_INTERLEUKIN_27_SIGNALING	2	447	12	9594	0.127165	3.57718	0.858776	0.472693
GOBP_REGULATION_OF_BONE_MINERALIZATION_INVOLVED_IN_BONE_MATURATION	2	447	12	9594	0.127165	3.57718	0.858776	1
GOBP_G0_TO_G1_TRANSITION	2	447	12	9594	0.127165	3.57718	0.858776	1
GOBP_NEGATIVE_REGULATION_OF_OSTEOCLAST_DEVELOPMENT	2	447	12	9594	0.127165	3.57718	0.858776	1
REACTOME_INTERLEUKIN_35_SIGNALLING	2	447	12	9594	0.127165	3.57718	0.858776	1
GOBP_REGULATION_OF_HEMATOPOIETIC_STEM_CELL_DIFFERENTIATION	2	447	12	9594	0.127165	3.57718	0.858776	1
GOBP_VESICLE_FUSION_TO_PLASMA_MEMBRANE	3	446	25	9581	0.127428	2.57785	0.858776	0.635402
GOBP_SEX_DETERMINATION	3	446	25	9581	0.127428	2.57785	0.858776	0.635402
GOBP_CD4_POSITIVE_ALPHA_BETA_T_CELL_PROLIFERATION	3	446	25	9581	0.127428	2.57785	0.858776	0.635402
GOBP_ETHANOL_CATABOLIC_PROCESS	3	446	25	9581	0.127428	2.57785	0.858776	0.635402
GOBP_NEGATIVE_REGULATION_OF_TYPE_2_IMMUNE_RESPONSE	3	446	25	9581	0.127428	2.57785	0.858776	0.635402
GOBP_AMP_CATABOLIC_PROCESS	3	446	25	9581	0.127428	2.57785	0.858776	0.635402
GOBP_CELLULAR_RESPONSE_TO_STRESS	170	279	3301	6305	0.127972	1.16382	0.858776	0.509225
GLI1_TARGET_GENES	83	366	1511	8095	0.128082	1.21492	0.858776	0.551764
GOBP_CDP_CHOLINE_PATHWAY	1	448	2	9604	0.128082	10.7188	0.858776	1
REACTOME_DISINHIBITION_OF_SNARE_FORMATION	1	448	2	9604	0.128082	10.7188	0.858776	1
GOBP_NEURON_FATE_DETERMINATION	1	448	2	9604	0.128082	10.7188	0.858776	1
GOBP_POSITIVE_REGULATION_OF_MRNA_3_END_PROCESSING	1	448	2	9604	0.128082	10.7188	0.858776	1
GOBP_CYTOPLASMIC_SEQUESTERING_OF_NF_KAPPAB	1	448	2	9604	0.128082	10.7188	0.858776	1
GOBP_PEPTIDYL_GLUTAMINE_METHYLATION	1	448	2	9604	0.128082	10.7188	0.858776	1
GOBP_REGULATION_OF_GLYCOGEN_STARCH_SYNTHASE_ACTIVITY	1	448	2	9604	0.128082	10.7188	0.858776	1
GOBP_MUSCLE_CELL_MIGRATION	9	440	116	9490	0.128583	1.67339	0.861203	0.509293
TGCGCANK_UNKNOWN	39	410	657	8949	0.128607	1.29566	0.861203	0.567903
REACTOME_G_ALPHA_I_SIGNALLING_EVENTS	50	399	859	8747	0.128853	1.27604	0.862303	0.555538
GOBP_MECHANORECEPTOR_DIFFERENTIATION	14	435	198	9408	0.129167	1.52922	0.862441	0.611732
REACTOME_ESTROGEN_DEPENDENT_GENE_EXPRESSION	6	443	63	9543	0.129228	2.0516	0.862441	0.551041
GOBP_CLATHRIN_DEPENDENT_ENDOCYTOSIS	6	443	63	9543	0.129228	2.0516	0.862441	0.551041
GOBP_EMBRYONIC_DIGESTIVE_TRACT_DEVELOPMENT	6	443	63	9543	0.129228	2.0516	0.862441	0.551041
GOBP_NEGATIVE_REGULATION_OF_PEPTIDASE_ACTIVITY	50	399	861	8745	0.129281	1.27278	0.862441	0.500617
GTF2A2_TARGET_GENES	35	414	578	9028	0.129462	1.32048	0.863107	0.545947
GOBP_CELLULAR_RESPONSE_TO_ATP	2	447	126	9480	0.130325	0.336636	0.866571	0.517077
GOBP_NEGATIVE_REGULATION_OF_GTPASE_ACTIVITY	2	447	126	9480	0.130325	0.336636	0.866571	0.517077
GOBP_REGULATION_OF_VOLTAGE_GATED_CALCIUM_CHANNEL_ACTIVITY	2	447	126	9480	0.130325	0.336636	0.866571	0.66428
GOBP_PROTEIN_K63_LINKED_UBIQUITINATION	2	447	127	9479	0.130639	0.33395	0.866571	0.665018
GOBP_POSITIVE_REGULATION_OF_HISTONE_MODIFICATION	2	447	127	9479	0.130639	0.33395	0.866571	0.519914
GOBP_CGMP_MEDIATED_SIGNALING	20	429	303	9303	0.130884	1.43137	0.866571	0.491642
GOBP_MICROTUBULE_DEPOLYMERIZATION	1	448	92	9514	0.131066	0.230833	0.866571	0.610333
REACTOME_PKMTS_METHYLATE_HISTONE_LYSINES	1	448	91	9515	0.131102	0.233394	0.866571	0.607503
GOBP_CELLULAR_POLYSACCHARIDE_CATABOLIC_PROCESS	1	448	91	9515	0.131102	0.233394	0.866571	0.607503
REACTOME_NOREPINEPHRINE_NEUROTRANSMITTER_RELEASE_CYCLE	1	448	93	9513	0.131224	0.228327	0.866571	0.613294
GOBP_GLYCOPROTEIN_METABOLIC_PROCESS	50	399	868	8738	0.13145	1.26151	0.866571	0.502166
GOBP_NEGATIVE_REGULATION_OF_LEUKOCYTE_CHEMOTAXIS	1	448	94	9512	0.131573	0.225874	0.866571	0.616379
GOBP_MEMBRANE_DEPOLARIZATION_DURING_CARDIAC_MUSCLE_CELL_ACTION_POTENTIAL	1	448	94	9512	0.131573	0.225874	0.866571	0.616379
GOBP_EPHRIN_RECEPTOR_SIGNALING_PATHWAY	1	448	94	9512	0.131573	0.225874	0.866571	0.616379
ZA_UNIPROT_Q9UM89_UNREVIEWED_TARGET_GENES	2	447	129	9477	0.131683	0.328703	0.866571	0.525929
GOBP_POSITIVE_REGULATION_OF_EPITHELIAL_CELL_PROLIFERATION	17	432	250	9356	0.131692	1.4727	0.866571	0.545848
GOBP_POSITIVE_REGULATION_OF_ATP_DEPENDENT_ACTIVITY	4	445	40	9566	0.131894	2.14966	0.866571	0.722458
GOBP_PROTEIN_TARGETING_TO_PEROXISOME	4	445	40	9566	0.131894	2.14966	0.866571	0.722458
GOBP_PROTEIN_IMPORT_INTO_PEROXISOME_MATRIX	4	445	40	9566	0.131894	2.14966	0.866571	0.722458
GOBP_AMYLIN_RECEPTOR_SIGNALING_PATHWAY	4	445	40	9566	0.131894	2.14966	0.866571	0.722458
REACTOME_DISASSEMBLY_OF_THE_DESTRUCTION_COMPLEX_AND_RECRUITMENT_OF_AXIN_TO_THE_MEMBRANE	4	445	40	9566	0.131894	2.14966	0.866571	0.722458
GOBP_VITAMIN_BIOSYNTHETIC_PROCESS	6	443	64	9542	0.132099	2.01933	0.866571	0.55513
GOBP_POSITIVE_REGULATION_OF_MONONUCLEAR_CELL_MIGRATION	6	443	64	9542	0.132099	2.01933	0.866571	0.55513
KEGG_CELL_CYCLE	1	448	95	9511	0.13211	0.223473	0.866571	0.619583
GOBP_POSITIVE_REGULATION_OF_AXONOGENESIS	1	448	95	9511	0.13211	0.223473	0.866571	0.619583
REACTOME_DISEASES_OF_CARBOHYDRATE_METABOLISM	1	448	95	9511	0.13211	0.223473	0.866571	0.619583
GOBP_REGULATION_OF_DNA_BINDING_TRANSCRIPTION_FACTOR_ACTIVITY	56	393	985	8621	0.132233	1.24714	0.866636	0.52625
GOBP_EPITHELIAL_TUBE_MORPHOGENESIS	35	414	583	9023	0.132283	1.30843	0.866636	0.481318
GOBP_RESPONSE_TO_AMYLOID_BETA	14	435	200	9406	0.132514	1.51361	0.867075	0.613765
GOBP_MUSCLE_ADAPTATION	14	435	200	9406	0.132514	1.51361	0.867075	0.613765
GOBP_PEPTIDYL_CYSTEINE_MODIFICATION	1	448	96	9510	0.132833	0.221122	0.868086	0.622899
GOBP_PROTEIN_AUTOPROCESSING	1	448	96	9510	0.132833	0.221122	0.868086	0.622899
TGCTGAY_UNKNOWN	70	379	1253	8353	0.133155	1.23126	0.869658	0.520277
GOBP_MEMBRANE_FUSION	24	425	370	9236	0.13327	1.40963	0.86987	0.533022
GOBP_REGULATION_OF_DENDRITE_DEVELOPMENT	14	435	201	9405	0.134302	1.50592	0.875398	0.503126
REACTOME_SIGNALING_BY_RECEPTOR_TYROSINE_KINASES	57	392	1001	8605	0.134371	1.24999	0.875398	0.529605
OCT1_Q6	24	425	699	8907	0.134448	0.719576	0.875398	0.512285
AP1_Q6	24	425	699	8907	0.134448	0.719576	0.875398	0.512285
GOBP_FACE_DEVELOPMENT	1	448	98	9508	0.134826	0.216563	0.876034	0.629777
GOBP_POLYSACCHARIDE_CATABOLIC_PROCESS	1	448	98	9508	0.134826	0.216563	0.876034	0.629777
GOBP_REGULATION_OF_VENTRICULAR_CARDIAC_MUSCLE_CELL_ACTION_POTENTIAL	1	448	98	9508	0.134826	0.216563	0.876034	0.629777
GOBP_TRANSPORT_ALONG_MICROTUBULE	24	425	373	9233	0.134876	1.39784	0.876034	0.535508
GOBP_VITAMIN_A_METABOLIC_PROCESS	6	443	65	9541	0.135195	1.98805	0.877566	0.559392
ARHGAP35_TARGET_GENES	12	437	163	9443	0.135516	1.59082	0.87857	0.580807
GOBP_BRANCHING_MORPHOGENESIS_OF_AN_EPITHELIAL_TUBE	12	437	163	9443	0.135516	1.59082	0.87857	0.580807
GOBP_CELLULAR_AMINO_ACID_BIOSYNTHETIC_PROCESS	5	444	216	9390	0.135656	0.489552	0.878942	0.623064
HMGB2_TARGET_GENES	32	417	519	9087	0.136038	1.34359	0.88034	0.524035
GOBP_REGULATION_OF_ENDOCYTOSIS	32	417	519	9087	0.136038	1.34359	0.88034	0.524035
ICSBP_Q6	24	425	375	9231	0.13618	1.39008	0.880717	0.537398
GOBP_NEGATIVE_REGULATION_OF_PROTEIN_MODIFICATION_PROCESS	41	408	693	8913	0.136715	1.29245	0.882362	0.516619
GOBP_MYELOID_CELL_HOMEOSTASIS	12	437	164	9442	0.137165	1.58096	0.882362	0.582876
REACTOME_DECTIN_2_FAMILY	5	444	219	9387	0.137252	0.482692	0.882362	0.624338
GOBP_MORPHOGENESIS_OF_AN_EPITHELIUM	58	391	1019	8587	0.137347	1.25002	0.882362	0.532286
GOBP_VENTRICULAR_CARDIAC_MUSCLE_CELL_ACTION_POTENTIAL	1	448	100	9506	0.137531	0.212188	0.882362	0.629876
GOBP_ESTABLISHMENT_OF_CELL_POLARITY	24	425	377	9229	0.137667	1.38241	0.882362	0.538518
GOBP_NEGATIVE_REGULATION_OF_NERVOUS_SYSTEM_PROCESS	3	446	26	9580	0.137689	2.47844	0.882362	0.639253
REACTOME_TRNA_PROCESSING_IN_THE_NUCLEUS	3	446	26	9580	0.137689	2.47844	0.882362	0.639253
REACTOME_INTERLEUKIN_3_INTERLEUKIN_5_AND_GM_CSF_SIGNALING	3	446	26	9580	0.137689	2.47844	0.882362	0.639253
REACTOME_CA_DEPENDENT_EVENTS	3	446	26	9580	0.137689	2.47844	0.882362	0.639253
GOBP_BASE_EXCISION_REPAIR_GAP_FILLING	3	446	26	9580	0.137689	2.47844	0.882362	0.639253
REACTOME_METABOLISM_OF_COFACTORS	3	446	26	9580	0.137689	2.47844	0.882362	0.639253
GOBP_EXECUTION_PHASE_OF_APOPTOSIS	5	444	220	9386	0.137949	0.480446	0.882362	0.511537
REACTOME_SYNTHESIS_OF_VERY_LONG_CHAIN_FATTY_ACYL_COAS	10	439	127	9479	0.138041	1.70018	0.882362	0.530123
CGGAARNGGCNG_UNKNOWN	6	443	66	9540	0.13851	1.95773	0.882362	0.563815
NFKAPPAB_01	32	417	525	9081	0.138677	1.32736	0.882362	0.525589
TAL1ALPHAE47_01	21	428	621	8985	0.13881	0.709908	0.882362	0.489466
GOBP_CELLULAR_RESPONSE_TO_OXYGEN_LEVELS	7	442	272	9334	0.138903	0.543469	0.882362	0.557573
CREB_01	28	421	450	9156	0.139041	1.35322	0.882362	0.497484
IPF1_Q4	24	425	379	9227	0.139337	1.37481	0.882362	0.538568
MYB_Q3	21	428	628	8978	0.139451	0.701448	0.882362	0.554883
GOBP_REGULATION_OF_LIPASE_ACTIVITY	15	434	212	9394	0.139584	1.5315	0.882362	0.514237
GOBP_REGULATION_OF_CELL_DEVELOPMENT	41	408	700	8906	0.139831	1.27852	0.882362	0.517493
GOBP_REGULATION_OF_PLASMA_LIPOPROTEIN_PARTICLE_LEVELS	21	428	320	9286	0.139959	1.42382	0.882362	0.593656
GOBP_PRONEPHROS_DEVELOPMENT	4	445	41	9565	0.139983	2.09701	0.882362	0.722518
GOBP_REPLACEMENT_OSSIFICATION	4	445	41	9565	0.139983	2.09701	0.882362	0.722518
REACTOME_NOTCH3_ACTIVATION_AND_TRANSMISSION_OF_SIGNAL_TO_THE_NUCLEUS	4	445	41	9565	0.139983	2.09701	0.882362	0.722518
GOBP_REGULATION_OF_EPIDERMAL_GROWTH_FACTOR_ACTIVATED_RECEPTOR_ACTIVITY	4	445	41	9565	0.139983	2.09701	0.882362	0.722518
GOBP_EOSINOPHIL_CHEMOTAXIS	4	445	41	9565	0.139983	2.09701	0.882362	0.722518
GOBP_POSITIVE_REGULATION_OF_NITRIC_OXIDE_SYNTHASE_ACTIVITY	4	445	41	9565	0.139983	2.09701	0.882362	0.722518
GOBP_POLYAMINE_METABOLIC_PROCESS	4	445	41	9565	0.139983	2.09701	0.882362	0.722518
GOBP_POSITIVE_REGULATION_OF_TRANSLATION	24	425	380	9226	0.14024	1.37105	0.882362	0.538666
CREB_Q4_01	24	425	380	9226	0.14024	1.37105	0.882362	0.538666
GOBP_EXPORT_FROM_CELL	98	351	1823	7783	0.14035	1.19201	0.882362	0.499897
GOBP_REGULATION_OF_CYCLASE_ACTIVITY	18	431	264	9342	0.140559	1.47785	0.882362	0.557997
LXR_Q3	12	437	166	9440	0.14075	1.56158	0.882362	0.584802
REACTOME_O_GLYCOSYLATION_OF_TSR_DOMAIN_CONTAINING_PROTEINS	8	441	95	9511	0.140928	1.81616	0.882362	0.630614
REACTOME_MRNA_DECAY_BY_3_TO_5_EXORIBONUCLEASE	8	441	95	9511	0.140928	1.81616	0.882362	0.630614
TGGAAA_NFAT_Q4_01	200	249	3933	5673	0.140937	1.15856	0.882362	0.524071
AREB6_04	32	417	529	9077	0.141118	1.31674	0.882362	0.527347
GOBP_PHENOL_CONTAINING_COMPOUND_METABOLIC_PROCESS	37	412	618	8988	0.141181	1.30611	0.882362	0.557648
ATF5_TARGET_GENES	47	402	811	8795	0.141193	1.26791	0.882362	0.544708
GOBP_POSITIVE_REGULATION_OF_LYMPHOCYTE_DIFFERENTIATION	10	439	129	9477	0.141197	1.67347	0.882362	0.531631
GOBP_DENDRITE_EXTENSION	10	439	129	9477	0.141197	1.67347	0.882362	0.531631
GOBP_REGULATION_OF_CELL_CYCLE_PROCESS	58	391	1499	8107	0.141667	0.80225	0.882362	0.504557
GOBP_NK_T_CELL_DIFFERENTIATION	6	443	67	9539	0.142039	1.9283	0.882362	0.568389
REACTOME_GLUCONEOGENESIS	6	443	67	9539	0.142039	1.9283	0.882362	0.568389
GOBP_NEURON_FATE_COMMITMENT	6	443	67	9539	0.142039	1.9283	0.882362	0.568389
GOBP_REGULATION_OF_CILIUM_ASSEMBLY	21	428	323	9283	0.142322	1.41014	0.882362	0.504805
GOBP_REGULATION_OF_CANONICAL_WNT_SIGNALING_PATHWAY	28	421	455	9151	0.142568	1.33762	0.882362	0.571731
GOBP_POSITIVE_REGULATION_OF_CIRCADIAN_RHYTHM	2	447	13	9593	0.142582	3.30167	0.882362	1
GOBP_ENDONUCLEOLYTIC_CLEAVAGE_INVOLVED_IN_RRNA_PROCESSING	2	447	13	9593	0.142582	3.30167	0.882362	1
REACTOME_SODIUM_COUPLED_SULPHATE_DI_AND_TRI_CARBOXYLATE_TRANSPORTERS	2	447	13	9593	0.142582	3.30167	0.882362	1
GOBP_REGULATION_OF_AMYLOID_FIBRIL_FORMATION	2	447	13	9593	0.142582	3.30167	0.882362	0.496273
GOBP_POSITIVE_REGULATION_OF_CALCINEURIN_MEDIATED_SIGNALING	2	447	13	9593	0.142582	3.30167	0.882362	1
GOBP_POSITIVE_REGULATION_OF_LAMELLIPODIUM_ASSEMBLY	2	447	13	9593	0.142582	3.30167	0.882362	1
GOBP_NEGATIVE_REGULATION_OF_REGULATED_SECRETORY_PATHWAY	2	447	13	9593	0.142582	3.30167	0.882362	1
REACTOME_SMAD2_SMAD3_SMAD4_HETEROTRIMER_REGULATES_TRANSCRIPTION	2	447	13	9593	0.142582	3.30167	0.882362	1
REACTOME_TRANSPORT_OF_NUCLEOTIDE_SUGARS	2	447	13	9593	0.142582	3.30167	0.882362	1
GOBP_REGULATION_OF_NUCLEOBASE_CONTAINING_COMPOUND_TRANSPORT	2	447	13	9593	0.142582	3.30167	0.882362	0.496273
REACTOME_TRANSCRIPTIONAL_ACTIVITY_OF_SMAD2_SMAD3_SMAD4_HETEROTRIMER	2	447	13	9593	0.142582	3.30167	0.882362	1
GOBP_POSITIVE_REGULATION_OF_ENDOTHELIAL_CELL_DIFFERENTIATION	2	447	13	9593	0.142582	3.30167	0.882362	1
GOBP_POSITIVE_REGULATION_OF_CELL_AGING	2	447	13	9593	0.142582	3.30167	0.882362	1
GOBP_UDP_N_ACETYLGLUCOSAMINE_TRANSMEMBRANE_TRANSPORT	2	447	13	9593	0.142582	3.30167	0.882362	1
GOBP_NEGATIVE_REGULATION_OF_EXOCYTOSIS	2	447	13	9593	0.142582	3.30167	0.882362	0.496273
ZNF501_TARGET_GENES	2	447	13	9593	0.142582	3.30167	0.882362	1
GOBP_NEGATIVE_REGULATION_OF_HEMATOPOIETIC_PROGENITOR_CELL_DIFFERENTIATION	2	447	13	9593	0.142582	3.30167	0.882362	1
GOBP_ETHANOLAMINE_CONTAINING_COMPOUND_METABOLIC_PROCESS	2	447	13	9593	0.142582	3.30167	0.882362	0.496273
GOBP_POSITIVE_REGULATION_OF_ISOTYPE_SWITCHING	2	447	13	9593	0.142582	3.30167	0.882362	0.496273
GOBP_REGULATION_OF_RNA_EXPORT_FROM_NUCLEUS	2	447	13	9593	0.142582	3.30167	0.882362	1
REACTOME_RECEPTOR_TYPE_TYROSINE_PROTEIN_PHOSPHATASES	2	447	13	9593	0.142582	3.30167	0.882362	1
GOBP_POSITIVE_REGULATION_OF_DENDRITIC_CELL_CYTOKINE_PRODUCTION	2	447	13	9593	0.142582	3.30167	0.882362	1
HES4_TARGET_GENES	59	390	1048	8558	0.142679	1.23537	0.882362	0.537537
GOBP_GLYCOSPHINGOLIPID_METABOLIC_PROCESS	12	437	167	9439	0.142685	1.55206	0.882362	0.584873
KEGG_FC_GAMMA_R_MEDIATED_PHAGOCYTOSIS	12	437	167	9439	0.142685	1.55206	0.882362	0.584873
GOBP_CELLULAR_RESPONSE_TO_STEROL_DEPLETION	8	441	96	9510	0.142879	1.79705	0.882528	0.631215
GOBP_RESPONSE_TO_STEROL_DEPLETION	8	441	96	9510	0.142879	1.79705	0.882528	0.631215
GOBP_RETINA_LAYER_FORMATION	10	439	130	9476	0.142962	1.66042	0.882528	0.532587
ELF2_TARGET_GENES	136	313	2603	7003	0.143131	1.16897	0.883061	0.51553
GOBP_POSITIVE_REGULATION_OF_NERVOUS_SYSTEM_DEVELOPMENT	28	421	456	9150	0.143389	1.33454	0.884134	0.497963
GOBP_CYCLIC_NUCLEOTIDE_MEDIATED_SIGNALING	25	424	391	9215	0.143732	1.38961	0.885736	0.543568
GOBP_NEGATIVE_REGULATION_OF_MITOTIC_CELL_CYCLE	15	434	477	9129	0.14425	0.661464	0.88841	0.576272
SAFB2_TARGET_GENES	91	358	1682	7924	0.144803	1.1975	0.891298	0.526844
TTGCWCAAY_CEBPB_02	8	441	97	9509	0.144994	1.77834	0.89183	0.631965
TEAD2_TARGET_GENES	124	325	2354	7252	0.145058	1.17541	0.89183	0.50137
GOBP_REGULATION_OF_IMMUNE_EFFECTOR_PROCESS	48	401	833	8773	0.146075	1.26067	0.897561	0.549526
REACTOME_NEGATIVE_REGULATION_OF_THE_PI3K_AKT_NETWORK	10	439	132	9474	0.146859	1.63491	0.901084	0.534888
REACTOME_TCF_DEPENDENT_SIGNALING_IN_RESPONSE_TO_WNT	8	441	98	9508	0.147272	1.76001	0.901084	0.63286
GOBP_POSITIVE_REGULATION_OF_PHOSPHATIDYLINOSITOL_3_KINASE_SIGNALING	8	441	98	9508	0.147272	1.76001	0.901084	0.63286
REACTOME_KERATAN_SULFATE_KERATIN_METABOLISM	8	441	98	9508	0.147272	1.76001	0.901084	0.63286
AML_Q6	38	411	639	8967	0.147348	1.29744	0.901084	0.499342
GOBP_REGULATION_OF_CELL_CELL_ADHESION	48	401	838	8768	0.148004	1.25243	0.901084	0.495489
REACTOME_TRISTETRAPROLIN_TTP_ZFP36_BINDS_AND_DESTABILIZES_MRNA	3	446	27	9579	0.14822	2.3864	0.901084	0.643489
GOBP_DISTAL_TUBULE_DEVELOPMENT	3	446	27	9579	0.14822	2.3864	0.901084	0.643489
REACTOME_P130CAS_LINKAGE_TO_MAPK_SIGNALING_FOR_INTEGRINS	3	446	27	9579	0.14822	2.3864	0.901084	0.643489
GOBP_REGULATION_OF_TRANSLATION_INITIATION_IN_RESPONSE_TO_ENDOPLASMIC_RETICULUM_STRESS	3	446	27	9579	0.14822	2.3864	0.901084	0.643489
GOBP_L_ARGININE_IMPORT_ACROSS_PLASMA_MEMBRANE	3	446	27	9579	0.14822	2.3864	0.901084	0.643489
GOBP_REGULATION_OF_TRANSLATIONAL_INITIATION_IN_RESPONSE_TO_STRESS	3	446	27	9579	0.14822	2.3864	0.901084	0.643489
GOBP_MRNA_METHYLATION	3	446	27	9579	0.14822	2.3864	0.901084	0.643489
REACTOME_GRB2_SOS_PROVIDES_LINKAGE_TO_MAPK_SIGNALING_FOR_INTEGRINS	3	446	27	9579	0.14822	2.3864	0.901084	0.643489
KDM5D_TARGET_GENES	159	290	3085	6521	0.148264	1.15893	0.901084	0.502176
GOBP_SEMAPHORIN_PLEXIN_SIGNALING_PATHWAY	4	445	42	9564	0.148266	2.04687	0.901084	0.72286
KEGG_ACUTE_MYELOID_LEUKEMIA	4	445	42	9564	0.148266	2.04687	0.901084	0.72286
GOBP_C_TERMINAL_PROTEIN_DEGLUTAMYLATION	4	445	42	9564	0.148266	2.04687	0.901084	0.72286
GOBP_NEGATIVE_REGULATION_OF_MACROPHAGE_DERIVED_FOAM_CELL_DIFFERENTIATION	4	445	42	9564	0.148266	2.04687	0.901084	0.72286
KEGG_OLFACTORY_TRANSDUCTION	83	366	1531	8075	0.148353	1.19609	0.901101	0.510901
KEGG_TIGHT_JUNCTION	10	439	344	9262	0.148648	0.613312	0.902366	0.513574
HMGA1_TARGET_GENES	127	322	2420	7186	0.148822	1.17117	0.902366	0.505287
TCF4_Q5	43	406	739	8867	0.148826	1.27079	0.902366	0.528551
GOBP_INNER_EAR_AUDITORY_RECEPTOR_CELL_DIFFERENTIATION	10	439	133	9473	0.148988	1.62245	0.902366	0.536229
GOBP_SPERM_FLAGELLUM_ASSEMBLY	10	439	133	9473	0.148988	1.62245	0.902366	0.536229
GOBP_GLUTAMINE_FAMILY_AMINO_ACID_METABOLIC_PROCESS	15	434	220	9386	0.149281	1.47455	0.903164	0.523164
GOBP_POLYSACCHARIDE_METABOLIC_PROCESS	10	439	347	9259	0.149355	0.607813	0.903164	0.515061
CBFA2T2_TARGET_GENES	186	263	3649	5957	0.149484	1.15455	0.903164	0.518276
REACTOME_RESPIRATORY_ELECTRON_TRANSPORT	4	445	181	9425	0.149606	0.468061	0.903164	0.587354
GOBP_LEUKOTRIENE_SIGNALING_PATHWAY	8	441	99	9507	0.149708	1.74205	0.903164	0.633898
ZNF622_TARGET_GENES	6	443	69	9537	0.149717	1.87202	0.903164	0.577944
XBP1_01	6	443	69	9537	0.149717	1.87202	0.903164	0.577944
GOBP_POSITIVE_REGULATION_OF_ENDOCYTOSIS	25	424	401	9205	0.150188	1.35349	0.905151	0.549056
GOBP_NEGATIVE_REGULATION_OF_LIPID_BIOSYNTHETIC_PROCESS	4	445	183	9423	0.150217	0.462848	0.905151	0.477527
GOBP_REGULATION_OF_GENERATION_OF_PRECURSOR_METABOLITES_AND_ENERGY	10	439	350	9256	0.150554	0.602408	0.906665	0.515393
GOBP_CELLULAR_RESPONSE_TO_KETONE	4	445	184	9422	0.150677	0.460283	0.906888	0.589854
GOBP_POSITIVE_REGULATION_OF_NEUROGENESIS	25	424	402	9204	0.15108	1.34997	0.907667	0.549173
REACTOME_TYPE_I_HEMIDESMOSOME_ASSEMBLY	10	439	134	9472	0.151235	1.61017	0.907667	0.537691
KCCGNSWTTT_UNKNOWN	10	439	134	9472	0.151235	1.61017	0.907667	0.537691
GOBP_PURINE_NUCLEOSIDE_MONOPHOSPHATE_METABOLIC_PROCESS	10	439	134	9472	0.151235	1.61017	0.907667	0.537691
GOBP_VACUOLAR_LOCALIZATION	10	439	134	9472	0.151235	1.61017	0.907667	0.537691
NRF2_01	25	424	403	9203	0.152016	1.34648	0.911839	0.549335
AP2GAMMA_01	22	427	341	9265	0.152238	1.39986	0.911998	0.516232
GOBP_MAST_CELL_ACTIVATION_INVOLVED_IN_IMMUNE_RESPONSE	8	441	100	9506	0.152301	1.72444	0.911998	0.635074
REACTOME_AMYLOID_FIBER_FORMATION	8	441	100	9506	0.152301	1.72444	0.911998	0.635074
GUCY1B1_TARGET_GENES	62	387	1110	8496	0.152515	1.22623	0.912759	0.547946
GOBP_REGULATION_OF_DOUBLE_STRAND_BREAK_REPAIR	4	445	187	9419	0.152662	0.452755	0.913126	0.593143
TATAAA_TATA_01	166	283	3236	6370	0.153273	1.15466	0.916156	0.540532
GOBP_REGULATION_OF_MICROTUBULE_CYTOSKELETON_ORGANIZATION	8	441	289	9317	0.153342	0.58483	0.916156	0.473748
AFP1_Q6	34	415	568	9038	0.153459	1.30363	0.916341	0.477154
GOBP_URONIC_ACID_METABOLIC_PROCESS	10	439	135	9471	0.153598	1.59808	0.916641	0.539274
HNF4_Q6	16	433	501	9105	0.153699	0.671544	0.916641	0.511322
REACTOME_KERATAN_SULFATE_BIOSYNTHESIS	6	443	70	9536	0.153856	1.84508	0.916641	0.582906
GOBP_PURINE_NUCLEOBASE_METABOLIC_PROCESS	6	443	70	9536	0.153856	1.84508	0.916641	0.582906
GOBP_REGULATION_OF_RESPONSE_TO_BIOTIC_STIMULUS	50	399	871	8735	0.153982	1.25673	0.916879	0.503184
GOBP_PROSTANOID_BIOSYNTHETIC_PROCESS	13	436	180	9426	0.154482	1.56139	0.91934	0.595752
GOBP_REGULATION_OF_EXCRETION	8	441	101	9505	0.155048	1.70719	0.921788	0.636383
ZNF667_TARGET_GENES	13	436	181	9425	0.155539	1.5526	0.921788	0.597177
ZNF184_TARGET_GENES	133	316	2550	7056	0.155829	1.16462	0.921788	0.512484
REACTOME_L1CAM_INTERACTIONS	19	430	286	9320	0.156328	1.43991	0.921788	0.57264
GOBP_NEGATIVE_REGULATION_OF_HYDROLASE_ACTIVITY	63	386	1134	8472	0.156593	1.21934	0.921788	0.55116
GOBP_DETERMINATION_OF_PANCREATIC_LEFT_RIGHT_ASYMMETRY	4	445	43	9563	0.156732	1.99906	0.921788	0.723469
GOBP_DETERMINATION_OF_LIVER_LEFT_RIGHT_ASYMMETRY	4	445	43	9563	0.156732	1.99906	0.921788	0.723469
GOBP_DETERMINATION_OF_DIGESTIVE_TRACT_LEFT_RIGHT_ASYMMETRY	4	445	43	9563	0.156732	1.99906	0.921788	0.723469
GOBP_MITOCHONDRIAL_RESPIRASOME_ASSEMBLY	4	445	43	9563	0.156732	1.99906	0.921788	0.723469
REACTOME_SIGNALING_BY_EGFR_IN_CANCER	4	445	43	9563	0.156732	1.99906	0.921788	0.723469
GOBP_REGULATION_OF_INSULIN_LIKE_GROWTH_FACTOR_RECEPTOR_SIGNALING_PATHWAY	4	445	43	9563	0.156732	1.99906	0.921788	0.723469
GOBP_RESPIRATORY_BURST_INVOLVED_IN_DEFENSE_RESPONSE	4	445	43	9563	0.156732	1.99906	0.921788	0.723469
GOBP_DETECTION_OF_MECHANICAL_STIMULUS_INVOLVED_IN_SENSORY_PERCEPTION_OF_PAIN	4	445	43	9563	0.156732	1.99906	0.921788	0.723469
GOBP_RESPONSE_TO_CYTOKINE	97	352	1813	7793	0.156736	1.1845	0.921788	0.498282
GOBP_ION_TRANSMEMBRANE_TRANSPORT	134	315	2570	7036	0.156792	1.16463	0.921788	0.513498
POU1F1_Q6	30	419	494	9112	0.15701	1.32067	0.921788	0.586117
GOBP_CYTOPLASMIC_PATTERN_RECOGNITION_RECEPTOR_SIGNALING_PATHWAY_IN_RESPONSE_TO_VIRUS	6	443	242	9364	0.157718	0.524075	0.921788	0.531745
GOBP_SENSORY_PERCEPTION_OF_LIGHT_STIMULUS	79	370	1451	8155	0.157857	1.2	0.921788	0.502045
GOBP_NEGATIVE_REGULATION_OF_INTRACELLULAR_STEROID_HORMONE_RECEPTOR_SIGNALING_PATHWAY	6	443	71	9535	0.158187	1.8189	0.921788	0.585188
GOBP_CELL_CELL_JUNCTION_ORGANIZATION	35	414	584	9022	0.158356	1.30604	0.921788	0.54627
GOBP_POSITIVE_REGULATION_OF_LEUKOCYTE_TETHERING_OR_ROLLING	2	447	14	9592	0.158364	3.06552	0.921788	0.5188
GOBP_UDP_GLUCOSE_METABOLIC_PROCESS	2	447	14	9592	0.158364	3.06552	0.921788	0.5188
GOBP_EMBRYONIC_FORELIMB_MORPHOGENESIS	2	447	14	9592	0.158364	3.06552	0.921788	0.5188
REACTOME_DSCAM_INTERACTIONS	2	447	14	9592	0.158364	3.06552	0.921788	0.5188
GOBP_REGULATION_OF_EXIT_FROM_MITOSIS	2	447	14	9592	0.158364	3.06552	0.921788	0.5188
ZNF136_TARGET_GENES	2	447	14	9592	0.158364	3.06552	0.921788	0.5188
GOBP_REGULATION_OF_VASCULAR_ASSOCIATED_SMOOTH_MUSCLE_CELL_DIFFERENTIATION	2	447	14	9592	0.158364	3.06552	0.921788	0.5188
GOBP_POSITIVE_REGULATION_OF_SMOOTH_MUSCLE_CELL_DIFFERENTIATION	2	447	14	9592	0.158364	3.06552	0.921788	0.5188
KEGG_GLYCOSAMINOGLYCAN_BIOSYNTHESIS_KERATAN_SULFATE	2	447	14	9592	0.158364	3.06552	0.921788	1
REACTOME_CLASS_I_PEROXISOMAL_MEMBRANE_PROTEIN_IMPORT	2	447	14	9592	0.158364	3.06552	0.921788	0.5188
GOBP_POSITIVE_REGULATION_OF_VASCULAR_ASSOCIATED_SMOOTH_MUSCLE_CELL_DIFFERENTIATION	2	447	14	9592	0.158364	3.06552	0.921788	1
GOBP_POSITIVE_REGULATION_OF_RRNA_PROCESSING	2	447	14	9592	0.158364	3.06552	0.921788	0.5188
REACTOME_SYNTHESIS_OF_PIPS_AT_THE_LATE_ENDOSOME_MEMBRANE	2	447	14	9592	0.158364	3.06552	0.921788	0.5188
GOBP_POSITIVE_REGULATION_OF_NATURAL_KILLER_CELL_MEDIATED_IMMUNE_RESPONSE_TO_TUMOR_CELL	2	447	14	9592	0.158364	3.06552	0.921788	0.5188
REACTOME_PTK6_REGULATES_RTKS_AND_THEIR_EFFECTORS_AKT1_AND_DOK1	2	447	14	9592	0.158364	3.06552	0.921788	0.5188
GOBP_NEGATIVE_REGULATION_OF_ERBB_SIGNALING_PATHWAY	2	447	14	9592	0.158364	3.06552	0.921788	0.5188
REACTOME_SUMOYLATION_OF_TRANSCRIPTION_COFACTORS	2	447	14	9592	0.158364	3.06552	0.921788	0.5188
GOBP_CATECHOL_CONTAINING_COMPOUND_CATABOLIC_PROCESS	2	447	14	9592	0.158364	3.06552	0.921788	0.5188
GOBP_PHENOL_CONTAINING_COMPOUND_CATABOLIC_PROCESS	2	447	14	9592	0.158364	3.06552	0.921788	0.5188
GOBP_REGULATION_OF_CELL_SIZE	19	430	289	9317	0.158509	1.4245	0.921788	0.573659
ACAWNRNSRCGG_UNKNOWN	10	439	137	9469	0.158667	1.57441	0.921788	0.542787
GOBP_CD8_POSITIVE_ALPHA_BETA_T_CELL_DIFFERENTIATION	3	446	28	9578	0.159001	2.30093	0.921788	0.648068
GOBP_MITOPHAGY	3	446	28	9578	0.159001	2.30093	0.921788	0.648068
GOBP_OSTEOCLAST_DEVELOPMENT	3	446	28	9578	0.159001	2.30093	0.921788	0.648068
GOBP_NUCLEAR_NCRNA_SURVEILLANCE	3	446	28	9578	0.159001	2.30093	0.921788	0.648068
GOBP_POSITIVE_REGULATION_OF_TELOMERE_MAINTENANCE_VIA_TELOMERE_LENGTHENING	3	446	28	9578	0.159001	2.30093	0.921788	0.648068
REACTOME_DAG_AND_IP3_SIGNALING	3	446	28	9578	0.159001	2.30093	0.921788	0.648068
GOBP_REGULATION_OF_SMALL_GTPASE_MEDIATED_SIGNAL_TRANSDUCTION	40	409	680	8926	0.159073	1.28376	0.921788	0.511706
KEGG_GLYCOLYSIS_GLUCONEOGENESIS	16	433	234	9372	0.159268	1.47995	0.922412	0.534206
ZNF507_TARGET_GENES	80	369	1468	8138	0.159689	1.20186	0.924348	0.503806
CDC73_TARGET_GENES	72	377	1308	8298	0.160089	1.21159	0.926152	0.527962
GOBP_PROTEIN_LOCALIZATION_TO_LYSOSOME	8	441	103	9503	0.16099	1.67369	0.930859	0.490351
GOBP_ACYLGLYCEROL_TRANSPORT	10	439	138	9468	0.161369	1.56284	0.932175	0.544711
GOBP_NEGATIVE_REGULATION_OF_RESPONSE_TO_STIMULUS	157	292	3049	6557	0.161811	1.15628	0.932175	0.534693
GOBP_FATTY_ACID_METABOLIC_PROCESS	90	359	1673	7933	0.162202	1.18875	0.932175	0.48557
GOBP_POSITIVE_REGULATION_OF_IMMUNE_SYSTEM_PROCESS	90	359	1675	7931	0.162491	1.18703	0.932175	0.485622
GOBP_POSITIVE_REGULATION_OF_TYROSINE_PHOSPHORYLATION_OF_STAT_PROTEIN	6	443	72	9534	0.162706	1.79345	0.932175	0.585274
GOBP_NATURAL_KILLER_CELL_ACTIVATION_INVOLVED_IN_IMMUNE_RESPONSE	6	443	72	9534	0.162706	1.79345	0.932175	0.585274
GOBP_CELLULAR_RESPONSE_TO_OXYGEN_CONTAINING_COMPOUND	112	337	2122	7484	0.163238	1.17213	0.932175	0.523463
RFX1_02	40	409	690	8916	0.163309	1.26374	0.932175	0.514647
ZNF37A_TARGET_GENES	23	426	361	9245	0.163597	1.38267	0.932175	0.527897
REACTOME_LAMININ_INTERACTIONS	13	436	187	9419	0.163874	1.50183	0.932175	0.606072
ZNF560_TARGET_GENES	8	441	104	9502	0.16418	1.65742	0.932175	0.641079
REACTOME_NUCLEOTIDE_SALVAGE	8	441	104	9502	0.16418	1.65742	0.932175	0.641079
GOBP_LOCOMOTOR_RHYTHM	8	441	104	9502	0.16418	1.65742	0.932175	0.490619
GOBP_DENDRITE_MORPHOGENESIS	16	433	239	9367	0.164479	1.44822	0.932175	0.541354
GOBP_CARBOHYDRATE_PHOSPHORYLATION	3	446	149	9457	0.164725	0.426927	0.932175	0.553462
OVOL3_TARGET_GENES	52	397	921	8685	0.164881	1.23516	0.932175	0.513857
GOBP_NUCLEOBASE_CONTAINING_SMALL_MOLECULE_METABOLIC_PROCESS	82	367	1514	8092	0.165027	1.1942	0.932175	0.509543
GOBP_HEMATOPOIETIC_STEM_CELL_HOMEOSTASIS	4	445	44	9562	0.165373	1.95342	0.932175	0.724334
REACTOME_CALCITONIN_LIKE_LIGAND_RECEPTORS	4	445	44	9562	0.165373	1.95342	0.932175	0.724334
GOBP_REGULATION_OF_CALCIUM_ION_IMPORT_ACROSS_PLASMA_MEMBRANE	4	445	44	9562	0.165373	1.95342	0.932175	0.724334
GOBP_NEGATIVE_REGULATION_OF_MACROPHAGE_ACTIVATION	4	445	44	9562	0.165373	1.95342	0.932175	0.724334
REACTOME_COPII_MEDIATED_VESICLE_TRANSPORT	4	445	44	9562	0.165373	1.95342	0.932175	0.724334
GOBP_CALCITONIN_FAMILY_RECEPTOR_SIGNALING_PATHWAY	4	445	44	9562	0.165373	1.95342	0.932175	0.724334
REACTOME_DEFECTIVE_CHST6_CAUSES_MCDC1	4	445	44	9562	0.165373	1.95342	0.932175	0.724334
MSX2_TARGET_GENES	4	445	44	9562	0.165373	1.95342	0.932175	0.724334
REACTOME_RESOLUTION_OF_D_LOOP_STRUCTURES	3	446	151	9455	0.165532	0.421183	0.932175	0.558427
TERF2_TARGET_GENES	16	433	240	9366	0.165746	1.44203	0.932175	0.541322
GOBP_POSITIVE_REGULATION_OF_STRESS_ACTIVATED_PROTEIN_KINASE_SIGNALING_CASCADE	16	433	240	9366	0.165746	1.44203	0.932175	0.541322
GOBP_MODULATION_OF_AGE_RELATED_BEHAVIORAL_DECLINE	1	448	3	9603	0.167029	7.14509	0.932175	1
GOBP_NEGATIVE_REGULATION_OF_CHROMATIN_ORGANIZATION	1	448	3	9603	0.167029	7.14509	0.932175	1
GOBP_ALPHA_KETOGLUTARATE_TRANSPORT	1	448	3	9603	0.167029	7.14509	0.932175	1
GOBP_REGULATION_OF_SOMATIC_STEM_CELL_POPULATION_MAINTENANCE	1	448	3	9603	0.167029	7.14509	0.932175	1
GOBP_NEGATIVE_REGULATION_OF_APOPTOTIC_PROCESS_INVOLVED_IN_DEVELOPMENT	1	448	3	9603	0.167029	7.14509	0.932175	1
GOBP_G_PROTEIN_COUPLED_PURINERGIC_NUCLEOTIDE_RECEPTOR_SIGNALING_PATHWAY	1	448	3	9603	0.167029	7.14509	0.932175	1
GOBP_ROSTROCAUDAL_NEURAL_TUBE_PATTERNING	1	448	3	9603	0.167029	7.14509	0.932175	1
GOBP_METANEPHRIC_TUBULE_FORMATION	1	448	3	9603	0.167029	7.14509	0.932175	1
GOBP_SYNAPTIC_TRANSMISSION_GLYCINERGIC	1	448	3	9603	0.167029	7.14509	0.932175	1
GOBP_MESENCHYMAL_CELL_APOPTOTIC_PROCESS	1	448	3	9603	0.167029	7.14509	0.932175	1
GOBP_MESENCHYMAL_STEM_CELL_MAINTENANCE_INVOLVED_IN_NEPHRON_MORPHOGENESIS	1	448	3	9603	0.167029	7.14509	0.932175	1
GOBP_METANEPHRIC_NEPHRON_TUBULE_EPITHELIAL_CELL_DIFFERENTIATION	1	448	3	9603	0.167029	7.14509	0.932175	1
GOBP_REGULATION_OF_APOPTOTIC_PROCESS_INVOLVED_IN_DEVELOPMENT	1	448	3	9603	0.167029	7.14509	0.932175	1
GOBP_METANEPHRIC_MESENCHYMAL_CELL_DIFFERENTIATION	1	448	3	9603	0.167029	7.14509	0.932175	1
GOBP_CLEAVAGE_FURROW_FORMATION	1	448	3	9603	0.167029	7.14509	0.932175	1
GOBP_NEGATIVE_REGULATION_OF_MESENCHYMAL_CELL_APOPTOTIC_PROCESS	1	448	3	9603	0.167029	7.14509	0.932175	1
GOBP_ISOTYPE_SWITCHING_TO_IGA_ISOTYPES	1	448	3	9603	0.167029	7.14509	0.932175	1
GOBP_REGULATION_OF_SPONTANEOUS_SYNAPTIC_TRANSMISSION	1	448	3	9603	0.167029	7.14509	0.932175	1
GOBP_COLLATERAL_SPROUTING_IN_ABSENCE_OF_INJURY	1	448	3	9603	0.167029	7.14509	0.932175	1
GOBP_PHOSPHATIDYLETHANOLAMINE_ACYL_CHAIN_REMODELING	1	448	3	9603	0.167029	7.14509	0.932175	1
GOBP_VASCULAR_ASSOCIATED_SMOOTH_MUSCLE_CELL_DEVELOPMENT	1	448	3	9603	0.167029	7.14509	0.932175	1
GOBP_PURINE_NUCLEOBASE_BIOSYNTHETIC_PROCESS	1	448	3	9603	0.167029	7.14509	0.932175	1
REACTOME_CREATINE_METABOLISM	1	448	3	9603	0.167029	7.14509	0.932175	1
GOBP_MIDBRAIN_HINDBRAIN_BOUNDARY_DEVELOPMENT	1	448	3	9603	0.167029	7.14509	0.932175	1
GOBP_CELLULAR_TRIGLYCERIDE_HOMEOSTASIS	1	448	3	9603	0.167029	7.14509	0.932175	1
GOBP_POSITIVE_REGULATION_OF_INTRINSIC_APOPTOTIC_SIGNALING_PATHWAY_BY_P53_CLASS_MEDIATOR	1	448	3	9603	0.167029	7.14509	0.932175	1
GOBP_DNA_METHYLATION_DEPENDENT_HETEROCHROMATIN_ASSEMBLY	1	448	3	9603	0.167029	7.14509	0.932175	1
GOBP_POSITIVE_REGULATION_OF_ISOTYPE_SWITCHING_TO_IGG_ISOTYPES	1	448	3	9603	0.167029	7.14509	0.932175	1
GOBP_CELLULAR_RESPONSE_TO_INTERFERON_ALPHA	1	448	3	9603	0.167029	7.14509	0.932175	1
GOBP_PROTEIN_INSERTION_INTO_MITOCHONDRIAL_MEMBRANE_INVOLVED_IN_APOPTOTIC_SIGNALING_PATHWAY	1	448	3	9603	0.167029	7.14509	0.932175	1
GOBP_REGULATION_OF_DNA_METHYLATION_DEPENDENT_HETEROCHROMATIN_ASSEMBLY	1	448	3	9603	0.167029	7.14509	0.932175	1
GOBP_N_TERMINAL_PROTEIN_AMINO_ACID_ACETYLATION	1	448	3	9603	0.167029	7.14509	0.932175	1
GOBP_NEGATIVE_REGULATION_OF_SOMATIC_STEM_CELL_POPULATION_MAINTENANCE	1	448	3	9603	0.167029	7.14509	0.932175	1
GOBP_POSITIVE_REGULATION_OF_ISOTYPE_SWITCHING_TO_IGA_ISOTYPES	1	448	3	9603	0.167029	7.14509	0.932175	1
GOBP_DOPAMINERGIC_NEURON_DIFFERENTIATION	1	448	3	9603	0.167029	7.14509	0.932175	1
ZNF211_TARGET_GENES	1	448	3	9603	0.167029	7.14509	0.932175	1
GOBP_REGULATION_OF_MESENCHYMAL_TO_EPITHELIAL_TRANSITION_INVOLVED_IN_METANEPHROS_MORPHOGENESIS	1	448	3	9603	0.167029	7.14509	0.932175	1
GOBP_NEPHRON_TUBULE_FORMATION	1	448	3	9603	0.167029	7.14509	0.932175	1
GOBP_VENTRICULAR_SEPTUM_DEVELOPMENT	13	436	189	9417	0.16739	1.48562	0.932807	0.606193
GOBP_RESPONSE_TO_ACIDIC_PH	6	443	73	9533	0.167407	1.7687	0.932807	0.585588
GOBP_FUCOSE_CATABOLIC_PROCESS	6	443	73	9533	0.167407	1.7687	0.932807	0.585588
GOBP_RESPONSE_TO_PAIN	8	441	105	9501	0.167513	1.64146	0.932907	0.642886
GOBP_INTERMEDIATE_FILAMENT_BASED_PROCESS	9	440	309	9297	0.168401	0.615424	0.936781	0.580769
OCT1_04	9	440	310	9296	0.168419	0.613372	0.936781	0.581778
REACTOME_RRNA_PROCESSING	16	433	242	9364	0.168499	1.42981	0.936781	0.541485
NFAT_Q6	23	426	368	9238	0.168562	1.35534	0.936781	0.530965
GOBP_CENTROSOME_DUPLICATION	9	440	314	9292	0.169131	0.605298	0.939131	0.491642
GOBP_TAXIS	67	382	1218	8388	0.169236	1.20788	0.939131	0.514909
EBNA1BP2_TARGET_GENES	53	396	943	8663	0.169403	1.22952	0.939131	0.518123
GOBP_REGULATION_OF_TRANSLATION_IN_RESPONSE_TO_ENDOPLASMIC_RETICULUM_STRESS	3	446	29	9577	0.170013	2.22135	0.939131	0.652951
GOBP_RNA_5_END_PROCESSING	3	446	29	9577	0.170013	2.22135	0.939131	0.652951
GOBP_EQUILIBRIOCEPTION	3	446	29	9577	0.170013	2.22135	0.939131	0.652951
KEGG_MISMATCH_REPAIR	3	446	29	9577	0.170013	2.22135	0.939131	0.652951
GOBP_RESPONSE_TO_ISOQUINOLINE_ALKALOID	3	446	29	9577	0.170013	2.22135	0.939131	0.652951
GOBP_REGULATION_OF_TRANSLATION_IN_RESPONSE_TO_STRESS	3	446	29	9577	0.170013	2.22135	0.939131	0.652951
GOBP_BASIC_AMINO_ACID_TRANSPORT	3	446	29	9577	0.170013	2.22135	0.939131	0.652951
GOBP_ENDOCYTOSIS_INVOLVED_IN_VIRAL_ENTRY_INTO_HOST_CELL	3	446	29	9577	0.170013	2.22135	0.939131	0.652951
GOBP_CARBOHYDRATE_HOMEOSTASIS	27	422	444	9162	0.170162	1.32026	0.939131	0.567855
ZNF589_TARGET_GENES	84	365	1560	8046	0.170366	1.18698	0.939131	0.514142
CTTTAAR_UNKNOWN	105	344	1980	7626	0.170552	1.17561	0.939131	0.51239
GOBP_CARDIAC_MUSCLE_TISSUE_DEVELOPMENT	42	407	722	8884	0.170707	1.26977	0.939131	0.523283
GOBP_CALCIUM_ION_TRANSPORT_INTO_CYTOSOL	32	417	531	9075	0.170752	1.31149	0.939131	0.528437
REACTOME_GLYCOLYSIS	8	441	106	9500	0.170984	1.62581	0.939131	0.491697
GOBP_PURINERGIC_NUCLEOTIDE_RECEPTOR_SIGNALING_PATHWAY	8	441	106	9500	0.170984	1.62581	0.939131	0.491697
RORA1_01	27	422	445	9161	0.170992	1.31715	0.939131	0.567962
GOBP_GLYCEROLIPID_METABOLIC_PROCESS	47	402	829	8777	0.171341	1.23784	0.939131	0.548765
GOBP_REGULATION_OF_VESICLE_MEDIATED_TRANSPORT	54	395	957	8649	0.171615	1.23552	0.939131	0.57392
GOBP_REGULATION_OF_NEUROGENESIS	27	422	446	9160	0.171864	1.31405	0.939131	0.568109
GOBP_REGULATION_OF_INTRACELLULAR_ESTROGEN_RECEPTOR_SIGNALING_PATHWAY	6	443	74	9532	0.172284	1.74462	0.939131	0.586123
REACTOME_RETROGRADE_TRANSPORT_AT_THE_TRANS_GOLGI_NETWORK	6	443	74	9532	0.172284	1.74462	0.939131	0.586123
KEGG_BLADDER_CANCER	6	443	74	9532	0.172284	1.74462	0.939131	0.586123
GOBP_ARTERY_DEVELOPMENT	6	443	74	9532	0.172284	1.74462	0.939131	0.586123
GOBP_REGULATION_OF_RECEPTOR_MEDIATED_ENDOCYTOSIS	11	438	150	9456	0.172321	1.5832	0.939131	0.561457
GOBP_POSITIVE_REGULATION_OF_MACROPHAGE_DIFFERENTIATION	0	449	49	9557	0.172332	0	0.939131	0.725441
GOBP_REGULATION_OF_MACROPHAGE_DIFFERENTIATION	0	449	49	9557	0.172332	0	0.939131	0.725441
GOBP_CHONDROITIN_SULFATE_PROTEOGLYCAN_BIOSYNTHETIC_PROCESS	0	449	49	9557	0.172332	0	0.939131	0.725441
GOBP_MITOTIC_CYTOKINETIC_PROCESS	0	449	49	9557	0.172332	0	0.939131	0.725441
GOBP_RESPONSE_TO_SALT_STRESS	0	449	50	9556	0.172371	0	0.939131	0.726778
GOBP_HAIR_FOLLICLE_MATURATION	0	449	50	9556	0.172371	0	0.939131	0.726778
GOBP_CYTOSOLIC_CALCIUM_ION_TRANSPORT	32	417	535	9071	0.172447	1.30111	0.939131	0.531032
GOBP_HISTONE_H3_K36_TRIMETHYLATION	0	449	51	9555	0.17281	0	0.939131	0.728331
GOBP_RELAXATION_OF_CARDIAC_MUSCLE	0	449	51	9555	0.17281	0	0.939131	0.728331
GOBP_MAMMARY_GLAND_MORPHOGENESIS	0	449	51	9555	0.17281	0	0.939131	0.496515
GOBP_REGULATION_OF_HISTONE_H3_K36_METHYLATION	0	449	51	9555	0.17281	0	0.939131	0.728331
ALX4_TARGET_GENES	0	449	51	9555	0.17281	0	0.939131	0.612423
MEF2C_TARGET_GENES	76	373	1402	8204	0.172837	1.19229	0.939131	0.539556
GOBP_COLLAGEN_METABOLIC_PROCESS	12	437	385	9221	0.173001	0.657684	0.939131	0.535508
REACTOME_FATTY_ACYL_COA_BIOSYNTHESIS	16	433	245	9361	0.173167	1.41185	0.939131	0.54229
GOBP_REGULATION_OF_UBIQUITIN_DEPENDENT_PROTEIN_CATABOLIC_PROCESS	16	433	245	9361	0.173167	1.41185	0.939131	0.54229
ELK1_02	20	429	311	9295	0.173563	1.39335	0.939131	0.58689
GOBP_MICROTUBULE_POLYMERIZATION_OR_DEPOLYMERIZATION	7	442	258	9348	0.173821	0.573819	0.939131	0.54438
GOBP_ADIPOSE_TISSUE_DEVELOPMENT	5	444	204	9402	0.174338	0.519012	0.939131	0.500442
GOBP_NEGATIVE_REGULATION_OF_NF_KAPPAB_TRANSCRIPTION_FACTOR_ACTIVITY	12	437	392	9214	0.174341	0.645449	0.939131	0.538666
GOBP_NEGATIVE_REGULATION_OF_GASTRIC_ACID_SECRETION	2	447	15	9591	0.174449	2.86085	0.939131	0.540322
GOBP_RENAL_FILTRATION	2	447	15	9591	0.174449	2.86085	0.939131	0.540322
REACTOME_ACTIVATION_OF_PPARGC1A_PGC_1ALPHA_BY_PHOSPHORYLATION	2	447	15	9591	0.174449	2.86085	0.939131	0.540322
REACTOME_TRAFFICKING_OF_MYRISTOYLATED_PROTEINS_TO_THE_CILIUM	2	447	15	9591	0.174449	2.86085	0.939131	0.540322
GOBP_URINARY_BLADDER_SMOOTH_MUSCLE_CONTRACTION	2	447	15	9591	0.174449	2.86085	0.939131	0.540322
GOBP_ANTIFUNGAL_HUMORAL_RESPONSE	2	447	15	9591	0.174449	2.86085	0.939131	0.540322
GOBP_NEGATIVE_REGULATION_OF_PROTEIN_KINASE_ACTIVITY_BY_REGULATION_OF_PROTEIN_PHOSPHORYLATION	2	447	15	9591	0.174449	2.86085	0.939131	0.540322
REACTOME_ORGANIC_ANION_TRANSPORTERS	2	447	15	9591	0.174449	2.86085	0.939131	0.540322
GOBP_ATRIAL_SEPTUM_DEVELOPMENT	2	447	15	9591	0.174449	2.86085	0.939131	0.540322
GOBP_STOMACH_DEVELOPMENT	2	447	15	9591	0.174449	2.86085	0.939131	0.540322
GOBP_PERISTALSIS	2	447	15	9591	0.174449	2.86085	0.939131	0.540322
GOBP_REGULATION_OF_NATURAL_KILLER_CELL_DIFFERENTIATION	2	447	15	9591	0.174449	2.86085	0.939131	0.540322
REACTOME_GAMMA_CARBOXYLATION_TRANSPORT_AND_AMINO_TERMINAL_CLEAVAGE_OF_PROTEINS	2	447	15	9591	0.174449	2.86085	0.939131	0.540322
REACTOME_PTEN_REGULATION	8	441	107	9499	0.174592	1.61044	0.939131	0.64684
GOBP_RESPONSE_TO_AMINE	8	441	107	9499	0.174592	1.61044	0.939131	0.492499
GOBP_POSITIVE_REGULATION_OF_INTERFERON_GAMMA_PRODUCTION	8	441	107	9499	0.174592	1.61044	0.939131	0.64684
REACTOME_IL_6_TYPE_CYTOKINE_RECEPTOR_LIGAND_INTERACTIONS	0	449	53	9553	0.17484	0	0.939131	0.512226
GOBP_DNA_CATABOLIC_PROCESS_ENDONUCLEOLYTIC	0	449	53	9553	0.17484	0	0.939131	0.732038
GOBP_LUNG_ALVEOLUS_DEVELOPMENT	0	449	53	9553	0.17484	0	0.939131	0.512226
GOBP_CELL_CYCLE_PHASE_TRANSITION	37	412	989	8617	0.175026	0.782464	0.939653	0.523012
GOBP_RHYTHMIC_BEHAVIOR	11	438	152	9454	0.175349	1.56203	0.940434	0.563012
GOBP_SEROTONIN_RECEPTOR_SIGNALING_PATHWAY	11	438	152	9454	0.175349	1.56203	0.940434	0.563012
MSX1_TARGET_GENES	24	425	383	9223	0.175687	1.35986	0.940664	0.539253
REACTOME_SIGNALING_BY_GPCR	96	353	1809	7797	0.175699	1.17216	0.940664	0.49794
TGACAGNY_MEIS1_01	86	363	1606	8000	0.175703	1.18015	0.940664	0.518696
NFY_01	37	412	635	8971	0.175747	1.26874	0.940664	0.498634
GOBP_FREE_UBIQUITIN_CHAIN_POLYMERIZATION	0	449	54	9552	0.176408	0	0.942774	0.518609
GOBP_SPINAL_CORD_MOTOR_NEURON_DIFFERENTIATION	0	449	54	9552	0.176408	0	0.942774	0.518609
GOBP_PROTEIN_REFOLDING	0	449	54	9552	0.176408	0	0.942774	0.518609
GOBP_CHEMICAL_HOMEOSTASIS	136	313	2631	6975	0.176994	1.15191	0.943489	0.482575
COUP_01	43	406	746	8860	0.177146	1.25787	0.943489	0.529155
GOBP_CYTOKINETIC_PROCESS	6	443	75	9531	0.177333	1.72117	0.943489	0.586874
GOBP_POSITIVE_REGULATION_OF_MITOCHONDRION_ORGANIZATION	6	443	75	9531	0.177333	1.72117	0.943489	0.586874
GOBP_NEGATIVE_REGULATION_OF_CELL_DEATH	78	371	1442	8164	0.17752	1.19031	0.943489	0.500154
ARID3B_TARGET_GENES	5	444	210	9396	0.177686	0.503861	0.943489	0.503126
GOBP_PROTEIN_LOCALIZATION_TO_CELL_PERIPHERY	28	421	463	9143	0.177899	1.31336	0.943489	0.500344
GOBP_PROTEIN_INSERTION_INTO_MEMBRANE	2	447	115	9491	0.178137	0.369264	0.943489	0.651219
REACTOME_TP53_REGULATES_TRANSCRIPTION_OF_CELL_CYCLE_GENES	2	447	114	9492	0.178174	0.372542	0.943489	0.648979
GOBP_NEGATIVE_REGULATION_OF_RESPONSE_TO_FOOD	2	447	114	9492	0.178174	0.372542	0.943489	0.648979
REACTOME_RESOLUTION_OF_D_LOOP_STRUCTURES_THROUGH_SYNTHESIS_DEPENDENT_STRAND_ANNEALING_SDSA	2	447	114	9492	0.178174	0.372542	0.943489	0.648979
GOBP_POSITIVE_REGULATION_OF_MEMBRANE_DEPOLARIZATION	2	447	116	9490	0.178276	0.366042	0.943489	0.495918
GOBP_REGULATION_OF_RESPONSE_TO_FOOD	2	447	116	9490	0.178276	0.366042	0.943489	0.653558
KEGG_GLYCOSAMINOGLYCAN_BIOSYNTHESIS_CHONDROITIN_SULFATE	0	449	55	9551	0.178332	0	0.943489	0.518639
GOBP_NEGATIVE_REGULATION_OF_DNA_DAMAGE_RESPONSE_SIGNAL_TRANSDUCTION_BY_P53_CLASS_MEDIATOR	0	449	55	9551	0.178332	0	0.943489	0.518639
CREBL2_TARGET_GENES	0	449	55	9551	0.178332	0	0.943489	0.518639
GOBP_HISTONE_H3_K36_METHYLATION	0	449	55	9551	0.178332	0	0.943489	0.518639
GOBP_MONOCYTE_AGGREGATION	0	449	55	9551	0.178332	0	0.943489	0.518639
GOBP_ENDOCRINE_PROCESS	14	435	202	9404	0.178574	1.4983	0.943489	0.503565
[truncated: 8,587 more rows]

## Sheet: Supplementary Data 8
Supplementary Data 8. gene-set enrichment analysis for rare D-mis performed by two-tailed FET
gene	case	case_wild	control	control_wild	p_value	odds_ratio	p_adj	p_permutation
GOBP_OUTFLOW_TRACT_SEPTUM_MORPHOGENESIS	43	406	437	9169	1.17112e-05	2.2222	0.122488	0.49755
GOBP_POSITIVE_REGULATION_OF_PEPTIDYL_LYSINE_ACETYLATION	43	406	445	9161	2.31394e-05	2.18035	0.122488	0.499069
GOBP_REGULATION_OF_HISTONE_H4_K16_ACETYLATION	19	430	131	9475	3.73312e-05	3.1959	0.131742	0.548882
GOBP_POSITIVE_REGULATION_OF_HISTONE_H3_K4_METHYLATION	29	420	263	9343	6.39322e-05	2.4529	0.137292	0.56364
GOBP_NEUTRAL_LIPID_METABOLIC_PROCESS	154	295	2463	7143	7.10575e-05	1.51396	0.137292	0.509135
GOBP_POSITIVE_REGULATION_OF_HISTONE_H4_ACETYLATION	18	431	127	9479	7.78079e-05	3.11712	0.137292	0.539274
GOBP_TRYPTOPHAN_TRANSPORT	12	437	63	9543	0.000109374	4.15953	0.140295	0.577944
GOBP_REGULATION_OF_HISTONE_H4_ACETYLATION	19	430	144	9462	0.000116905	2.90339	0.140295	0.563012
GOBP_ARTERY_DEVELOPMENT	113	336	1700	7906	0.000119782	1.56404	0.140295	0.489835
GOBP_EPIGENETIC_MAINTENANCE_OF_CHROMATIN_IN_TRANSCRIPTION_COMPETENT_CONFORMATION	13	436	75	9531	0.000132516	3.78908	0.140295	0.597622
GOBP_TUBE_DEVELOPMENT	407	42	8098	1508	0.000169082	1.80455	0.149425	0.504305
REACTOME_CYCLIN_A_CDK2_ASSOCIATED_EVENTS_AT_S_PHASE_ENTRY	33	416	343	9263	0.000182395	2.14229	0.149425	0.525431
CREB3L4_TARGET_GENES	388	61	7626	1980	0.000190621	1.65147	0.149425	0.509018
GOBP_HISTONE_H4_K16_ACETYLATION	26	423	239	9367	0.000197596	2.40899	0.149425	0.54438
GOBP_HISTONE_H4_ACETYLATION	51	398	625	8981	0.000215494	1.84133	0.152096	0.499137
PAX4_04	141	308	2269	7337	0.000231096	1.48031	0.152913	0.534273
OCT1_06	107	342	3061	6545	0.000269731	0.668966	0.167979	0.499534
GOBP_POSITIVE_REGULATION_OF_PROTEIN_ACETYLATION	46	403	555	9051	0.000317182	1.86147	0.186556	0.540305
GOBP_CARDIAC_CHAMBER_DEVELOPMENT	164	285	2738	6868	0.000346497	1.44343	0.189181	0.488964
GOBP_RESPONSE_TO_GONADOTROPIN_RELEASING_HORMONE	16	433	122	9484	0.000422939	2.87252	0.189181	0.530809
GOBP_POSITIVE_REGULATION_OF_TRANSCRIPTION_REGULATORY_REGION_DNA_BINDING	18	431	148	9458	0.000432428	2.6689	0.189181	0.566146
GOBP_CARDIAC_VENTRICLE_DEVELOPMENT	129	320	2070	7536	0.000449959	1.46761	0.189181	0.55971
GOBP_ARTERY_MORPHOGENESIS	89	360	1309	8297	0.00045722	1.567	0.189181	0.529832
GOBP_REGULATION_OF_CENTROMERE_COMPLEX_ASSEMBLY	8	441	34	9572	0.000458934	5.10711	0.189181	0.711724
GOBP_POSITIVE_REGULATION_OF_RAC_PROTEIN_SIGNAL_TRANSDUCTION	17	432	136	9470	0.000466776	2.74016	0.189181	0.555898
ZNF558_TARGET_GENES	176	273	3000	6606	0.000491602	1.4196	0.189181	0.499823
SFMBT1_TARGET_GENES	412	37	8287	1319	0.000515741	1.77232	0.189181	0.524722
GOBP_MUSCLE_CELL_DIFFERENTIATION	292	157	5449	4157	0.000521653	1.41888	0.189181	0.526393
REACTOME_FCGR3A_MEDIATED_IL10_SYNTHESIS	9	440	529	9077	0.000523949	0.350975	0.189181	0.591808
GOBP_FATTY_ACID_BETA_OXIDATION	110	339	1708	7898	0.000536076	1.50045	0.189181	0.490034
GOBP_REGULATION_OF_NEUROTRANSMITTER_RECEPTOR_ACTIVITY	26	423	1019	8587	0.000631325	0.517965	0.19643	0.526509
CCAATNNSNNNGCG_UNKNOWN	11	438	582	9024	0.000656814	0.389399	0.19643	0.538928
ZSCAN21_TARGET_GENES	236	213	4254	5352	0.000661097	1.39396	0.19643	0.496632
REACTOME_NRCAM_INTERACTIONS	21	428	194	9412	0.000664107	2.38043	0.19643	0.61489
REACTOME_MITOCHONDRIAL_BIOGENESIS	21	428	878	8728	0.000666449	0.487748	0.19643	0.553376
GOBP_REGULATION_OF_OVARIAN_FOLLICLE_DEVELOPMENT	15	434	115	9491	0.000667939	2.85243	0.19643	0.522867
GOBP_HYPOTHALAMUS_CELL_DIFFERENTIATION	19	430	164	9442	0.000739719	2.54393	0.206524	0.586144
GOBP_CYSTEINE_CATABOLIC_PROCESS	14	435	104	9502	0.000757538	2.9405	0.206524	0.653558
GOBP_NEUTROPHIL_MIGRATION	80	369	1175	8431	0.000760785	1.55562	0.206524	0.510887
REACTOME_BASIGIN_INTERACTIONS	35	414	403	9203	0.000802203	1.9306	0.212034	0.553397
ZNF708_TARGET_GENES	88	361	1325	8281	0.00083738	1.5235	0.212034	0.531737
GOBP_POSITIVE_REGULATION_OF_MACROPHAGE_DIFFERENTIATION	30	419	322	9284	0.000841165	2.06437	0.212034	0.511385
GOBP_ESTABLISHMENT_OF_SISTER_CHROMATID_COHESION	7	442	29	9577	0.000913988	5.23007	0.214047	0.674842
GOBP_COHESIN_LOADING	7	442	29	9577	0.000913988	5.23007	0.214047	0.674842
GOBP_CARDIAC_CHAMBER_MORPHOGENESIS	124	325	2008	7598	0.000923314	1.44369	0.214047	0.515799
GOBP_CELL_CYCLE	429	20	8770	836	0.000948545	2.04472	0.214047	0.544349
REACTOME_ABERRANT_REGULATION_OF_MITOTIC_EXIT_IN_CANCER_DUE_TO_RB1_DEFECTS	9	440	49	9557	0.000987488	3.98947	0.214047	0.744262
GOBP_POSITIVE_REGULATION_OF_RECEPTOR_SIGNALING_PATHWAY_VIA_STAT	17	432	752	8854	0.00099073	0.463326	0.214047	0.524199
GOBP_MICROTUBULE_ORGANIZING_CENTER_ORGANIZATION	150	299	2516	7090	0.00100613	1.41369	0.214047	0.547446
REACTOME_ACTIVATION_OF_C3_AND_C5	13	436	95	9511	0.0010109	2.9851	0.214047	0.635074
GOBP_MEMBRANE_PROTEIN_PROTEOLYSIS	62	387	860	8746	0.00103308	1.62927	0.214454	0.50357
GOBP_REGULATION_OF_ICOSANOID_SECRETION	28	421	304	9302	0.00106349	2.03507	0.215317	0.500743
GOBP_POSITIVE_REGULATION_OF_HISTONE_METHYLATION	34	415	394	9212	0.00108196	1.91553	0.215317	0.549335
GOBP_REGULATION_OF_HISTONE_H3_K4_METHYLATION	30	419	335	9271	0.00111742	1.98148	0.215317	0.517066
GOBP_SULFUR_COMPOUND_CATABOLIC_PROCESS	40	409	494	9112	0.00114797	1.80395	0.215317	0.517249
REACTOME_METABOLISM_OF_VITAMINS_AND_COFACTORS	188	261	3295	6311	0.00115135	1.37962	0.215317	0.542662
REACTOME_TRANSCRIPTIONAL_ACTIVATION_OF_MITOCHONDRIAL_BIOGENESIS	15	434	682	8924	0.00115926	0.452248	0.215317	0.5054
GOBP_ANION_TRANSPORT	320	129	6135	3471	0.00125722	1.40346	0.22603	0.512995
GOBP_SULFUR_AMINO_ACID_CATABOLIC_PROCESS	19	430	176	9430	0.00125964	2.36747	0.22603	0.59868
GOBP_ACETYL_COA_BIOSYNTHETIC_PROCESS	25	424	263	9343	0.00129078	2.09462	0.227174	0.560624
GOBP_REGULATION_OF_TRANSMEMBRANE_RECEPTOR_PROTEIN_SERINE_THREONINE_KINASE_SIGNALING_PATHWAY	167	282	2869	6737	0.00130893	1.3906	0.227174	0.528037
GOBP_MEMBRANE_PROTEIN_ECTODOMAIN_PROTEOLYSIS	53	396	713	8893	0.00134427	1.66932	0.229546	0.523568
GOBP_EMBRYO_DEVELOPMENT_ENDING_IN_BIRTH_OR_EGG_HATCHING	333	116	6429	3177	0.00139742	1.4186	0.234833	0.537404
GOBP_REGULATION_OF_HEPATOCYTE_APOPTOTIC_PROCESS	7	442	32	9574	0.00150033	4.73826	0.24111	0.692921
GOBP_NEGATIVE_REGULATION_OF_HEPATOCYTE_APOPTOTIC_PROCESS	7	442	32	9574	0.00150033	4.73826	0.24111	0.692921
GATGKMRGCG_UNKNOWN	62	387	875	8731	0.00151646	1.59859	0.24111	0.505928
GOBP_TRIGLYCERIDE_METABOLIC_PROCESS	125	324	2053	7553	0.00152587	1.41937	0.24111	0.538709
GOBP_STEROL_IMPORT	1	448	200	9406	0.00164296	0.104978	0.247905	0.60609
GOBP_NEURON_DEVELOPMENT	411	38	8315	1291	0.00166629	1.67928	0.247905	0.476482
GOBP_REGULATION_OF_PEPTIDYL_LYSINE_ACETYLATION	52	397	700	8906	0.0016773	1.66647	0.247905	0.520326
GOBP_POSITIVE_REGULATION_OF_HISTONE_ACETYLATION	26	423	281	9325	0.00170665	2.03974	0.247905	0.57326
OLF1_01	162	287	2791	6815	0.00173717	1.37829	0.247905	0.507885
GOBP_RESPONSE_TO_DIACYL_BACTERIAL_LIPOPEPTIDE	1	448	207	9399	0.00174039	0.101352	0.247905	0.608564
GOBP_METANEPHROS_DEVELOPMENT	95	354	1482	8124	0.0017477	1.4711	0.247905	0.507008
GOBP_CARDIAC_VENTRICLE_MORPHOGENESIS	80	369	1203	8403	0.0017852	1.51437	0.247905	0.563386
GOBP_MONOCARBOXYLIC_ACID_CATABOLIC_PROCESS	155	294	2656	6950	0.001796	1.37956	0.247905	0.554288
GOBP_HISTONE_EXCHANGE	17	432	152	9454	0.00185474	2.44758	0.247905	0.570195
REACTOME_MITOTIC_PROMETAPHASE	150	299	2549	7057	0.00186095	1.3889	0.247905	0.513304
GOBP_ADIPOSE_TISSUE_DEVELOPMENT	38	411	473	9133	0.00190406	1.78523	0.247905	0.508425
GOBP_REGULATION_OF_TAU_PROTEIN_KINASE_ACTIVITY	13	436	103	9503	0.00195583	2.75094	0.247905	0.648979
GOBP_STRIATED_MUSCLE_CELL_DIFFERENTIATION	259	190	4821	4785	0.00198019	1.35298	0.247905	0.562564
GOBP_ENUCLEATE_ERYTHROCYTE_DIFFERENTIATION	8	441	44	9562	0.0019805	3.94228	0.247905	0.730089
GOBP_MATURE_CONVENTIONAL_DENDRITIC_CELL_DIFFERENTIATION	2	447	0	9606	0.00198977	inf	0.247905	1
GOBP_BLOOD_VESSEL_ENDOTHELIAL_CELL_PROLIFERATION_INVOLVED_IN_SPROUTING_ANGIOGENESIS	30	419	346	9260	0.0019924	1.91621	0.247905	0.525431
SP1_Q2_01	139	310	2338	7268	0.00201572	1.39387	0.247905	0.53806
GOBP_PARAXIAL_MESODERM_MORPHOGENESIS	9	440	55	9551	0.00201659	3.55202	0.247905	0.533584
GOBP_TRANSMEMBRANE_RECEPTOR_PROTEIN_SERINE_THREONINE_KINASE_SIGNALING_PATHWAY	203	246	3640	5966	0.00204705	1.35252	0.247905	0.518879
GOBP_GENE_SILENCING_BY_RNA	74	375	1106	8500	0.0020606	1.51658	0.247905	0.548179
GOBP_MACROPHAGE_CYTOKINE_PRODUCTION	10	439	509	9097	0.00213412	0.407114	0.249224	0.512599
GOBP_P_BODY_ASSEMBLY	11	438	79	9527	0.00214128	3.02864	0.249224	0.602262
GOBP_PROTEIN_DNA_COMPLEX_SUBUNIT_ORGANIZATION	94	355	1474	8132	0.00214219	1.46083	0.249224	0.549294
GOBP_AORTIC_VALVE_MORPHOGENESIS	46	403	609	8997	0.00224698	1.68629	0.254194	0.557648
REACTOME_ABERRANT_REGULATION_OF_MITOTIC_G1_S_TRANSITION_IN_CANCER_DUE_TO_RB1_DEFECTS	12	437	92	9514	0.00225017	2.83972	0.254194	0.631215
GOBP_REGULATION_OF_MITOTIC_CELL_CYCLE	238	211	4382	5224	0.00225694	1.3447	0.254194	0.529038
HOXD11_TARGET_GENES	96	353	1522	8084	0.00246673	1.44447	0.274897	0.511841
GOBP_DIENCEPHALON_DEVELOPMENT	60	389	863	8743	0.00256129	1.56261	0.281276	0.557958
GOBP_MITOCHONDRIAL_MEMBRANE_ORGANIZATION	22	427	852	8754	0.0025771	0.529373	0.281276	0.548623
GOBP_POSITIVE_REGULATION_OF_FATTY_ACID_TRANSPORT	31	418	367	9239	0.00263177	1.867	0.284312	0.53643
GOBP_HYPOTHALAMUS_DEVELOPMENT	22	427	229	9377	0.002693	2.10971	0.287988	0.535541
GOBP_REGULATION_OF_MACROPHAGE_DIFFERENTIATION	31	418	369	9237	0.00272277	1.85648	0.288259	0.53841
GOBP_DEVELOPMENT_OF_PRIMARY_FEMALE_SEXUAL_CHARACTERISTICS	86	363	1332	8274	0.00276511	1.47165	0.289844	0.532208
REACTOME_TRANSLOCATION_OF_SLC2A4_GLUT4_TO_THE_PLASMA_MEMBRANE	40	409	518	9088	0.00292927	1.71583	0.300061	0.525975
ZNF660_TARGET_GENES	284	165	5386	4220	0.00294331	1.34859	0.300061	0.495694
REACTOME_RHOT1_GTPASE_CYCLE	16	433	146	9460	0.00294761	2.39425	0.300061	0.56218
GOBP_DOLICHOL_METABOLIC_PROCESS	6	443	27	9579	0.00303859	4.80512	0.306377	0.658103
GOBP_POSITIVE_REGULATION_OF_MACROPHAGE_CYTOKINE_PRODUCTION	7	442	407	9199	0.00321589	0.35795	0.321195	0.542286
GOBP_ONE_CARBON_COMPOUND_TRANSPORT	19	430	190	9416	0.00324968	2.18977	0.321536	0.554841
GOBP_TRIGLYCERIDE_CATABOLIC_PROCESS	60	389	868	8738	0.00335496	1.55272	0.328879	0.558909
GOBP_REGULATION_OF_PROTEIN_ACETYLATION	54	395	766	8840	0.00347239	1.57768	0.337267	0.536836
ZNF423_TARGET_GENES	369	80	7329	2277	0.00361023	1.43303	0.347468	0.530688
GOBP_REGULATION_OF_GENE_EXPRESSION_EPIGENETIC	71	378	1070	8536	0.00368818	1.49843	0.348111	0.542317
GOBP_LATE_ENDOSOME_TO_GOLGI_TRANSPORT	9	440	61	9545	0.00376287	3.20063	0.348111	0.55513
AR_03	39	410	508	9098	0.00377163	1.70358	0.348111	0.523738
GOBP_DNA_PROTECTION	13	436	112	9494	0.00378857	2.52748	0.348111	0.662741
GOBP_NEUTRAL_LIPID_CATABOLIC_PROCESS	64	385	949	8657	0.0037965	1.51642	0.348111	0.547866
GOBP_POSITIVE_REGULATION_OF_INTERLEUKIN_12_PRODUCTION	16	433	667	8939	0.0038142	0.495217	0.348111	0.565021
GOBP_PROTEIN_CATABOLIC_PROCESS	329	120	6415	3191	0.0039915	1.36378	0.348159	0.504435
REACTOME_ZBP1_DAI_MEDIATED_INDUCTION_OF_TYPE_I_IFNS	16	433	153	9453	0.0040443	2.28302	0.348159	0.570195
REACTOME_METALLOPROTEASE_DUBS	13	436	113	9493	0.00405801	2.50485	0.348159	0.511762
GOBP_SERINE_FAMILY_AMINO_ACID_BIOSYNTHETIC_PROCESS	24	425	272	9334	0.00407435	1.93785	0.348159	0.567613
REACTOME_CELL_CYCLE	302	147	5810	3796	0.00409422	1.34227	0.348159	0.520372
GOBP_REGULATION_OF_PHOSPHATIDYLINOSITOL_3_KINASE_ACTIVITY	22	427	834	8772	0.00411567	0.54191	0.348159	0.544349
GOBP_CELLULAR_RESPONSE_TO_BACTERIAL_LIPOPROTEIN	4	445	296	9310	0.00412028	0.282721	0.348159	0.572147
GOBP_VENTRICULAR_CARDIAC_MUSCLE_TISSUE_MORPHOGENESIS	62	387	913	8693	0.00413974	1.52539	0.348159	0.51392
GOBP_MYOFIBROBLAST_DIFFERENTIATION	9	440	62	9544	0.00414357	3.14868	0.348159	0.559392
GOBP_D_ASPARTATE_IMPORT_ACROSS_PLASMA_MEMBRANE	9	440	62	9544	0.00414357	3.14868	0.348159	0.559392
GOBP_REGULATION_OF_LYMPHOCYTE_MIGRATION	35	414	443	9163	0.00419012	1.74865	0.348523	0.569436
GOBP_CELL_DIVISION	299	150	5748	3858	0.00421375	1.33791	0.348523	0.490359
GOBP_POSITIVE_REGULATION_OF_DNA_DEPENDENT_DNA_REPLICATION	18	431	179	9427	0.00426302	2.19946	0.349865	0.601912
GOBP_CYTOKINETIC_PROCESS	66	383	983	8623	0.00430153	1.51165	0.350124	0.477906
GOBP_CYTOKINESIS	153	296	2668	6938	0.0043582	1.34415	0.350124	0.519232
GOBP_IN_UTERO_EMBRYONIC_DEVELOPMENT	213	236	3902	5704	0.00438288	1.31935	0.350124	0.523525
GOBP_LIPID_OXIDATION	138	311	2370	7236	0.00439846	1.35478	0.350124	0.503329
GOBP_REGULATION_OF_REMOVAL_OF_SUPEROXIDE_RADICALS	0	449	129	9477	0.00446729	0	0.352949	0.519914
REACTOME_OAS_ANTIVIRAL_RESPONSE	0	449	132	9474	0.00456416	0	0.357932	0.528815
REACTOME_M_PHASE	204	245	3712	5894	0.00471974	1.32211	0.367411	0.519956
GOBP_L_SERINE_METABOLIC_PROCESS	18	431	183	9423	0.00482232	2.15047	0.371938	0.60609
GOBP_CARDIAC_SEPTUM_DEVELOPMENT	116	333	1941	7665	0.00484816	1.37563	0.371938	0.510654
GOBP_POSITIVE_REGULATION_OF_BINDING	122	327	2060	7546	0.00488821	1.36666	0.372144	0.519464
CEBPB_02	181	268	3250	6356	0.00508704	1.32082	0.372144	0.508032
GOBP_FATTY_ACID_BETA_OXIDATION_USING_ACYL_COA_DEHYDROGENASE	20	429	211	9395	0.00517409	2.07581	0.372144	0.52057
GOBP_PLASMA_MEMBRANE_FUSION	9	440	450	9156	0.00520135	0.416182	0.372144	0.48779
REACTOME_SELENOAMINO_ACID_METABOLISM	36	413	467	9139	0.0052391	1.70582	0.372144	0.578835
GOBP_ORGANIC_ACID_CATABOLIC_PROCESS	218	231	4018	5588	0.00528296	1.31247	0.372144	0.525084
AR_02	25	424	292	9314	0.00528502	1.88073	0.372144	0.488322
GOBP_REGULATION_OF_FATTY_ACID_TRANSPORT	38	411	505	9101	0.00528962	1.66625	0.372144	0.522053
LMX1B_TARGET_GENES	27	422	324	9282	0.00536009	1.83294	0.372144	0.597913
GOBP_POSITIVE_REGULATION_OF_ORGANIC_ACID_TRANSPORT	38	411	506	9100	0.00536858	1.66277	0.372144	0.522768
GOBP_MUSCLE_ORGAN_MORPHOGENESIS	93	356	1500	8106	0.00537179	1.41172	0.372144	0.508805
GOBP_ICOSANOID_TRANSPORT	84	365	1332	8274	0.00538941	1.42954	0.372144	0.531973
ADCYAP1_TARGET_GENES	20	429	213	9393	0.00540838	2.05588	0.372144	0.523064
GOBP_PARAXIAL_MESODERM_FORMATION	8	441	53	9553	0.00546561	3.26976	0.372144	0.525942
REACTOME_BMAL1_CLOCK_NPAS2_ACTIVATES_CIRCADIAN_GENE_EXPRESSION	8	441	417	9189	0.00547113	0.399746	0.372144	0.548985
GOBP_FEMALE_SEX_DIFFERENTIATION	98	351	1600	8006	0.00550763	1.39706	0.372144	0.519154
HEN1_02	148	301	2578	7028	0.00553602	1.34043	0.372144	0.51457
GOBP_ACTIN_FILAMENT_SEVERING	41	408	556	9050	0.00555148	1.63568	0.372144	0.539349
GOBP_BLOOD_VESSEL_MORPHOGENESIS	316	133	6145	3461	0.00555739	1.33818	0.372144	0.545569
GOBP_REGULATION_OF_GENE_SILENCING_BY_RNA	36	413	472	9134	0.00557641	1.68683	0.372144	0.507513
GOBP_FUSION_OF_SPERM_TO_EGG_PLASMA_MEMBRANE_INVOLVED_IN_SINGLE_FERTILIZATION	8	441	422	9184	0.00558902	0.394794	0.372144	0.549795
GOBP_CELLULAR_RESPONSE_TO_HYDROPEROXIDE	4	445	284	9322	0.00564557	0.295047	0.37356	0.560624
GOBP_POSITIVE_REGULATION_OF_REACTIVE_OXYGEN_SPECIES_BIOSYNTHETIC_PROCESS	7	442	385	9221	0.00569651	0.379309	0.37459	0.531603
GOBP_REGULATION_OF_BMP_SIGNALING_PATHWAY	85	364	1357	8249	0.00579683	1.41951	0.375993	0.535121
GOBP_NEURON_CELL_CELL_ADHESION	5	444	319	9287	0.00582776	0.327847	0.375993	0.585285
RFX1_01	138	311	3573	6033	0.00587161	0.749237	0.375993	0.515789
REACTOME_CELL_CYCLE_MITOTIC	253	196	4769	4837	0.00588019	1.30922	0.375993	0.530378
GOBP_CHROMATIN_DISASSEMBLY	12	437	105	9501	0.00593093	2.48473	0.375993	0.651219
GOBP_HYPOTHALAMUS_GONADOTROPHIN_RELEASING_HORMONE_NEURON_DIFFERENTIATION	12	437	105	9501	0.00593093	2.48473	0.375993	0.651219
GOBP_MICROGLIAL_CELL_PROLIFERATION	8	441	54	9552	0.00603726	3.20887	0.375998	0.756367
GOBP_PROTEIN_DNA_COMPLEX_ASSEMBLY	70	379	1075	8531	0.00604998	1.46572	0.375998	0.493731
GOBP_OUTFLOW_TRACT_MORPHOGENESIS	70	379	1075	8531	0.00604998	1.46572	0.375998	0.493731
GOBP_REGULATION_OF_CYTOPLASMIC_MRNA_PROCESSING_BODY_ASSEMBLY	3	446	6	9600	0.00607308	10.7623	0.375998	1
GOBP_CELLULAR_LIPID_CATABOLIC_PROCESS	221	228	4092	5514	0.00625297	1.30614	0.380004	0.526459
GOBP_NEGATIVE_REGULATION_OF_MITOTIC_CELL_CYCLE	146	303	2547	7059	0.00633294	1.33544	0.380004	0.5134
GOBP_CARBOHYDRATE_DERIVATIVE_BIOSYNTHETIC_PROCESS	282	167	5399	4207	0.00633434	1.31581	0.380004	0.526876
GOBP_MONOCARBOXYLIC_ACID_METABOLIC_PROCESS	328	121	6421	3185	0.00639212	1.34461	0.380004	0.537454
REACTOME_TLR3_MEDIATED_TICAM1_DEPENDENT_PROGRAMMED_CELL_DEATH	7	442	43	9563	0.00639312	3.5221	0.380004	0.726778
GOBP_T_CELL_APOPTOTIC_PROCESS	48	401	677	8929	0.00648481	1.57874	0.380004	0.576345
GOBP_REGULATION_OF_REACTIVE_OXYGEN_SPECIES_BIOSYNTHETIC_PROCESS	13	436	560	9046	0.00649616	0.481643	0.380004	0.531749
GOBP_AMYLOID_PRECURSOR_PROTEIN_METABOLIC_PROCESS	57	392	841	8765	0.00651955	1.51546	0.380004	0.498198
GOBP_CHROMATIN_ASSEMBLY_OR_DISASSEMBLY	75	374	1171	8435	0.00654213	1.4445	0.380004	0.509833
GOBP_TRIGEMINAL_GANGLION_DEVELOPMENT	11	438	93	9513	0.00657836	2.56894	0.380004	0.631215
GOBP_SPINAL_CORD_ASSOCIATION_NEURON_DIFFERENTIATION	11	438	93	9513	0.00657836	2.56894	0.380004	0.631215
GOBP_CRANIAL_GANGLION_DEVELOPMENT	11	438	93	9513	0.00657836	2.56894	0.380004	0.631215
GOBP_ESTABLISHMENT_OF_MITOCHONDRION_LOCALIZATION	30	419	377	9229	0.0066044	1.75275	0.380004	0.539253
GOBP_REGULATION_OF_DENDRITE_EXTENSION	0	449	123	9483	0.00679636	0	0.388223	0.504754
GOBP_PORE_COMPLEX_ASSEMBLY	35	414	458	9148	0.00682059	1.68861	0.388223	0.576318
AP2_Q3	74	375	2093	7513	0.00686317	0.708345	0.388558	0.51889
GOBP_PEPTIDYL_HISTIDINE_MODIFICATION	19	430	200	9406	0.00693135	2.07807	0.389911	0.505433
GOBP_PURINE_DEOXYRIBONUCLEOSIDE_TRIPHOSPHATE_METABOLIC_PROCESS	9	440	68	9538	0.00709903	2.86905	0.389911	0.585188
GOBP_REGULATION_OF_RESPIRATORY_GASEOUS_EXCHANGE_BY_NERVOUS_SYSTEM_PROCESS	9	440	68	9538	0.00709903	2.86905	0.389911	0.585188
GOBP_REGULATION_OF_PROTEIN_LOCALIZATION_TO_CHROMATIN	7	442	44	9562	0.00713302	3.44169	0.389911	0.728331
REACTOME_DISEASES_OF_MITOTIC_CELL_CYCLE	14	435	133	9473	0.00713911	2.29232	0.389911	0.542787
GOBP_BUD_ELONGATION_INVOLVED_IN_LUNG_BRANCHING	14	435	133	9473	0.00713911	2.29232	0.389911	0.542787
GOBP_POSITIVE_REGULATION_BY_HOST_OF_VIRAL_GENOME_REPLICATION	6	443	33	9573	0.00714488	3.929	0.389911	0.692921
GOBP_DIACYLGLYCEROL_METABOLIC_PROCESS	43	406	597	9009	0.00722753	1.59825	0.392399	0.552747
GOBP_CYSTEINE_METABOLIC_PROCESS	17	432	177	9429	0.00738425	2.09632	0.398863	0.597177
GOBP_REGULATION_OF_RESPIRATORY_SYSTEM_PROCESS	13	436	115	9491	0.00742303	2.46077	0.398922	0.517077
GOBP_NEGATIVE_REGULATION_OF_FIBROBLAST_PROLIFERATION	3	446	247	9359	0.00747271	0.25487	0.399563	0.534206
GOBP_NEGATIVE_REGULATION_OF_MACROPHAGE_CHEMOTAXIS	19	430	205	9401	0.00764011	2.02631	0.40597	0.510308
GOBP_REGULATION_OF_MACROPHAGE_CHEMOTAXIS	35	414	467	9139	0.00767283	1.65443	0.40597	0.578418
REACTOME_INTERLEUKIN_6_FAMILY_SIGNALING	7	442	379	9227	0.00771014	0.385565	0.40597	0.528521
AFP1_Q6	124	325	3232	6374	0.00774838	0.752452	0.40597	0.50587
REACTOME_METABOLISM_OF_INGESTED_SEMET_SEC_MESEC_INTO_H2SE	13	436	117	9489	0.00782874	2.4182	0.40597	0.522867
GGATTA_PITX2_Q2	311	138	6053	3553	0.00787024	1.32284	0.40597	0.515166
GOBP_TELOMERE_MAINTENANCE_VIA_SEMI_CONSERVATIVE_REPLICATION	4	445	280	9326	0.00789845	0.29939	0.40597	0.558613
GOBP_RIG_I_SIGNALING_PATHWAY	5	444	309	9297	0.00789929	0.338822	0.40597	0.577261
REACTOME_UBIQUINOL_BIOSYNTHESIS	8	441	57	9549	0.00802649	3.03903	0.409797	0.536637
REACTOME_REGULATION_OF_INSULIN_SECRETION	20	429	745	8861	0.00805118	0.554497	0.409797	0.523412
GOBP_MITOTIC_CYTOKINETIC_PROCESS	29	420	363	9243	0.0081286	1.75815	0.411759	0.531603
GOBP_APOPTOTIC_PROCESS_INVOLVED_IN_DEVELOPMENT	53	396	778	8828	0.00823267	1.51867	0.413086	0.539129
GOBP_LEUKOCYTE_MIGRATION	217	232	4026	5580	0.00823285	1.29638	0.413086	0.493804
GOBP_NEUTROPHIL_EXTRAVASATION	16	433	161	9445	0.00838564	2.16774	0.418768	0.584832
GOBP_REGULATION_OF_LEUKOCYTE_MIGRATION	121	328	2076	7530	0.0085366	1.33807	0.424305	0.539892
REACTOME_APC_C_MEDIATED_DEGRADATION_OF_CELL_CYCLE_PROTEINS	25	424	301	9305	0.00875042	1.82274	0.430731	0.585469
GOBP_PLACENTA_DEVELOPMENT	39	410	1233	8373	0.00877972	0.64595	0.430731	0.537538
UBP1_TARGET_GENES	413	36	8446	1160	0.00884747	1.57563	0.430731	0.50181
GOBP_VENTRICULAR_SEPTUM_DEVELOPMENT	80	369	1282	8324	0.00889759	1.40769	0.430731	0.526115
GOBP_L_ALANINE_TRANSPORT	14	435	138	9468	0.00890433	2.2081	0.430731	0.553462
REACTOME_MITOTIC_G2_G2_M_PHASES	137	312	2398	7208	0.00897164	1.31987	0.430731	0.523018
GOBP_RESPONSE_TO_BMP	117	332	1995	7611	0.00900117	1.34446	0.430731	0.514364
GOBP_REGULATION_OF_NERVOUS_SYSTEM_PROCESS	78	371	2173	7433	0.00904979	0.719159	0.430731	0.524241
GOBP_REGULATION_OF_RESPIRATORY_GASEOUS_EXCHANGE	16	433	164	9442	0.00905247	2.12742	0.430731	0.585044
GOBP_CENTROMERE_COMPLEX_ASSEMBLY	21	428	241	9365	0.00907273	1.90663	0.430731	0.542705
GOBP_POSITIVE_REGULATION_OF_POSTTRANSCRIPTIONAL_GENE_SILENCING	25	424	304	9302	0.00918583	1.80417	0.434154	0.541671
GOBP_POSITIVE_REGULATION_OF_LIPID_TRANSPORT	95	354	1571	8035	0.00928347	1.37256	0.434391	0.516427
GOBP_MOTOR_NEURON_AXON_GUIDANCE	27	422	338	9268	0.00932181	1.75437	0.434391	0.517066
GOBP_MITOCHONDRION_LOCALIZATION	45	404	641	8965	0.00934304	1.55784	0.434391	0.502583
RTAAACA_FREAC2_01	357	92	7113	2493	0.00935609	1.36003	0.434391	0.507527
GOBP_DENDRITE_DEVELOPMENT	180	269	3265	6341	0.00939601	1.29956	0.434391	0.541683
GOBP_REGULATION_OF_TRANSLATIONAL_FIDELITY	19	430	213	9393	0.00947503	1.94854	0.436065	0.522339
REACTOME_TRYPTOPHAN_CATABOLISM	13	436	123	9483	0.00961766	2.29878	0.436065	0.529575
GOBP_SEMI_LUNAR_VALVE_DEVELOPMENT	48	401	698	8908	0.0096332	1.52764	0.436065	0.518362
REACTOME_REGULATION_OF_FOXO_TRANSCRIPTIONAL_ACTIVITY_BY_ACETYLATION	7	442	47	9559	0.00973394	3.221	0.436065	0.518609
TAATTA_CHX10_01	362	87	7233	2373	0.00973635	1.36511	0.436065	0.500372
GOBP_GRANULOCYTE_MIGRATION	96	353	1595	8011	0.00975617	1.36591	0.436065	0.477746
GOBP_EPITHELIAL_MESENCHYMAL_CELL_SIGNALING	14	435	140	9466	0.0097602	2.17609	0.436065	0.558427
ZNF7_TARGET_GENES	303	146	5894	3712	0.00976173	1.30704	0.436065	0.518773
GOBP_REGULATION_OF_LAMELLIPODIUM_ASSEMBLY	51	398	755	8851	0.0098327	1.50222	0.43739	0.476452
REACTOME_ROLE_OF_SECOND_MESSENGERS_IN_NETRIN_1_SIGNALING	11	438	99	9507	0.00991508	2.41172	0.439209	0.490268
E2F5_TARGET_GENES	373	76	7490	2116	0.0100133	1.38653	0.441714	0.520353
REACTOME_COPI_MEDIATED_ANTEROGRADE_TRANSPORT	78	371	1250	8356	0.0100808	1.40543	0.442843	0.569102
GOBP_GLIAL_CELL_APOPTOTIC_PROCESS	14	435	141	9465	0.0102223	2.16043	0.444981	0.559523
GOBP_EGG_ACTIVATION	14	435	141	9465	0.0102223	2.16043	0.444981	0.559523
CMYB_01	83	366	2276	7330	0.0103064	0.730346	0.444981	0.494494
REACTOME_SIGNALING_BY_NOTCH4	35	414	469	9137	0.0103324	1.64702	0.444981	0.579289
GOBP_ANTEROGRADE_AXONAL_TRANSPORT_OF_MITOCHONDRION	10	439	86	9520	0.0103778	2.52159	0.444981	0.619583
GOBP_GLIAL_CELL_DERIVED_NEUROTROPHIC_FACTOR_RECEPTOR_SIGNALING_PATHWAY	0	449	116	9490	0.0103816	0	0.444981	0.648979
GOBP_PIGMENT_METABOLIC_PROCESS_INVOLVED_IN_PIGMENTATION	1	448	156	9450	0.0105226	0.135216	0.448398	0.559699
GOBP_NEGATIVE_REGULATION_OF_PROTEIN_IMPORT_INTO_NUCLEUS	1	448	157	9449	0.0105461	0.134341	0.448398	0.559966
GOBP_FOREBRAIN_VENTRICULAR_ZONE_PROGENITOR_CELL_DIVISION	9	440	73	9533	0.0106128	2.67114	0.449432	0.587834
GOBP_SHORT_CHAIN_FATTY_ACID_CATABOLIC_PROCESS	5	444	299	9307	0.0106768	0.35053	0.449657	0.57242
GOBP_REGULATION_OF_MONONUCLEAR_CELL_MIGRATION	63	386	971	8635	0.0107031	1.45143	0.449657	0.52512
GOBP_POSITIVE_REGULATION_OF_LAMELLIPODIUM_ASSEMBLY	43	406	614	8992	0.0107695	1.55107	0.450657	0.558801
GOBP_ASYMMETRIC_CELL_DIVISION	10	439	457	9149	0.0109943	0.456029	0.452431	0.567505
GOBP_FATTY_ACID_CATABOLIC_PROCESS	132	317	2303	7303	0.0110957	1.32045	0.452431	0.498824
GOBP_POSITIVE_REGULATION_OF_LIPID_KINASE_ACTIVITY	15	434	595	9011	0.011106	0.523429	0.452431	0.544365
GOBP_RIBONUCLEOSIDE_TRIPHOSPHATE_BIOSYNTHETIC_PROCESS	35	414	477	9129	0.0111611	1.61798	0.452431	0.584178
KEGG_JAK_STAT_SIGNALING_PATHWAY	40	409	1244	8362	0.0111849	0.657395	0.452431	0.563422
GOBP_CYTOPLASMIC_TRANSLATIONAL_ELONGATION	20	429	227	9379	0.0111915	1.92621	0.452431	0.530623
GOBP_NEGATIVE_REGULATION_OF_GENE_EXPRESSION_EPIGENETIC	46	403	671	8935	0.0112052	1.51993	0.452431	0.51139
GOBP_CYTOSKELETON_DEPENDENT_CYTOKINESIS	100	349	1677	7929	0.0112112	1.35475	0.452431	0.527179
GOBP_HYPOTHALAMUS_CELL_MIGRATION	12	437	108	9498	0.0112632	2.41495	0.452431	0.499001
GOBP_NEGATIVE_REGULATION_OF_HIPPO_SIGNALING	26	423	323	9283	0.0112798	1.76652	0.452431	0.597487
GOBP_PROTEIN_DEPALMITOYLATION	5	444	26	9580	0.0112859	4.14934	0.452431	0.648068
REACTOME_METABOLISM_OF_COFACTORS	13	436	127	9479	0.0113247	2.22544	0.452431	0.532587
GOBP_REGULATION_OF_PRODUCTION_OF_SMALL_RNA_INVOLVED_IN_GENE_SILENCING_BY_RNA	26	423	324	9282	0.0114211	1.76088	0.452864	0.509409
GOBP_MALE_MEIOSIS_I	26	423	324	9282	0.0114211	1.76088	0.452864	0.597675
GOBP_CELLULAR_RESPONSE_TO_PEPTIDE_HORMONE_STIMULUS	200	249	3704	5902	0.0115245	1.27985	0.455086	0.519744
GOBP_NEURAL_CREST_CELL_MIGRATION_INVOLVED_IN_AUTONOMIC_NERVOUS_SYSTEM_DEVELOPMENT	18	431	200	9406	0.0115631	1.96413	0.455086	0.50472
GOBP_REGULATION_OF_HISTONE_METHYLATION	47	402	684	8922	0.0116352	1.52503	0.45623	0.515099
REACTOME_IRAK4_DEFICIENCY_TLR2_4	12	437	509	9097	0.0117804	0.490773	0.458368	0.514027
ZC3H11A_TARGET_GENES	236	213	4457	5149	0.0117858	1.28001	0.458368	0.561498
GOBP_PROTEIN_DEPOLYMERIZATION	143	306	2531	7075	0.0118535	1.30632	0.458368	0.547896
GOBP_REGULATION_OF_NEUROTRANSMITTER_UPTAKE	24	425	293	9313	0.0118664	1.79492	0.458368	0.488322
REACTOME_APC_C_CDH1_MEDIATED_DEGRADATION_OF_CDC20_AND_OTHER_APC_C_CDH1_TARGETED_PROTEINS_IN_LATE_MITOSIS_EARLY_G1	22	427	261	9345	0.0119062	1.84473	0.458368	0.558272
GOBP_DIVALENT_INORGANIC_CATION_HOMEOSTASIS	259	190	4957	4649	0.0119742	1.27846	0.459316	0.529974
GOBP_CELLULAR_RESPONSE_TO_KETONE	35	414	1116	8490	0.0121161	0.643148	0.46308	0.544548
GOBP_AORTA_DEVELOPMENT	61	388	941	8665	0.0121799	1.44769	0.463846	0.518642
GOBP_DNA_UNWINDING_INVOLVED_IN_DNA_REPLICATION	20	429	721	8885	0.0125311	0.574506	0.475181	0.517493
GOBP_MAINTENANCE_OF_CELL_POLARITY	39	410	544	9062	0.0125959	1.58455	0.475181	0.534749
FOXR2_TARGET_GENES	87	362	1436	8170	0.0126122	1.36735	0.475181	0.50068
GOBP_PURINE_CONTAINING_COMPOUND_BIOSYNTHETIC_PROCESS	130	319	2282	7324	0.0128532	1.30793	0.478336	0.571777
GOBP_NUCLEOSOME_ORGANIZATION	51	398	763	8843	0.0128945	1.48512	0.478336	0.534959
GOBP_VESTIBULOCOCHLEAR_NERVE_DEVELOPMENT	13	436	130	9476	0.0128994	2.17339	0.478336	0.536229
GOBP_POSITIVE_REGULATION_OF_HISTONE_MODIFICATION	54	395	821	8785	0.0129282	1.46283	0.478336	0.493041
GOBP_SALIVA_SECRETION	7	442	50	9556	0.0129671	3.02679	0.478336	0.519769
GOBP_REGULATION_OF_CELLULAR_CARBOHYDRATE_CATABOLIC_PROCESS	7	442	50	9556	0.0129671	3.02679	0.478336	0.519769
GOBP_SULFUR_COMPOUND_BIOSYNTHETIC_PROCESS	110	339	1886	7720	0.0130448	1.32822	0.479532	0.505472
RP58_01	102	347	2699	6907	0.0131521	0.752241	0.480252	0.5185
GOBP_AMIDE_BIOSYNTHETIC_PROCESS	275	174	5304	4302	0.0131551	1.28189	0.480252	0.496718
REACTOME_METABOLISM_OF_WATER_SOLUBLE_VITAMINS_AND_COFACTORS	124	325	2165	7441	0.0132975	1.31133	0.483782	0.526454
REACTOME_TOLL_LIKE_RECEPTOR_TLR1_TLR2_CASCADE	40	409	1232	8374	0.0134018	0.664751	0.483896	0.46734
GOBP_MACROPHAGE_PROLIFERATION	8	441	63	9543	0.0134288	2.74787	0.483896	0.559392
GOBP_FATTY_ACID_METABOLIC_PROCESS	269	180	5183	4423	0.0134574	1.27531	0.483896	0.497563
REACTOME_LTC4_CYSLTR_MEDIATED_IL4_PRODUCTION	13	436	131	9475	0.0134835	2.15658	0.483896	0.537691
GOBP_POSITIVE_REGULATION_OF_CELLULAR_COMPONENT_ORGANIZATION	384	65	7774	1832	0.0135868	1.39219	0.485959	0.537076
GOBP_CELLULAR_RESPONSE_TO_LOW_DENSITY_LIPOPROTEIN_PARTICLE_STIMULUS	7	442	361	9245	0.0136431	0.405579	0.48633	0.608152
GOBP_REGULATION_OF_SUPRAMOLECULAR_FIBER_ORGANIZATION	242	207	4602	5004	0.0137008	1.27121	0.486746	0.468829
ZBED5_TARGET_GENES	324	125	6391	3215	0.0138011	1.30391	0.48867	0.505198
EGR_Q6	152	297	2724	6882	0.0138888	1.29299	0.488783	0.556901
GOBP_REGULATION_OF_SIGNALING_RECEPTOR_ACTIVITY	61	388	1744	7862	0.0139826	0.708736	0.488783	0.489235
AAAYWAACM_HFH4_01	163	286	2948	6658	0.0140004	1.28718	0.488783	0.530999
GOBP_AMINOACYL_TRNA_METABOLISM_INVOLVED_IN_TRANSLATIONAL_FIDELITY	17	432	185	9421	0.0140273	2.00397	0.488783	0.606193
GCNF_01	26	423	873	8733	0.0140773	0.614868	0.488783	0.553376
GOBP_RESPONSE_TO_LIPOTEICHOIC_ACID	10	439	444	9162	0.0140813	0.470049	0.488783	0.486158
GOBP_ESTABLISHMENT_OF_MEIOTIC_SPINDLE_LOCALIZATION	15	434	159	9447	0.0141277	2.05352	0.488789	0.57882
PITX2_Q2	164	285	2972	6634	0.0142314	1.28447	0.490068	0.498135
GOBP_REGULATION_OF_HEAT_GENERATION	6	443	39	9567	0.0142572	3.32245	0.490068	0.722518
GOBP_DE_NOVO_NAD_BIOSYNTHETIC_PROCESS	10	439	91	9515	0.0145299	2.38179	0.493897	0.629876
GOBP_T_HELPER_17_CELL_DIFFERENTIATION	5	444	293	9313	0.0145374	0.357939	0.493897	0.569943
REACTOME_FCGR_ACTIVATION	4	445	259	9347	0.0145565	0.324394	0.493897	0.543192
GOBP_REGULATION_OF_MACROPHAGE_MIGRATION	43	406	622	8984	0.0146342	1.52975	0.493897	0.496712
GOBP_DTMP_METABOLIC_PROCESS	5	444	28	9578	0.0146584	3.85216	0.493897	0.658103
REACTOME_FREE_FATTY_ACIDS_REGULATE_INSULIN_SECRETION	4	445	261	9345	0.0147037	0.321839	0.493897	0.54438
GOBP_VENTRICULAR_CARDIAC_MUSCLE_TISSUE_DEVELOPMENT	68	381	1077	8529	0.0147159	1.4134	0.493897	0.493731
KEGG_VALINE_LEUCINE_AND_ISOLEUCINE_BIOSYNTHESIS	13	436	133	9473	0.0147441	2.1237	0.493897	0.540973
NFY_C	137	312	2430	7176	0.0147885	1.29671	0.493897	0.506391
GOBP_CELLULAR_HOMEOSTASIS	356	93	7128	2478	0.014905	1.33076	0.496223	0.543037
GOBP_MEIOTIC_CELL_CYCLE	181	268	3326	6280	0.0149683	1.27521	0.496768	0.510726
GOBP_NEGATIVE_REGULATION_OF_ORGAN_GROWTH	1	448	149	9457	0.0152789	0.141674	0.505492	0.548882
GOBP_REGULATION_OF_HIPPO_SIGNALING	27	422	352	9254	0.0153961	1.68205	0.506736	0.527247
GOBP_ACETYL_COA_METABOLIC_PROCESS	43	406	629	8977	0.0154128	1.51155	0.506736	0.498634
GOBP_RESPONSE_TO_FATTY_ACID	36	413	1122	8484	0.0154601	0.659114	0.506736	0.544874
REACTOME_INFLAMMASOMES	21	428	250	9356	0.0155782	1.83622	0.508145	0.549595
GOBP_MITOTIC_CELL_CYCLE	336	113	6671	2935	0.015599	1.30821	0.508145	0.528944
GOBP_INTERLEUKIN_6_PRODUCTION	70	379	1942	7664	0.0157407	0.728895	0.511185	0.507184
GOBP_APOPTOTIC_PROCESS_INVOLVED_IN_HEART_MORPHOGENESIS	12	437	118	9488	0.0158265	2.20797	0.512307	0.522867
GOBP_CELLULAR_RESPONSE_TO_NUTRIENT	16	433	608	8998	0.015872	0.546858	0.512307	0.547422
GOBP_MACROPHAGE_MIGRATION	57	392	883	8723	0.0159427	1.43646	0.513025	0.506682
REACTOME_SEPARATION_OF_SISTER_CHROMATIDS	65	384	1030	8576	0.0160253	1.40939	0.514122	0.534921
NFMUE1_Q6	118	331	2056	7550	0.0161136	1.30912	0.515391	0.518837
GOBP_BEHAVIORAL_RESPONSE_TO_COCAINE	21	428	253	9353	0.0162631	1.81387	0.516442	0.553088
SIPA1_TARGET_GENES	105	344	1802	7804	0.0162801	1.32188	0.516442	0.498038
GOBP_REGULATION_OF_CELLULAR_RESPONSE_TO_GROWTH_FACTOR_STIMULUS	175	274	3211	6395	0.0163138	1.272	0.516442	0.506659
PAX3_TARGET_GENES	421	28	8686	920	0.0163529	1.59255	0.516442	0.562609
GOBP_TRANSITION_BETWEEN_FAST_AND_SLOW_FIBER	9	440	79	9527	0.0163903	2.46671	0.516442	0.597622
GOBP_LYMPHOCYTE_AGGREGATION	5	444	29	9577	0.016573	3.71893	0.520649	0.663489
GOBP_NEGATIVE_REGULATION_OF_RESPONSE_TO_EXTERNAL_STIMULUS	216	233	4071	5535	0.0167947	1.26042	0.526052	0.558086
GOBP_DEOXYRIBONUCLEOSIDE_TRIPHOSPHATE_BIOSYNTHETIC_PROCESS	7	442	53	9553	0.0169078	2.85456	0.526479	0.523942
REACTOME_PYRIMIDINE_SALVAGE	7	442	53	9553	0.0169078	2.85456	0.526479	0.523942
GOBP_CHEMICAL_HOMEOSTASIS	396	53	8073	1533	0.0170325	1.41882	0.526513	0.551634
GOBP_REGULATION_OF_PROTEIN_KINASE_C_SIGNALING	17	432	194	9412	0.017057	1.90917	0.526513	0.502312
GOBP_NEGATIVE_REGULATION_OF_PROTEIN_CONTAINING_COMPLEX_ASSEMBLY	121	328	2113	7493	0.0171066	1.30818	0.526513	0.485791
NKX25_01	45	404	1340	8266	0.0171078	0.687103	0.526513	0.528918
GOBP_ACTOMYOSIN_STRUCTURE_ORGANIZATION	223	226	4221	5385	0.0172567	1.25883	0.527893	0.527765
GOBP_CELLULAR_RESPONSE_TO_VITAMIN	13	436	518	9088	0.0172996	0.523113	0.527893	0.516322
GOBP_L_SERINE_BIOSYNTHETIC_PROCESS	14	435	145	9461	0.0173023	2.09994	0.527893	0.560348
GOBP_MACROPHAGE_CHEMOTAXIS	38	411	546	9060	0.0174	1.53418	0.52935	0.535238
GOBP_BLASTOCYST_GROWTH	17	432	195	9411	0.0175145	1.89918	0.530911	0.502372
GOBP_CELLULAR_RESPONSE_TO_GONADOTROPIN_STIMULUS	7	442	344	9262	0.0175612	0.426405	0.530911	0.51037
GOBP_T_CELL_LINEAGE_COMMITMENT	7	442	348	9258	0.0176836	0.421322	0.530911	0.514746
GOBP_INTESTINAL_LIPID_ABSORPTION	15	434	575	9031	0.0176969	0.542837	0.530911	0.504967
PPAR_DR1_Q2	154	295	3837	5769	0.0177876	0.784888	0.530911	0.521288
GOBP_MYOBLAST_DIFFERENTIATION	80	369	1323	8283	0.017792	1.35735	0.530911	0.5309
PAX7_TARGET_GENES	295	154	5771	3835	0.0178024	1.27296	0.530911	0.554171
WGGAATGY_TEF1_Q6	240	209	4584	5022	0.0179019	1.25805	0.531001	0.498771
GOBP_AMINO_ACID_IMPORT_ACROSS_PLASMA_MEMBRANE	36	413	506	9100	0.0179403	1.56763	0.531001	0.521373
ZNF524_TARGET_GENES	171	278	3135	6471	0.0180127	1.26965	0.531001	0.504642
GOBP_EYE_PIGMENTATION	2	447	181	9425	0.0180506	0.232984	0.531001	0.586144
GOBP_POSITIVE_REGULATION_OF_NATURAL_KILLER_CELL_CHEMOTAXIS	3	446	10	9596	0.0181019	6.45471	0.531001	1
GOBP_REGULATION_OF_LAMELLIPODIUM_ORGANIZATION	67	382	1075	8531	0.0181284	1.39188	0.531001	0.54254
GOBP_NEGATIVE_REGULATION_OF_CD4_POSITIVE_ALPHA_BETA_T_CELL_PROLIFERATION	2	447	3	9603	0.0181864	14.3221	0.531001	1
REACTOME_THROMBOXANE_SIGNALLING_THROUGH_TP_RECEPTOR	2	447	184	9422	0.0182389	0.229112	0.531001	0.588097
GOBP_MONOCYTE_DIFFERENTIATION	33	416	459	9147	0.0182568	1.58084	0.531001	0.500852
GOBP_NEGATIVE_REGULATION_OF_IMMUNE_RESPONSE	65	384	1814	7792	0.0185167	0.727099	0.535752	0.495937
REACTOME_RETINOID_CYCLE_DISEASE_EVENTS	6	443	312	9294	0.0185638	0.403455	0.535752	0.488715
KEGG_GLYCEROLIPID_METABOLISM	45	404	671	8935	0.0185719	1.48321	0.535752	0.511344
GOBP_LYMPHOCYTE_APOPTOTIC_PROCESS	72	377	1170	8436	0.0186519	1.37703	0.536301	0.508829
GOBP_REGULATION_OF_SULFUR_METABOLIC_PROCESS	2	447	187	9419	0.0186923	0.225365	0.536301	0.534681
KEGG_ADIPOCYTOKINE_SIGNALING_PATHWAY	30	419	966	8640	0.0187794	0.640389	0.536942	0.518123
GOBP_NEGATIVE_REGULATION_OF_CELL_PROJECTION_ORGANIZATION	125	324	2204	7402	0.0188387	1.29569	0.536942	0.548193
GOBP_POSITIVE_REGULATION_OF_DNA_BINDING	33	416	462	9144	0.0189026	1.57005	0.536942	0.502625
REACTOME_ONCOGENE_INDUCED_SENESCENCE	17	432	198	9408	0.0190387	1.86981	0.536942	0.503126
GOBP_METAL_ION_HOMEOSTASIS	304	145	5972	3634	0.019057	1.27577	0.536942	0.517273
ZNF667_TARGET_GENES	93	356	1572	8034	0.0191641	1.3351	0.536942	0.51645
GOBP_CELLULAR_RESPONSE_TO_HORMONE_STIMULUS	280	169	5445	4161	0.019182	1.26611	0.536942	0.526416
GOBP_REGULATION_OF_ANOIKIS	5	444	280	9326	0.0193278	0.37508	0.536942	0.55902
GOBP_NUCLEOBASE_CONTAINING_SMALL_MOLECULE_METABOLIC_PROCESS	277	172	5382	4224	0.0194047	1.26395	0.536942	0.527095
GOBP_THYROID_HORMONE_TRANSPORT	16	433	176	9430	0.0194133	1.97984	0.536942	0.594407
GOBP_REGULATION_OF_RECEPTOR_SIGNALING_PATHWAY_VIA_STAT	44	405	1311	8295	0.0194148	0.687403	0.536942	0.524503
REACTOME_PHENYLALANINE_AND_TYROSINE_METABOLISM	3	446	216	9390	0.0194403	0.292414	0.536942	0.620076
GOBP_REGULATION_OF_NUCLEAR_DIVISION	99	350	1693	7913	0.0194468	1.32206	0.536942	0.528233
CCCNNGGGAR_OLF1_01	196	253	3655	5951	0.0194888	1.26136	0.536942	0.551508
REACTOME_COBALAMIN_CBL_VITAMIN_B12_TRANSPORT_AND_METABOLISM	31	418	425	9181	0.0195173	1.60209	0.536942	0.560641
GOBP_UREA_TRANSPORT	14	435	150	9456	0.0195895	2.02887	0.536942	0.563952
GOBP_POSITIVE_REGULATION_OF_MUSCLE_CELL_DIFFERENTIATION	56	393	877	8729	0.0197582	1.41827	0.536942	0.505245
GOBP_RETINAL_METABOLIC_PROCESS	9	440	401	9205	0.0197946	0.469536	0.536942	0.540272
GOBP_BIOLOGICAL_PROCESS_INVOLVED_IN_SYMBIOTIC_INTERACTION	167	282	3056	6550	0.0198034	1.26927	0.536942	0.501376
GOBP_MUSCLE_CELL_DEVELOPMENT	227	222	4312	5294	0.0198139	1.25539	0.536942	0.528539
GOBP_REGULATION_OF_NEURON_PROJECTION_DEVELOPMENT	270	179	5232	4374	0.0198322	1.26102	0.536942	0.497279
GOBP_ESTABLISHMENT_OF_CENTROSOME_LOCALIZATION	9	440	402	9204	0.0198323	0.468318	0.536942	0.540706
REACTOME_ROLE_OF_PHOSPHOLIPIDS_IN_PHAGOCYTOSIS	14	435	546	9060	0.0198811	0.534041	0.536942	0.526854
GOBP_CENP_A_CONTAINING_CHROMATIN_ORGANIZATION	7	442	55	9551	0.0199634	2.75019	0.537038	0.528224
GOBP_DNA_PACKAGING	94	355	1598	8008	0.0200372	1.32693	0.537038	0.518696
GOBP_NEGATIVE_CHEMOTAXIS	65	384	1037	8569	0.0200598	1.39873	0.537038	0.536802
GOBP_RESOLUTION_OF_RECOMBINATION_INTERMEDIATES	3	446	221	9385	0.0200876	0.285646	0.537038	0.624338
GOBP_RESPONSE_TO_GROWTH_FACTOR	295	154	5784	3822	0.0202928	1.2658	0.541158	0.521417
GOBP_REGULATION_OF_FEVER_GENERATION	4	445	20	9586	0.0204954	4.30831	0.544354	0.624811
REACTOME_RECRUITMENT_OF_MITOTIC_CENTROSOME_PROTEINS_AND_COMPLEXES	101	348	1735	7871	0.0206059	1.31666	0.544354	0.532077
GOBP_DORSAL_ROOT_GANGLION_DEVELOPMENT	11	438	107	9499	0.0206414	2.22953	0.544354	0.495918
GOBP_NUCLEOSIDE_TRIPHOSPHATE_METABOLIC_PROCESS	65	384	1045	8561	0.0206439	1.38672	0.544354	0.537616
REACTOME_METAL_ION_SLC_TRANSPORTERS	26	423	345	9261	0.0206697	1.64995	0.544354	0.520856
GOBP_POSITIVE_REGULATION_OF_CARDIAC_MUSCLE_CELL_DIFFERENTIATION	14	435	152	9454	0.020748	2.00175	0.544904	0.566146
GOBP_ANATOMICAL_STRUCTURE_ARRANGEMENT	18	431	209	9397	0.0207935	1.87775	0.544904	0.624943
GOBP_POSITIVE_REGULATION_OF_HEAT_GENERATION	5	444	31	9575	0.0208845	3.47828	0.545886	0.674842
GOBP_DIACYLGLYCEROL_BIOSYNTHETIC_PROCESS	26	423	346	9260	0.0209923	1.64501	0.545886	0.521671
GOBP_PROTEIN_DNA_COMPLEX_DISASSEMBLY	8	441	69	9537	0.0211022	2.50734	0.545886	0.585188
GOBP_LEUKOTRIENE_SIGNALING_PATHWAY	8	441	69	9537	0.0211022	2.50734	0.545886	0.585188
GOBP_ATTACHMENT_OF_SPINDLE_MICROTUBULES_TO_KINETOCHORE	34	415	482	9124	0.0211452	1.55085	0.545886	0.510741
GOBP_ANATOMICAL_STRUCTURE_FORMATION_INVOLVED_IN_MORPHOGENESIS	420	29	8676	930	0.0212117	1.55244	0.545886	0.565918
GOBP_VERY_LONG_CHAIN_FATTY_ACID_CATABOLIC_PROCESS	12	437	125	9481	0.0212584	2.08278	0.545886	0.530123
GOBP_PEPTIDYL_LYSINE_ACETYLATION	115	334	2019	7587	0.0213381	1.29385	0.545886	0.515955
GOBP_NEGATIVE_REGULATION_OF_TRANSMEMBRANE_RECEPTOR_PROTEIN_SERINE_THREONINE_KINASE_SIGNALING_PATHWAY	90	359	1526	8080	0.0213445	1.32741	0.545886	0.511342
GOBP_REGULATION_OF_SKELETAL_MUSCLE_ADAPTATION	9	440	83	9523	0.0213466	2.34685	0.545886	0.607503
MAF_Q6	90	359	2391	7215	0.0215247	0.756493	0.547649	0.501562
GOBP_POSITIVE_REGULATION_OF_GLUCOSE_IMPORT	11	438	461	9145	0.0215378	0.498197	0.547649	0.567962
CSHL1_TARGET_GENES	132	317	2353	7253	0.0216113	1.28354	0.547649	0.53822
GOBP_HEPATIC_STELLATE_CELL_ACTIVATION	7	442	56	9550	0.0216271	2.70079	0.547649	0.530776
GOBP_DORSAL_SPINAL_CORD_DEVELOPMENT	16	433	182	9424	0.0216742	1.91336	0.547649	0.603637
P300_01	124	325	2195	7411	0.0217603	1.28819	0.548516	0.491606
COREBINDINGFACTOR_Q6	146	303	3639	5967	0.0218952	0.790104	0.550463	0.517166
GOBP_T_HELPER_17_TYPE_IMMUNE_RESPONSE	13	436	510	9096	0.0219416	0.531786	0.550463	0.515556
GOBP_MALE_MEIOTIC_NUCLEAR_DIVISION	66	383	1069	8537	0.0220419	1.37617	0.551035	0.541367
GOBP_ESCRT_COMPLEX_DISASSEMBLY	11	438	109	9497	0.0222179	2.18816	0.551035	0.658515
GOBP_SYMPATHETIC_GANGLION_DEVELOPMENT	11	438	109	9497	0.0222179	2.18816	0.551035	0.658515
GOBP_MACROPHAGE_DIFFERENTIATION	47	402	715	8891	0.0222315	1.45384	0.551035	0.523108
GOBP_NUCLEOSIDE_PHOSPHATE_BIOSYNTHETIC_PROCESS	153	296	2779	6827	0.0222384	1.26982	0.551035	0.524005
REACTOME_CYCLIN_D_ASSOCIATED_EVENTS_IN_G1	24	425	314	9292	0.0222767	1.6711	0.551035	0.591098
GOBP_REGULATION_OF_MICROTUBULE_NUCLEATION	0	449	96	9510	0.0225717	0	0.555924	0.619583
GOBP_REGULATION_OF_TRANSCRIPTION_REGULATORY_REGION_DNA_BINDING	22	427	280	9326	0.0225915	1.71606	0.555924	0.572161
GOBP_CHROMATIN_REMODELING_AT_CENTROMERE	8	441	70	9536	0.0226318	2.47127	0.555924	0.585274
GOBP_POSITIVE_REGULATION_OF_PROTEIN_KINASE_A_SIGNALING	14	435	155	9451	0.0227555	1.96239	0.556528	0.570195
GOBP_VIRAL_TRANSLATION	0	449	97	9509	0.0227695	0	0.556528	0.622899
USF_Q6_01	144	305	2603	7003	0.0228141	1.2702	0.556528	0.551727
REACTOME_IL_6_TYPE_CYTOKINE_RECEPTOR_LIGAND_INTERACTIONS	7	442	337	9269	0.0231423	0.435591	0.563237	0.504805
GOBP_PROTEIN_MANNOSYLATION	16	433	185	9421	0.0232246	1.88173	0.56334	0.60609
GOBP_SYNCYTIUM_FORMATION	67	382	1091	8515	0.023253	1.3689	0.56334	0.544874
GOBP_CRANIAL_NERVE_DEVELOPMENT	44	405	665	8941	0.0234804	1.4607	0.567212	0.509219
GOBP_MESODERM_DEVELOPMENT	77	372	1279	8327	0.02352	1.34761	0.567212	0.524722
ALKBH3_TARGET_GENES	185	264	3450	6156	0.0237505	1.2504	0.568477	0.54671
GOBP_ESTABLISHMENT_OF_PROTEIN_LOCALIZATION_TO_TELOMERE	16	433	186	9420	0.0238052	1.87141	0.568477	0.606193
GOBP_REGULATION_OF_CELL_POPULATION_PROLIFERATION	408	41	8379	1227	0.0238611	1.45723	0.568477	0.512953
GOBP_POSITIVE_REGULATION_OF_LIPID_LOCALIZATION	121	328	2138	7468	0.0238991	1.28857	0.568477	0.506218
GOBP_LYSOSOMAL_TRANSPORT	106	343	1847	7759	0.023915	1.29823	0.568477	0.542238
GOBP_PHOSPHATIDYLGLYCEROL_BIOSYNTHETIC_PROCESS	11	438	111	9495	0.0240006	2.14828	0.568477	0.502691
GOBP_REGULATION_OF_MITOTIC_NUCLEAR_DIVISION	94	355	1609	7997	0.0241061	1.31604	0.568477	0.519914
GOBP_CARDIAC_SEPTUM_MORPHOGENESIS	73	376	1202	8404	0.0242109	1.35743	0.568477	0.561428
GOBP_MYOBLAST_FUSION	56	393	878	8728	0.0242587	1.4165	0.568477	0.560758
GOBP_MEIOTIC_CYTOKINESIS	13	436	136	9470	0.0243068	2.07619	0.568477	0.546744
GOBP_REGULATION_OF_PROTON_TRANSPORT	18	431	218	9388	0.0243754	1.79851	0.568477	0.523341
GOBP_REGULATION_OF_CELLULAR_RESPONSE_TO_TRANSFORMING_GROWTH_FACTOR_BETA_STIMULUS	83	366	1397	8209	0.0243776	1.33257	0.568477	0.539623
GOBP_REGULATION_OF_PATTERN_RECOGNITION_RECEPTOR_SIGNALING_PATHWAY	59	390	1657	7949	0.0244944	0.725734	0.568477	0.520956
YTATTTTNR_MEF2_02	320	129	6348	3258	0.0245056	1.27313	0.568477	0.506709
GOBP_SECONDARY_ALCOHOL_METABOLIC_PROCESS	98	351	2555	7051	0.0246853	0.770511	0.568477	0.546958
REACTOME_INHIBITION_OF_REPLICATION_INITIATION_OF_DAMAGED_DNA_BY_RB1_E2F1	10	439	92	9514	0.0247358	2.35565	0.568477	0.630167
KEGG_ACUTE_MYELOID_LEUKEMIA	14	435	530	9076	0.0247798	0.551134	0.568477	0.522768
GOBP_UREA_TRANSMEMBRANE_TRANSPORT	13	436	137	9469	0.0247955	2.06082	0.568477	0.548882
GOBP_EPIDERMAL_CELL_DIFFERENTIATION	175	274	3245	6361	0.0249053	1.25198	0.568477	0.540898
GOBP_ATP_BIOSYNTHETIC_PROCESS	27	422	368	9238	0.0249229	1.60613	0.568477	0.533804
REACTOME_NEUROFASCIN_INTERACTIONS	16	433	188	9418	0.0250634	1.85111	0.568477	0.606655
GOBP_PROTEIN_O_LINKED_MANNOSYLATION	14	435	158	9448	0.0250962	1.92452	0.568477	0.575102
GOBP_REGULATION_OF_CELL_DEATH	394	55	8045	1561	0.0251791	1.38999	0.568477	0.511342
GOBP_RESPONSE_TO_HYDROPEROXIDE	14	435	538	9068	0.0251918	0.54246	0.568477	0.524203
GOBP_PHOSPHATIDYLSERINE_METABOLIC_PROCESS	30	419	417	9189	0.025204	1.57775	0.568477	0.558691
GOBP_ENDOTHELIAL_CELL_ACTIVATION	7	442	58	9548	0.0252383	2.60711	0.568477	0.536637
GOBP_NEGATIVE_REGULATION_OF_ANOIKIS	2	447	172	9434	0.0253201	0.245409	0.568477	0.57882
GOBP_REPLACEMENT_OSSIFICATION	30	419	418	9188	0.0254566	1.57381	0.568477	0.558738
GOBP_RESPONSE_TO_PROTOZOAN	30	419	418	9188	0.0254566	1.57381	0.568477	0.558738
GOBP_REGULATION_OF_DNA_BINDING_TRANSCRIPTION_FACTOR_ACTIVITY	178	271	4333	5273	0.0254583	0.799318	0.568477	0.49684
REACTOME_RHO_GTPASES_ACTIVATE_KTN1	2	447	175	9431	0.0255986	0.241125	0.568477	0.584832
GOBP_REGULATION_OF_MICROVILLUS_ASSEMBLY	2	447	175	9431	0.0255986	0.241125	0.568477	0.584832
RYTGCNNRGNAAC_MIF1_01	39	410	1170	8436	0.0257249	0.685854	0.568477	0.552464
GOBP_NUCLEAR_PORE_COMPLEX_ASSEMBLY	25	424	333	9273	0.0257581	1.64191	0.568477	0.515115
GOBP_REGULATION_OF_MDA_5_SIGNALING_PATHWAY	2	447	176	9430	0.02577	0.23973	0.568477	0.584802
GOBP_AMYLOID_PRECURSOR_PROTEIN_CATABOLIC_PROCESS	42	407	631	8975	0.0258665	1.46778	0.568477	0.498712
GOBP_NEGATIVE_REGULATION_OF_OXIDATIVE_PHOSPHORYLATION	5	444	33	9573	0.0258681	3.26679	0.568477	0.686787
REACTOME_PRE_NOTCH_EXPRESSION_AND_PROCESSING	39	410	575	9031	0.0258727	1.49399	0.568477	0.54592
GOBP_LEUCINE_METABOLIC_PROCESS	11	438	113	9493	0.0259948	2.10981	0.568477	0.506956
GOBP_CD4_POSITIVE_OR_CD8_POSITIVE_ALPHA_BETA_T_CELL_LINEAGE_COMMITMENT	5	444	273	9333	0.0260024	0.384987	0.568477	0.557568
GOBP_CELLULAR_KETONE_METABOLIC_PROCESS	154	295	2812	6794	0.0260517	1.26127	0.568477	0.525354
REACTOME_REGULATION_OF_INSULIN_LIKE_GROWTH_FACTOR_IGF_TRANSPORT_AND_UPTAKE_BY_INSULIN_LIKE_GROWTH_FACTOR_BINDING_PROTEINS_IGFBPS	133	316	2394	7212	0.0260574	1.26793	0.568477	0.504225
GOBP_REGULATION_OF_PROTEIN_CONTAINING_COMPLEX_ASSEMBLY	235	214	4508	5098	0.0260761	1.24185	0.568477	0.498563
GOBP_RETINAL_GANGLION_CELL_AXON_GUIDANCE	25	424	334	9272	0.0260915	1.63682	0.568477	0.515226
GOBP_NEGATIVE_REGULATION_OF_GTPASE_ACTIVITY	42	407	633	8973	0.0262497	1.46281	0.568477	0.498964
ADA2_TARGET_GENES	294	155	5785	3821	0.0262946	1.25282	0.568477	0.489434
ZNF563_TARGET_GENES	254	195	4919	4687	0.0263531	1.24113	0.568477	0.530082
GOBP_ARGININE_METABOLIC_PROCESS	28	421	380	9226	0.0264113	1.61475	0.568477	0.539545
GOBP_NUCLEOSOME_ASSEMBLY	25	424	335	9271	0.0264448	1.63176	0.568477	0.515393
STN1_TARGET_GENES	2	447	4	9602	0.0264801	10.7405	0.568477	1
PHF2_TARGET_GENES	376	73	7629	1977	0.0264944	1.33476	0.568477	0.50998
GOBP_T_HELPER_17_CELL_LINEAGE_COMMITMENT	3	446	204	9402	0.0266238	0.310011	0.568477	0.607966
GOBP_CRISTAE_FORMATION	4	445	237	9369	0.0266326	0.355341	0.568477	0.525465
GOBP_G_QUADRUPLEX_DNA_UNWINDING	4	445	239	9367	0.0266955	0.352292	0.568477	0.526877
CEBP_Q2_01	183	266	3418	6188	0.0267194	1.24551	0.568477	0.54578
REACTOME_DEFECTIVE_RIPK1_MEDIATED_REGULATED_NECROSIS	4	445	22	9584	0.0268926	3.91583	0.568477	0.629042
ZNF112_TARGET_GENES	4	445	22	9584	0.0268926	3.91583	0.568477	0.629042
GOBP_PATTERN_RECOGNITION_RECEPTOR_SIGNALING_PATHWAY	95	354	2486	7120	0.0269012	0.768598	0.568477	0.507633
REACTOME_SIGNALING_BY_TYPE_1_INSULIN_LIKE_GROWTH_FACTOR_1_RECEPTOR_IGF1R	19	430	666	8940	0.0269161	0.593128	0.568477	0.5021
GOBP_REGULATION_OF_DENDRITIC_CELL_DIFFERENTIATION	3	446	12	9594	0.0269586	5.3778	0.568477	0.496273
GOBP_REGULATION_OF_NATURAL_KILLER_CELL_CHEMOTAXIS	3	446	12	9594	0.0269586	5.3778	0.568477	0.496273
GOBP_POSITIVE_REGULATION_OF_DENDRITIC_CELL_DIFFERENTIATION	3	446	12	9594	0.0269586	5.3778	0.568477	0.748136
GOBP_TRNA_WOBBLE_URIDINE_MODIFICATION	4	445	242	9364	0.0270119	0.347813	0.568477	0.529573
STAT3_02	105	344	1828	7778	0.0271957	1.29874	0.568477	0.50026
GOBP_EMBRYONIC_PLACENTA_MORPHOGENESIS	3	446	210	9396	0.0272	0.300961	0.568477	0.502528
GOBP_SIGNAL_TRANSDUCTION_BY_P53_CLASS_MEDIATOR	81	368	1361	8245	0.0272166	1.33343	0.568477	0.49129
GOBP_POSITIVE_REGULATION_OF_PRODUCTION_OF_MIRNAS_INVOLVED_IN_GENE_SILENCING_BY_MIRNA	15	434	168	9438	0.0272173	1.94166	0.568477	0.586144
REACTOME_RUNX2_REGULATES_OSTEOBLAST_DIFFERENTIATION	21	428	264	9342	0.0272579	1.73625	0.568477	0.55902
REACTOME_THE_CANONICAL_RETINOID_CYCLE_IN_RODS_TWILIGHT_VISION	27	422	871	8735	0.0272774	0.641647	0.568477	0.553283
GOBP_IMPORT_INTO_CELL	187	262	3499	6107	0.0274031	1.24573	0.569597	0.515384
GOBP_MITOTIC_CELL_CYCLE_PROCESS	307	142	6077	3529	0.0274388	1.25549	0.569597	0.54759
GOBP_SERINE_FAMILY_AMINO_ACID_METABOLIC_PROCESS	43	406	648	8958	0.027499	1.46413	0.569729	0.505125
GOBP_CYTOPLASMIC_PATTERN_RECOGNITION_RECEPTOR_SIGNALING_PATHWAY_IN_RESPONSE_TO_VIRUS	15	434	554	9052	0.0277649	0.564724	0.572793	0.531529
GOBP_REGULATION_OF_NMDA_RECEPTOR_ACTIVITY	15	434	554	9052	0.0277649	0.564724	0.572793	0.531529
GOBP_POSTSYNAPSE_ORGANIZATION	113	336	1988	7618	0.0278091	1.28874	0.572793	0.51403
GOBP_REGULATION_OF_ARACHIDONIC_ACID_SECRETION	17	432	199	9407	0.0279506	1.86022	0.573576	0.503565
GOBP_OLIGOSACCHARIDE_METABOLIC_PROCESS	67	382	1092	8514	0.0279555	1.36748	0.573576	0.49691
GOBP_REGULATION_OF_DNA_BINDING	62	387	1006	8600	0.0281328	1.36956	0.575576	0.530445
GOBP_ANION_TRANSMEMBRANE_TRANSPORT	191	258	3584	6022	0.0281617	1.2439	0.575576	0.517397
GOBP_LEUCINE_CATABOLIC_PROCESS	10	439	97	9509	0.0283579	2.23305	0.578469	0.633898
GOBP_REGULATION_OF_NUCLEAR_CELL_CYCLE_DNA_REPLICATION	13	436	143	9463	0.0286877	1.9731	0.582254	0.559551
CBFA2T2_TARGET_GENES	424	25	8796	810	0.0287356	1.5618	0.582254	0.539713
DNMT1_TARGET_GENES	100	349	1740	7866	0.0287689	1.29533	0.582254	0.532793
GOBP_NEGATIVE_REGULATION_OF_MACROPHAGE_MIGRATION	19	430	234	9372	0.0287894	1.76971	0.582254	0.538419
ARNT_01	150	299	2747	6859	0.0289086	1.25263	0.582254	0.557698
GOBP_AMYLOID_BETA_FORMATION	40	409	599	9007	0.028923	1.47058	0.582254	0.552662
GOBP_RIGHTING_REFLEX	7	442	60	9546	0.0292419	2.51968	0.582254	0.543424
GOBP_TOLERANCE_INDUCTION_TO_SELF_ANTIGEN	7	442	60	9546	0.0292419	2.51968	0.582254	0.543424
GOBP_UBIQUITIN_INDEPENDENT_PROTEIN_CATABOLIC_PROCESS_VIA_THE_MULTIVESICULAR_BODY_SORTING_PATHWAY	7	442	60	9546	0.0292419	2.51968	0.582254	0.543424
GOBP_MESODERM_MORPHOGENESIS	63	386	1025	8581	0.0292832	1.36637	0.582254	0.484267
GOBP_RIBOSE_PHOSPHATE_BIOSYNTHETIC_PROCESS	123	326	2198	7408	0.0293667	1.27163	0.582254	0.491681
GOBP_RESCUE_OF_STALLED_RIBOSOME	11	438	116	9490	0.0293937	2.0546	0.582254	0.663653
GOBP_NEGATIVE_REGULATION_OF_CELL_PROLIFERATION_INVOLVED_IN_KIDNEY_DEVELOPMENT	11	438	116	9490	0.0293937	2.0546	0.582254	0.589005
GOBP_RIBOSOME_ASSOCIATED_UBIQUITIN_DEPENDENT_PROTEIN_CATABOLIC_PROCESS	11	438	116	9490	0.0293937	2.0546	0.582254	0.514358
REACTOME_VLDL_ASSEMBLY	17	432	203	9403	0.0294339	1.82279	0.582254	0.506235
GOBP_LIPID_CATABOLIC_PROCESS	259	190	5028	4578	0.0294822	1.24116	0.582254	0.529727
GOBP_POSITIVE_REGULATION_OF_FIBROBLAST_GROWTH_FACTOR_RECEPTOR_SIGNALING_PATHWAY	8	441	74	9532	0.0295326	2.3367	0.582254	0.587834
GOBP_CELLULAR_COMPONENT_MAINTENANCE	55	394	872	8734	0.0295334	1.39818	0.582254	0.558676
REACTOME_NEGATIVE_REGULATION_OF_NOTCH4_SIGNALING	15	434	173	9433	0.0296587	1.88454	0.583637	0.589854
GOBP_NEURAL_TUBE_DEVELOPMENT	165	284	3055	6551	0.029758	1.24584	0.584505	0.501445
GOBP_MITOTIC_CYTOKINESIS	73	376	1214	8392	0.0298496	1.34209	0.585218	0.563375
GOBP_DEVELOPMENT_OF_PRIMARY_SEXUAL_CHARACTERISTICS	143	306	2603	7003	0.0301048	1.25726	0.586089	0.515536
LYF1_01	182	267	3405	6201	0.0301617	1.24138	0.586089	0.480899
GOBP_LEUKOCYTE_PROLIFERATION	167	282	3092	6514	0.0301633	1.2476	0.586089	0.502864
CEBP_01	167	282	3092	6514	0.0301633	1.2476	0.586089	0.535976
GOBP_NEGATIVE_REGULATION_OF_CARTILAGE_DEVELOPMENT	21	428	272	9334	0.0302465	1.68374	0.586089	0.564545
GOBP_DNA_DAMAGE_RESPONSE_SIGNAL_TRANSDUCTION_BY_P53_CLASS_MEDIATOR	44	405	672	8934	0.0302503	1.44436	0.586089	0.511344
GOBP_REGULATION_OF_ENDOTHELIAL_CELL_DEVELOPMENT	10	439	99	9507	0.0302815	2.18748	0.586089	0.636383
REACTOME_SERINE_BIOSYNTHESIS	17	432	205	9401	0.030384	1.80462	0.586998	0.508101
GOBP_CELLULAR_RESPONSE_TO_UV_A	11	438	117	9489	0.0306379	2.03682	0.590588	0.517077
GOBP_NEGATIVE_REGULATION_OF_MITOTIC_CELL_CYCLE_PHASE_TRANSITION	110	339	1937	7669	0.0306814	1.2847	0.590588	0.549018
GOBP_BLEB_ASSEMBLY	17	432	206	9400	0.0309115	1.79567	0.592689	0.509163
REACTOME_RECRUITMENT_OF_NUMA_TO_MITOTIC_CENTROSOMES	103	346	1803	7803	0.0309541	1.28833	0.592689	0.538219
GOBP_MITOCHONDRION_DISTRIBUTION	19	430	239	9367	0.0309584	1.73176	0.592689	0.541485
REACTOME_UNWINDING_OF_DNA	14	435	519	9087	0.0310763	0.563497	0.593872	0.516902
GOBP_REGULATION_OF_AMYLOID_BETA_CLEARANCE	29	420	405	9201	0.0313129	1.56866	0.597314	0.551248
GOBP_POSITIVE_REGULATION_OF_LAMELLIPODIUM_ORGANIZATION	56	393	895	8711	0.0314976	1.38689	0.597696	0.509468
GOBP_LUNG_SECRETORY_CELL_DIFFERENTIATION	5	444	35	9571	0.0315536	3.07947	0.597696	0.699135
GOBP_TRANSLOCATION_OF_MOLECULES_INTO_HOST	5	444	35	9571	0.0315536	3.07947	0.597696	0.699135
GOBP_PHAGOCYTOSIS_RECOGNITION	21	428	706	8900	0.031652	0.61853	0.597696	0.576318
GOBP_THIOESTER_BIOSYNTHETIC_PROCESS	41	408	621	8985	0.0316925	1.45395	0.597696	0.559052
PEA3_Q6	147	302	2688	6918	0.0317442	1.25274	0.597696	0.537552
GOBP_NEGATIVE_REGULATION_OF_CILIUM_ASSEMBLY	21	428	275	9331	0.031802	1.66483	0.597696	0.567613
GOBP_POSITIVE_REGULATION_OF_ALKALINE_PHOSPHATASE_ACTIVITY	1	448	133	9473	0.0320599	0.158986	0.597696	0.528904
GOBP_POSITIVE_REGULATION_OF_INTERLEUKIN_18_PRODUCTION	1	448	133	9473	0.0320599	0.158986	0.597696	0.528904
GOBP_NEGATIVE_REGULATION_OF_PROTEIN_LOCALIZATION_TO_MEMBRANE	17	432	208	9398	0.0320724	1.77802	0.597696	0.511537
REACTOME_UCH_PROTEINASES	32	417	458	9148	0.0320866	1.53276	0.597696	0.499877
GOBP_NEGATIVE_REGULATION_OF_BMP_SIGNALING_PATHWAY	41	408	623	8983	0.0321191	1.44896	0.597696	0.496165
GOBP_REGULATION_OF_ORGANELLE_TRANSPORT_ALONG_MICROTUBULE	13	436	147	9459	0.0322187	1.9186	0.597696	0.560846
GOBP_INTERLEUKIN_12_PRODUCTION	33	416	1013	8593	0.032302	0.672908	0.597696	0.580225
GOBP_REGULATION_OF_COLLAGEN_FIBRIL_ORGANIZATION	21	428	276	9330	0.0323739	1.65862	0.597696	0.56875
GOBP_REGULATION_OF_PROTEIN_DEUBIQUITINATION	6	443	48	9558	0.0323926	2.69695	0.597696	0.518609
GOBP_POSITIVE_REGULATION_OF_PROTEIN_DEUBIQUITINATION	6	443	48	9558	0.0323926	2.69695	0.597696	0.518609
SREBP1_Q6	119	330	3013	6593	0.0324311	0.789073	0.597696	0.531695
GATA_C	119	330	3013	6593	0.0324311	0.789073	0.597696	0.531695
GOBP_ADENYLATE_CYCLASE_ACTIVATING_ADRENERGIC_RECEPTOR_SIGNALING_PATHWAY_INVOLVED_IN_HEART_PROCESS	10	439	101	9505	0.0324821	2.14371	0.597696	0.63939
GOBP_METAPHASE_PLATE_CONGRESSION	70	379	1163	8443	0.0325184	1.34084	0.597696	0.507627
GOBP_CELL_PROLIFERATION_IN_FOREBRAIN	24	425	322	9284	0.0326628	1.62818	0.598533	0.506114
GOBP_REGULATION_OF_CHROMATIN_ASSEMBLY_OR_DISASSEMBLY	17	432	209	9397	0.0327059	1.76933	0.598533	0.624669
REACTOME_PHENYLALANINE_METABOLISM	1	448	135	9471	0.0327336	0.156597	0.598533	0.529575
GOBP_REGULATION_OF_AMPA_RECEPTOR_ACTIVITY	9	440	383	9223	0.0330149	0.492565	0.602198	0.531603
GOBP_SARCOMERE_ORGANIZATION	106	343	1864	7742	0.0330478	1.28357	0.602198	0.503551
GOBP_L_AMINO_ACID_TRANSPORT	61	388	996	8610	0.0334174	1.35907	0.605383	0.478291
GOBP_CALCIUM_IMPORT_INTO_THE_MITOCHONDRION	8	441	76	9530	0.0334748	2.27473	0.605383	0.590355
GOBP_NEGATIVE_REGULATION_OF_TYPE_I_INTERFERON_PRODUCTION	9	440	387	9219	0.0335134	0.487262	0.605383	0.534633
REACTOME_REGULATION_OF_GENE_EXPRESSION_IN_ENDOCRINE_COMMITTED_NEUROG3_PROGENITOR_CELLS	0	449	85	9521	0.033518	0	0.605383	0.591904
GOBP_GLYCEROLIPID_METABOLIC_PROCESS	251	198	4876	4730	0.0336501	1.22972	0.605383	0.499424
REACTOME_IRF3_MEDIATED_ACTIVATION_OF_TYPE_1_IFN	7	442	62	9544	0.0336538	2.43789	0.605383	0.551041
GOBP_MITOCHONDRION_ENDOPLASMIC_RETICULUM_MEMBRANE_TETHERING	7	442	62	9544	0.0336538	2.43789	0.605383	0.551041
KEGG_GNRH_SIGNALING_PATHWAY	34	415	1028	8578	0.0338115	0.683634	0.605383	0.530116
GOBP_G_PROTEIN_COUPLED_RECEPTOR_SIGNALING_PATHWAY_COUPLED_TO_CYCLIC_NUCLEOTIDE_SECOND_MESSENGER	66	383	1090	8516	0.033827	1.34634	0.605383	0.495908
REACTOME_SYNTHESIS_OF_DIPHTHAMIDE_EEF2	15	434	179	9427	0.0339275	1.82021	0.605383	0.597177
GOBP_PEPTIDYL_DIPHTHAMIDE_BIOSYNTHETIC_PROCESS_FROM_PEPTIDYL_HISTIDINE	15	434	179	9427	0.0339275	1.82021	0.605383	0.597177
GOBP_REGULATION_OF_CYTOPLASMIC_TRANSLATIONAL_ELONGATION	15	434	179	9427	0.0339275	1.82021	0.605383	0.597177
REACTOME_RUNX2_REGULATES_GENES_INVOLVED_IN_CELL_MIGRATION	0	449	88	9518	0.0340243	0	0.605383	0.597622
NR1I2_TARGET_GENES	153	296	2814	6792	0.0340875	1.24759	0.605383	0.525354
GOBP_FACIAL_NERVE_MORPHOGENESIS	12	437	127	9479	0.0341946	2.04955	0.605383	0.531631
GOBP_D_AMINO_ACID_TRANSPORT	12	437	127	9479	0.0341946	2.04955	0.605383	0.531631
GOBP_FACIAL_NERVE_STRUCTURAL_ORGANIZATION	12	437	127	9479	0.0341946	2.04955	0.605383	0.531631
KEGG_P53_SIGNALING_PATHWAY	42	407	643	8963	0.0345238	1.43846	0.607327	0.565156
GOBP_PROTEIN_ACYLATION	132	317	2396	7210	0.0345592	1.25303	0.607327	0.469605
REACTOME_RAF_INDEPENDENT_MAPK1_3_ACTIVATION	5	444	263	9343	0.0345914	0.400053	0.607327	0.546685
E2F1_Q4	115	334	2054	7552	0.0346797	1.26594	0.607327	0.481185
GOBP_PULMONARY_ARTERY_MORPHOGENESIS	24	425	327	9279	0.0346813	1.60242	0.607327	0.51037
GOBP_T_HELPER_CELL_LINEAGE_COMMITMENT	5	444	264	9342	0.0347074	0.398495	0.607327	0.547589
GOBP_INNER_CELL_MASS_CELL_PROLIFERATION	15	434	180	9426	0.0347837	1.80991	0.607327	0.59868
GOBP_ANGIOTENSIN_ACTIVATED_SIGNALING_PATHWAY	12	437	128	9478	0.0348021	2.03332	0.607327	0.532587
REACTOME_TRANSCRIPTIONAL_REGULATION_BY_E2F6	17	432	212	9394	0.0348207	1.74373	0.607327	0.517252
GOBP_GRANULOCYTE_MACROPHAGE_COLONY_STIMULATING_FACTOR_PRODUCTION	10	439	103	9503	0.0349635	2.10164	0.608813	0.642886
REACTOME_MITOTIC_SPINDLE_CHECKPOINT	50	399	786	8820	0.0352244	1.40619	0.610621	0.539921
ZSCAN5DP_TARGET_GENES	382	67	7786	1820	0.0352931	1.33274	0.610621	0.496271
REACTOME_SYNTHESIS_OF_KETONE_BODIES	13	436	150	9456	0.0353732	1.87963	0.610621	0.563012
REACTOME_KETONE_BODY_METABOLISM	13	436	150	9456	0.0353732	1.87963	0.610621	0.563012
GOBP_NEGATIVE_REGULATION_OF_INSULIN_LIKE_GROWTH_FACTOR_RECEPTOR_SIGNALING_PATHWAY	0	449	91	9515	0.0353742	0	0.610621	0.604811
GOBP_CELL_MATRIX_ADHESION	212	237	4047	5559	0.0355812	1.22871	0.610621	0.525398
GOBP_RESPONSE_TO_CORTICOSTEROID	96	353	2479	7127	0.0355817	0.781856	0.610621	0.507042
GOBP_LIMBIC_SYSTEM_DEVELOPMENT	72	377	1209	8397	0.0356109	1.32644	0.610621	0.5628
GOBP_REGULATION_OF_PROSTAGLANDIN_SECRETION	15	434	181	9425	0.0356818	1.79972	0.610621	0.600258
GOBP_ATRIAL_CARDIAC_MUSCLE_TISSUE_MORPHOGENESIS	15	434	181	9425	0.0356818	1.79972	0.610621	0.600258
CEBP_Q2	135	314	2453	7153	0.0357295	1.2537	0.610621	0.543875
GOBP_MITOCHONDRIAL_TRANSCRIPTION	2	447	166	9440	0.0358201	0.254441	0.610621	0.568747
GOBP_PROTEIN_MONO_ADP_RIBOSYLATION	22	427	292	9314	0.0358536	1.64342	0.610621	0.487534
REACTOME_ABC_TRANSPORTER_DISORDERS	72	377	1211	8395	0.0358748	1.32394	0.610621	0.514594
GOBP_REGULATION_OF_UNSATURATED_FATTY_ACID_BIOSYNTHETIC_PROCESS	0	449	92	9514	0.036011	0	0.610986	0.607503
TERF2_TARGET_GENES	83	366	1424	8182	0.0360331	1.30301	0.610986	0.499483
SETX_TARGET_GENES	410	39	8454	1152	0.0360694	1.43255	0.610986	0.501034
GOBP_PREVENTION_OF_POLYSPERMY	12	437	130	9476	0.0361982	2.00162	0.611007	0.534888
GOBP_HEMIDESMOSOME_ASSEMBLY	39	410	592	9014	0.0362039	1.44836	0.611007	0.550348
FOXC1_TARGET_GENES	43	406	658	8948	0.0362437	1.44027	0.611007	0.506195
GOBP_LYSOSOMAL_MICROAUTOPHAGY	3	446	195	9411	0.0364711	0.324629	0.613609	0.603637
GOBP_SMALL_MOLECULE_CATABOLIC_PROCESS	272	177	5328	4278	0.0365293	1.23388	0.613609	0.496604
GOBP_HISTONE_H3_K4_TRIMETHYLATION	3	446	197	9409	0.0365792	0.321265	0.613609	0.606072
REACTOME_KINESINS	84	365	1440	8166	0.0366299	1.30507	0.613609	0.544561
GOBP_POSITIVE_REGULATION_OF_NUCLEAR_CELL_CYCLE_DNA_REPLICATION	9	440	84	9522	0.0367412	2.31867	0.614387	0.610333
GOBP_REGULATION_OF_PHOSPHOLIPASE_A2_ACTIVITY	20	429	257	9349	0.0367924	1.69592	0.614387	0.557137
GOBP_LABYRINTHINE_LAYER_MORPHOGENESIS	3	446	200	9406	0.0370729	0.316345	0.617454	0.606382
GOBP_NUCLEOSIDE_DIPHOSPHATE_BIOSYNTHETIC_PROCESS	2	447	170	9436	0.0370927	0.248348	0.617454	0.575102
GOBP_CELL_CYCLE_PROCESS	391	58	8006	1600	0.0372322	1.34727	0.618803	0.515403
GOBP_L_PHENYLALANINE_METABOLIC_PROCESS	3	446	201	9405	0.0373258	0.314738	0.619385	0.606655
GOBP_REGULATION_OF_DNA_TEMPLATED_TRANSCRIPTION_INITIATION	27	422	382	9224	0.0375337	1.54492	0.619575	0.539885
GOBP_POSITIVE_REGULATION_OF_FEVER_GENERATION	3	446	14	9592	0.0377281	4.60858	0.619575	0.540322
GOBP_NEGATIVE_REGULATION_OF_CELLULAR_RESPIRATION	10	439	105	9501	0.0377297	2.06118	0.619575	0.64684
HES4_TARGET_GENES	244	205	4732	4874	0.0377961	1.22596	0.619575	0.530307
GOBP_POLYPRENOL_METABOLIC_PROCESS	6	443	50	9556	0.0378318	2.58853	0.619575	0.51903
GOBP_HYDROGEN_SULFIDE_BIOSYNTHETIC_PROCESS	6	443	50	9556	0.0378318	2.58853	0.619575	0.51903
GOBP_HYDROGEN_SULFIDE_METABOLIC_PROCESS	6	443	50	9556	0.0378318	2.58853	0.619575	0.51903
GOBP_MAINTENANCE_OF_POSTSYNAPTIC_SPECIALIZATION_STRUCTURE	5	444	37	9569	0.0379641	2.91241	0.619575	0.711724
ZNF530_TARGET_GENES	5	444	37	9569	0.0379641	2.91241	0.619575	0.711724
GOBP_POSITIVE_REGULATION_OF_CALCIUM_ION_TRANSPORT	85	364	1464	8142	0.0380002	1.2987	0.619575	0.547103
REACTOME_SCF_SKP2_MEDIATED_DEGRADATION_OF_P27_P21	18	431	224	9382	0.038029	1.74921	0.619575	0.526132
GOBP_PROLINE_TRANSMEMBRANE_TRANSPORT	14	435	160	9446	0.0380394	1.90006	0.619575	0.57882
GOBP_REGULATION_OF_RAC_PROTEIN_SIGNAL_TRANSDUCTION	25	424	343	9263	0.0381558	1.59232	0.620465	0.518724
GOBP_VENTRICULAR_SEPTUM_MORPHOGENESIS	40	409	609	8997	0.0383128	1.44483	0.620465	0.554883
GOBP_OLFACTORY_BULB_INTERNEURON_DEVELOPMENT	16	433	191	9415	0.0383486	1.82146	0.620465	0.607966
GOBP_SERINE_FAMILY_AMINO_ACID_CATABOLIC_PROCESS	22	427	297	9309	0.038378	1.61488	0.620465	0.581778
GOBP_SMOOTH_MUSCLE_CELL_PROLIFERATION	85	364	1468	8138	0.0384475	1.29452	0.620465	0.504558
GOBP_OSTEOCLAST_PROLIFERATION	9	440	86	9520	0.038482	2.26427	0.620465	0.616379
GOBP_CALCIUM_ION_IMPORT	80	369	1363	8243	0.0385044	1.31115	0.620465	0.491283
REACTOME_AURKA_ACTIVATION_BY_TPX2	98	351	1724	7882	0.0387023	1.27649	0.622271	0.490438
GOBP_MUCOCILIARY_CLEARANCE	14	435	512	9094	0.0388379	0.571642	0.622271	0.515549
GOBP_MESONEPHROS_DEVELOPMENT	92	357	1605	8001	0.0391277	1.28466	0.622271	0.519043
GOBP_SHORT_CHAIN_FATTY_ACID_METABOLIC_PROCESS	14	435	516	9090	0.0391332	0.566961	0.622271	0.588902
GOBP_POSITIVE_REGULATION_BY_HOST_OF_VIRAL_PROCESS	14	435	162	9444	0.0391933	1.8762	0.622271	0.582876
CHAF1B_TARGET_GENES	308	141	6129	3477	0.0391974	1.23922	0.622271	0.51362
ZNF513_TARGET_GENES	285	164	5618	3988	0.0393473	1.2336	0.622271	0.492511
GOBP_VASCULATURE_DEVELOPMENT	335	114	6723	2883	0.0394068	1.26015	0.622271	0.492868
GOBP_INTERLEUKIN_18_PRODUCTION	7	442	317	9289	0.0394085	0.464072	0.622271	0.585285
GOBP_PROTEIN_CONTAINING_COMPLEX_DISASSEMBLY	184	265	3468	6138	0.0394653	1.22891	0.622271	0.514046
GOBP_REGULATION_OF_SARCOMERE_ORGANIZATION	9	440	87	9519	0.0394927	2.23801	0.622271	0.619583
REACTOME_DOWNSTREAM_SIGNALING_OF_ACTIVATED_FGFR1	7	442	319	9287	0.0395938	0.461063	0.622271	0.585469
GOBP_PHOSPHATIDYLINOSITOL_PHOSPHATE_BIOSYNTHETIC_PROCESS	24	425	777	8829	0.0396202	0.641672	0.622271	0.533163
GOBP_CRANIAL_SUTURE_MORPHOGENESIS	12	437	134	9472	0.0397192	1.94105	0.622271	0.540973
GOBP_REGULATION_OF_NEUTROPHIL_EXTRAVASATION	12	437	134	9472	0.0397192	1.94105	0.622271	0.540973
REACTOME_METHYLATION	12	437	134	9472	0.0397192	1.94105	0.622271	0.540973
GOBP_SYMPATHETIC_NERVOUS_SYSTEM_DEVELOPMENT	16	433	194	9412	0.0397682	1.79272	0.622271	0.609995
GOBP_NEGATIVE_REGULATION_OF_PROTEIN_LOCALIZATION_TO_CELL_PERIPHERY	16	433	194	9412	0.0397682	1.79272	0.622271	0.502349
GOBP_POSITIVE_REGULATION_OF_CELLULAR_COMPONENT_BIOGENESIS	282	167	5559	4047	0.0398497	1.22933	0.622271	0.493692
E2F1_Q3	95	354	2454	7152	0.0398622	0.78212	0.622271	0.541865
GOBP_RESPONSE_TO_NUTRIENT	95	354	2454	7152	0.0398622	0.78212	0.622271	0.505438
GOBP_ARACHIDONIC_ACID_SECRETION	44	405	685	8921	0.0399281	1.41488	0.622271	0.576397
GOBP_DENDRITIC_SPINE_DEVELOPMENT	81	368	1387	8219	0.0399683	1.30431	0.622271	0.494107
GOBP_AMYLOID_BETA_METABOLIC_PROCESS	52	397	833	8773	0.0403074	1.37948	0.624178	0.550549
GOBP_CELLULAR_LIPID_METABOLIC_PROCESS	388	61	7938	1668	0.0403848	1.33656	0.624178	0.522831
GOBP_AMYLOID_PRECURSOR_PROTEIN_BIOSYNTHETIC_PROCESS	28	421	398	9208	0.0404081	1.53871	0.624178	0.549056
KEGG_GAP_JUNCTION	19	430	644	8962	0.0404214	0.6149	0.624178	0.55915
GOBP_T_CELL_CYTOKINE_PRODUCTION	18	431	229	9377	0.04049	1.71011	0.624178	0.530623
REACTOME_MYOGENESIS	37	412	560	9046	0.0405092	1.45068	0.624178	0.539349
GOBP_POSITIVE_REGULATION_OF_MACROPHAGE_MIGRATION	23	426	308	9298	0.040566	1.62989	0.624178	0.58689
GOBP_POSITIVE_REGULATION_OF_SMOOTH_MUSCLE_CELL_DIFFERENTIATION	12	437	135	9471	0.0407522	1.92647	0.624178	0.542787
GOBP_POSITIVE_REGULATION_OF_ENDOTHELIAL_CELL_DEVELOPMENT	6	443	51	9555	0.040757	2.53751	0.624178	0.741524
GOBP_POSITIVE_REGULATION_OF_BIOMINERALIZATION	48	401	761	8845	0.0407636	1.39127	0.624178	0.534085
REACTOME_MAP2K_AND_MAPK_ACTIVATION	37	412	561	9045	0.0407956	1.44794	0.624178	0.539538
E2F_01	38	411	1121	8485	0.0407983	0.699823	0.624178	0.544994
GOBP_IMPORT_ACROSS_PLASMA_MEMBRANE	157	292	2918	6688	0.0410182	1.23233	0.625578	0.463479
GOBP_ANGIOGENESIS_INVOLVED_IN_WOUND_HEALING	25	424	350	9256	0.0410447	1.5593	0.625578	0.524417
REACTOME_METALLOTHIONEINS_BIND_METALS	7	442	65	9541	0.041067	2.32464	0.625578	0.563815
GOBP_REGULATION_OF_CARBOHYDRATE_CATABOLIC_PROCESS	31	418	452	9154	0.0411887	1.50196	0.625768	0.497794
GOBP_POSITIVE_REGULATION_OF_COMPLEMENT_ACTIVATION	5	444	38	9568	0.0414466	2.83547	0.625768	0.718065
GOBP_PROTEIN_O_LINKED_GLYCOSYLATION_VIA_SERINE	5	444	38	9568	0.0414466	2.83547	0.625768	0.718065
GOBP_REGULATION_OF_MACROPHAGE_PROLIFERATION	5	444	38	9568	0.0414466	2.83547	0.625768	0.718065
GOBP_APOPTOTIC_MITOCHONDRIAL_CHANGES	22	427	714	8892	0.0414873	0.641647	0.625768	0.517334
REACTOME_EICOSANOID_LIGAND_BINDING_RECEPTORS	23	426	311	9295	0.0414982	1.61364	0.625768	0.501804
GOBP_OLIGOSACCHARIDE_BIOSYNTHETIC_PROCESS	23	426	311	9295	0.0414982	1.61364	0.625768	0.501804
GOBP_REGULATION_OF_FATTY_ACID_METABOLIC_PROCESS	71	378	1199	8407	0.0416973	1.31701	0.625768	0.513535
GOBP_CARDIAC_MUSCLE_TISSUE_MORPHOGENESIS	71	378	1200	8406	0.0418365	1.31575	0.625768	0.513852
GOBP_T_CELL_PROLIFERATION	109	340	1948	7658	0.0419376	1.2603	0.625768	0.510654
REACTOME_SIGNALING_BY_FGFR	17	432	591	9015	0.0419991	0.600266	0.625768	0.543239
NR1D1_TARGET_GENES	77	372	1311	8295	0.0420335	1.30967	0.625768	0.528888
GOBP_POSITIVE_REGULATION_OF_DEVELOPMENTAL_PROCESS	397	52	8152	1454	0.0420864	1.36172	0.625768	0.542403
GOBP_REACTIVE_OXYGEN_SPECIES_BIOSYNTHETIC_PROCESS	35	414	1044	8562	0.0421343	0.693334	0.625768	0.532912
GOBP_GOLGI_ORGANIZATION	127	322	2303	7303	0.0421548	1.25071	0.625768	0.498618
GOBP_HEAD_DEVELOPMENT	350	99	7073	2533	0.042162	1.26609	0.625768	0.509903
GOBP_REGULATION_OF_CHEMOKINE_MEDIATED_SIGNALING_PATHWAY	16	433	198	9408	0.0422796	1.75576	0.625768	0.50278
FREAC2_01	121	328	3028	6578	0.0423133	0.8014	0.625768	0.532207
GOBP_FOREBRAIN_NEURON_DEVELOPMENT	18	431	232	9374	0.0424201	1.68745	0.625768	0.534206
GOBP_CRANIAL_SKELETAL_SYSTEM_DEVELOPMENT	53	396	854	8752	0.0425574	1.37161	0.625768	0.500259
REACTOME_APEX1_INDEPENDENT_RESOLUTION_OF_AP_SITES_VIA_THE_SINGLE_NUCLEOTIDE_REPLACEMENT_PATHWAY	6	443	282	9324	0.0426166	0.447817	0.625768	0.560624
ZNF318_TARGET_GENES	197	252	3750	5856	0.0426268	1.22077	0.625768	0.520503
GOBP_POSITIVE_REGULATION_OF_PROTEIN_MODIFICATION_PROCESS	339	110	6824	2782	0.042629	1.25639	0.625768	0.52268
HOXA1_TARGET_GENES	339	110	6824	2782	0.042629	1.25639	0.625768	0.52268
GOBP_POSITIVE_REGULATION_OF_DEFENSE_RESPONSE_TO_BACTERIUM	6	443	285	9321	0.0427123	0.442961	0.625768	0.562794
KEGG_CYTOKINE_CYTOKINE_RECEPTOR_INTERACTION	76	373	2014	7592	0.0428593	0.768071	0.625768	0.512747
GOBP_NEGATIVE_REGULATION_OF_PROTEIN_LOCALIZATION_TO_NUCLEUS	9	440	377	9229	0.0428701	0.500729	0.625768	0.528521
GOBP_REGULATION_OF_ORGANIC_ACID_TRANSPORT	49	400	780	8826	0.0428981	1.38613	0.625768	0.538985
GOBP_MIDBRAIN_HINDBRAIN_BOUNDARY_DEVELOPMENT	4	445	26	9580	0.0429103	3.31201	0.625768	0.643489
GOBP_MICROTUBULE_ORGANIZING_CENTER_LOCALIZATION	48	401	1353	8253	0.0430335	0.730148	0.625768	0.530426
REACTOME_PROTEIN_FOLDING	15	434	536	9070	0.0430685	0.584849	0.625768	0.595432
GOBP_NEGATIVE_REGULATION_OF_MITOPHAGY	9	440	90	9516	0.0430871	2.16273	0.625768	0.629777
ZNF784_TARGET_GENES	163	286	3038	6568	0.0431169	1.23216	0.625768	0.500581
GOBP_DEFENSE_RESPONSE_TO_BACTERIUM	123	326	3070	6536	0.0431213	0.803269	0.625768	0.46782
GOBP_OLFACTORY_BULB_INTERNEURON_DIFFERENTIATION	23	426	315	9291	0.0431482	1.59247	0.625768	0.502281
GOBP_REGULATION_OF_PROTEIN_DEPOLYMERIZATION	111	338	1989	7617	0.0434225	1.25764	0.627806	0.552488
GOBP_WATER_SOLUBLE_VITAMIN_METABOLIC_PROCESS	62	387	1031	8575	0.0437168	1.33247	0.627806	0.485995
GOBP_POSITIVE_REGULATION_OF_INTERLEUKIN_1_ALPHA_PRODUCTION	7	442	66	9540	0.0437561	2.28918	0.627806	0.568389
EFC_Q6	140	309	3447	6159	0.0437669	0.80954	0.627806	0.512395
GOBP_MICROTUBULE_ANCHORING_AT_CENTROSOME	16	433	200	9406	0.0438013	1.73783	0.627806	0.616085
GOBP_REGULATION_OF_HEPATIC_STELLATE_CELL_ACTIVATION	3	446	15	9591	0.0438164	4.3009	0.627806	0.560883
GOBP_SCHWANN_CELL_PROLIFERATION	6	443	52	9554	0.0438215	2.48845	0.627806	0.520843
GOBP_GTP_BIOSYNTHETIC_PROCESS	6	443	52	9554	0.0438215	2.48845	0.627806	0.520843
REACTOME_GABA_B_RECEPTOR_ACTIVATION	6	443	291	9315	0.0438225	0.433548	0.627806	0.56875
GOBP_LENS_FIBER_CELL_DIFFERENTIATION	18	431	234	9372	0.0438968	1.67268	0.62802	0.536946
WRNIP1_TARGET_GENES	308	141	6140	3466	0.0441049	1.23308	0.629067	0.51291
GOBP_EOSINOPHIL_CHEMOTAXIS	10	439	109	9497	0.0441319	1.9847	0.629067	0.655991
GOBP_PYRIMIDINE_NUCLEOSIDE_METABOLIC_PROCESS	23	426	317	9289	0.0441482	1.58208	0.629067	0.502885
GOBP_NUCLEOSIDE_BISPHOSPHATE_CATABOLIC_PROCESS	12	437	138	9468	0.0442208	1.88399	0.629224	0.548882
HEY2_TARGET_GENES	78	371	1340	8266	0.044278	1.29691	0.629224	0.488505
REACTOME_MATURATION_OF_SARS_COV_2_NUCLEOPROTEIN	9	440	91	9515	0.044473	2.13874	0.629512	0.629745
GOBP_INTRINSIC_APOPTOTIC_SIGNALING_PATHWAY_IN_RESPONSE_TO_DNA_DAMAGE_BY_P53_CLASS_MEDIATOR	35	414	525	9081	0.0445061	1.46232	0.629512	0.526854
GOBP_POSITIVE_REGULATION_OF_NUCLEAR_DIVISION	35	414	525	9081	0.0445061	1.46232	0.629512	0.526854
GOBP_PROTEIN_CONTAINING_COMPLEX_ORGANIZATION	423	26	8795	811	0.0445362	1.50021	0.629512	0.540153
XPO1_TARGET_GENES	16	433	201	9405	0.0446289	1.729	0.62981	0.617348
GOBP_TAXIS	322	127	6451	3155	0.0446762	1.24001	0.62981	0.503695
GOBP_AMYLOID_BETA_CLEARANCE	54	395	875	8731	0.0448281	1.36412	0.630524	0.559164
TCF11_01	153	296	2844	6762	0.0449216	1.22898	0.630524	0.526558
GOBP_CARBOHYDRATE_METABOLIC_PROCESS	264	185	6104	3502	0.04499	0.818717	0.630524	0.515352
REACTOME_PKA_ACTIVATION_IN_GLUCAGON_SIGNALLING	1	448	119	9487	0.0450753	0.177952	0.630524	0.578758
GOBP_MICROGLIA_DIFFERENTIATION	1	448	119	9487	0.0450753	0.177952	0.630524	0.658515
GOBP_ENZYME_DIRECTED_RRNA_PSEUDOURIDINE_SYNTHESIS	1	448	120	9486	0.0450917	0.176451	0.630524	0.661125
REACTOME_CTLA4_INHIBITORY_SIGNALING	1	448	121	9485	0.0451904	0.174974	0.630524	0.502691
GOBP_NUCLEOSIDE_BISPHOSPHATE_BIOSYNTHETIC_PROCESS	58	391	958	8648	0.0453414	1.33906	0.630524	0.522259
GOBP_T_CELL_ACTIVATION_INVOLVED_IN_IMMUNE_RESPONSE	33	416	988	8618	0.0453679	0.691943	0.630524	0.522372
GOBP_NEGATIVE_REGULATION_OF_APOPTOTIC_SIGNALING_PATHWAY	106	343	1886	7720	0.0453762	1.26499	0.630524	0.505367
REACTOME_L1CAM_INTERACTIONS	132	317	2411	7195	0.0453955	1.24265	0.630524	0.505109
GOBP_ZINC_ION_IMPORT_ACROSS_PLASMA_MEMBRANE	12	437	139	9467	0.0455007	1.87024	0.630524	0.551123
GOBP_L_SERINE_TRANSPORT	16	433	202	9404	0.0455011	1.72026	0.630524	0.50472
REACTOME_GOLGI_ASSOCIATED_VESICLE_BIOGENESIS	32	417	473	9133	0.0455969	1.48172	0.630699	0.506968
REACTOME_CRISTAE_FORMATION	1	448	123	9483	0.0456329	0.172093	0.630699	0.506956
GOBP_CELLULAR_PROTEIN_CATABOLIC_PROCESS	274	175	5398	4208	0.0458806	1.22055	0.630725	0.527047
GOBP_NEGATIVE_REGULATION_OF_FIBRINOLYSIS	14	435	170	9436	0.0458901	1.7864	0.630725	0.586702
GOBP_PARAXIAL_MESODERM_DEVELOPMENT	14	435	170	9436	0.0458901	1.7864	0.630725	0.586702
GOBP_RESPONSE_TO_COBALT_ION	9	440	92	9514	0.0459531	2.11527	0.630725	0.629876
NFY_Q6	156	293	2903	6703	0.0460286	1.22936	0.630725	0.528908
REACTOME_MIRO_GTPASE_CYCLE	16	433	203	9403	0.046418	1.7116	0.630725	0.505433
GOBP_PHAGOSOME_ACIDIFICATION	7	442	67	9539	0.0465563	2.25478	0.630725	0.573102
GOBP_POSITIVE_REGULATION_OF_CARDIAC_MUSCLE_ADAPTATION	2	447	6	9600	0.046591	7.15884	0.630725	1
GOBP_POSITIVE_REGULATION_OF_MUSCLE_ADAPTATION	2	447	6	9600	0.046591	7.15884	0.630725	1
GOBP_MITOCHONDRIAL_ATP_SYNTHESIS_COUPLED_PROTON_TRANSPORT	2	447	6	9600	0.046591	7.15884	0.630725	1
GOBP_POSITIVE_REGULATION_OF_TRANSCRIPTION_FROM_RNA_POLYMERASE_II_PROMOTER_IN_RESPONSE_TO_STRESS	5	444	257	9349	0.0465958	0.409656	0.630725	0.542705
ZNF34_TARGET_GENES	42	407	660	8946	0.0466985	1.39875	0.630725	0.570793
GOBP_REGULATION_OF_ENDOTHELIAL_CELL_MIGRATION	107	342	1914	7692	0.046737	1.25735	0.630725	0.507429
HNF3_Q6	124	325	2256	7350	0.0467943	1.24304	0.630725	0.532078
GOBP_CRANIAL_NERVE_STRUCTURAL_ORGANIZATION	12	437	140	9466	0.0468429	1.85669	0.630725	0.553462
GOBP_COENZYME_A_BIOSYNTHETIC_PROCESS	12	437	140	9466	0.0468429	1.85669	0.630725	0.553462
GOBP_POSITIVE_REGULATION_OF_NERVOUS_SYSTEM_PROCESS	21	428	687	8919	0.0469471	0.636993	0.630725	0.508738
GOBP_NEGATIVE_REGULATION_OF_LYMPHOCYTE_APOPTOTIC_PROCESS	39	410	600	9006	0.046948	1.42778	0.630725	0.552662
REACTOME_REGULATION_OF_RUNX3_EXPRESSION_AND_ACTIVITY	14	435	171	9435	0.0469627	1.77576	0.630725	0.587354
GOBP_UROGENITAL_SYSTEM_DEVELOPMENT	263	186	5165	4441	0.0470738	1.21578	0.630725	0.497747
ID2_TARGET_GENES	341	108	6875	2731	0.0470798	1.25424	0.630725	0.486029
GOBP_POSITIVE_T_CELL_SELECTION	16	433	555	9051	0.0470998	0.602609	0.630725	0.531568
GOBP_CHROMOSOME_LOCALIZATION	75	374	1279	8327	0.0472794	1.30559	0.630725	0.524301
TFEB_TARGET_GENES	398	51	8184	1422	0.0473719	1.35596	0.630725	0.494521
GOBP_REGULATION_OF_TRANSLATIONAL_ELONGATION	16	433	204	9402	0.0473797	1.70303	0.630725	0.621539
GOBP_NEGATIVE_REGULATION_OF_MUSCLE_TISSUE_DEVELOPMENT	16	433	204	9402	0.0473797	1.70303	0.630725	0.563887
ARNT_02	125	324	2276	7330	0.0474046	1.2425	0.630725	0.497404
GOBP_POSITIVE_REGULATION_OF_DNA_BINDING_TRANSCRIPTION_FACTOR_ACTIVITY	135	314	3333	6273	0.0474917	0.809178	0.630725	0.542351
GOBP_INTERLEUKIN_1_ALPHA_PRODUCTION	9	440	93	9513	0.0475274	2.0923	0.630725	0.630167
GOBP_AXON_EXTENSION	125	324	2279	7327	0.0476354	1.24036	0.630725	0.533535
REACTOME_POLYMERASE_SWITCHING_ON_THE_C_STRAND_OF_THE_TELOMERE	26	423	373	9233	0.0476579	1.52148	0.630725	0.537398
REACTOME_OPIOID_SIGNALLING	24	425	766	8840	0.0476705	0.651697	0.630725	0.529347
GOBP_TUBE_FORMATION	135	314	2482	7124	0.0476826	1.23403	0.630725	0.545266
GOBP_NUCLEOSIDE_TRIPHOSPHATE_BIOSYNTHETIC_PROCESS	39	410	603	9003	0.0476978	1.4202	0.630725	0.489466
GOBP_MICROTUBULE_DEPOLYMERIZATION	55	394	900	8706	0.0477199	1.35034	0.630725	0.509728
REACTOME_MITOTIC_METAPHASE_AND_ANAPHASE	94	355	1655	7951	0.048106	1.27211	0.631828	0.524436
GOBP_NEGATIVE_REGULATION_OF_LYMPHOCYTE_MIGRATION	11	438	118	9488	0.0481573	2.01935	0.631828	0.519914
REACTOME_DEFECTS_IN_COBALAMIN_B12_METABOLISM	26	423	374	9232	0.0482087	1.51725	0.631828	0.53841
GOBP_EMBRYONIC_NEUROCRANIUM_MORPHOGENESIS	12	437	141	9465	0.0482474	1.84332	0.631828	0.555898
GOBP_REGULATION_OF_EPIDERMAL_GROWTH_FACTOR_ACTIVATED_RECEPTOR_ACTIVITY	4	445	220	9386	0.0483539	0.383493	0.631828	0.510308
KEGG_TERPENOID_BACKBONE_BIOSYNTHESIS	19	430	248	9358	0.0484418	1.66731	0.631828	0.545848
GOBP_RESPONSE_TO_SELENIUM_ION	19	430	248	9358	0.0484418	1.66731	0.631828	0.545848
GOBP_RIBONUCLEOSIDE_TRIPHOSPHATE_METABOLIC_PROCESS	43	406	676	8930	0.0484734	1.39909	0.631828	0.511571
GOBP_HEART_FIELD_SPECIFICATION	36	413	546	9060	0.048487	1.4464	0.631828	0.534295
GOBP_EXCITATORY_SYNAPSE_ASSEMBLY	10	439	396	9210	0.0485699	0.529785	0.631828	0.539009
GOBP_POSITIVE_REGULATION_OF_DNA_REPLICATION	47	402	751	8855	0.0488951	1.37854	0.631828	0.531817
GOBP_FRUCTOSE_METABOLIC_PROCESS	11	438	119	9487	0.0489035	2.00217	0.631828	0.522867
GOBP_POSITIVE_REGULATION_OF_PROTEIN_KINASE_B_SIGNALING	82	367	1416	8190	0.0489073	1.29232	0.631828	0.54207
GOBP_REGULATION_OF_LYSOSOME_ORGANIZATION	5	444	40	9566	0.0489734	2.69313	0.631828	0.722518
GOBP_ACTIVATION_INDUCED_CELL_DEATH_OF_T_CELLS	5	444	40	9566	0.0489734	2.69313	0.631828	0.722518
GOBP_PROTEIN_LOCALIZATION_TO_CHROMOSOME_TELOMERIC_REGION	21	428	287	9319	0.0490268	1.59317	0.631828	0.573659
GOBP_NEGATIVE_REGULATION_OF_ACTIN_FILAMENT_POLYMERIZATION	88	361	1540	8066	0.0491147	1.27677	0.631828	0.51205
REACTOME_SARS_COV_1_INFECTION	36	413	549	9057	0.0492641	1.43802	0.631828	0.535759
GOBP_PROTEIN_TRANSPORT_ALONG_MICROTUBULE	2	447	152	9454	0.049296	0.278288	0.631828	0.558427
GOBP_ACTIN_FILAMENT_DEPOLYMERIZATION	95	354	1678	7928	0.0493776	1.26792	0.631828	0.485761
REACTOME_FGFR2_MUTANT_RECEPTOR_ACTIVATION	4	445	225	9381	0.0494547	0.374772	0.631828	0.517252
REACTOME_RESPONSE_TO_METAL_IONS	7	442	68	9538	0.0494686	2.22139	0.631828	0.577944
GOBP_REGULATION_OF_HEART_MORPHOGENESIS	24	425	336	9270	0.0497688	1.55798	0.631828	0.515393
GOBP_DSRNA_PROCESSING	30	419	437	9169	0.0497824	1.50227	0.631828	0.567505
REACTOME_INSULIN_RECEPTOR_SIGNALLING_CASCADE	19	430	638	8968	0.0497914	0.621098	0.631828	0.493218
REACTOME_FRS_MEDIATED_FGFR2_SIGNALING	4	445	226	9380	0.0498161	0.373073	0.631828	0.518874
GOBP_POSITIVE_REGULATION_OF_T_HELPER_17_CELL_DIFFERENTIATION	3	446	188	9418	0.0499625	0.336967	0.631828	0.593143
GOBP_POSITIVE_REGULATION_OF_CALCIUM_ION_TRANSPORT_INTO_CYTOSOL	43	406	682	8924	0.0500997	1.38585	0.631828	0.512817
GOBP_PIECEMEAL_MICROAUTOPHAGY_OF_THE_NUCLEUS	3	446	189	9417	0.0501425	0.335148	0.631828	0.594407
GOBP_FATTY_ACID_DERIVATIVE_CATABOLIC_PROCESS	17	432	214	9392	0.0502245	1.72707	0.631828	0.52057
GOBP_SODIUM_ION_TRANSPORT	208	241	3997	5609	0.050241	1.21115	0.631828	0.524815
REACTOME_SARS_COV_2_INFECTION	52	397	841	8765	0.050279	1.36511	0.631828	0.496642
GOBP_REGULATION_OF_TRANSLATIONAL_INITIATION_BY_EIF2_ALPHA_PHOSPHORYLATION	0	449	76	9530	0.0502962	0	0.631828	0.582906
GOBP_HYPEROSMOTIC_SALINITY_RESPONSE	0	449	76	9530	0.0502962	0	0.631828	0.582906
GOBP_AUTOPHAGY_OF_PEROXISOME	0	449	76	9530	0.0502962	0	0.631828	0.582906
GOBP_ANTIGEN_PROCESSING_AND_PRESENTATION_OF_ENDOGENOUS_PEPTIDE_ANTIGEN_VIA_MHC_CLASS_I_VIA_ER_PATHWAY	3	446	16	9590	0.0503614	4.03167	0.631828	0.580527
GOBP_THREONINE_CATABOLIC_PROCESS	0	449	77	9529	0.0503721	0	0.631828	0.585188
REACTOME_AMPK_INHIBITS_CHREBP_TRANSCRIPTIONAL_ACTIVATION_ACTIVITY	6	443	54	9552	0.050373	2.39579	0.631828	0.523942
GOBP_NEGATIVE_REGULATION_OF_ERAD_PATHWAY	0	449	78	9528	0.0505846	0	0.631828	0.585274
GOBP_PROTEIN_CHROMOPHORE_LINKAGE	0	449	78	9528	0.0505846	0	0.631828	0.585274
GOBP_CENTRAL_NERVOUS_SYSTEM_MYELIN_MAINTENANCE	0	449	78	9528	0.0505846	0	0.631828	0.585274
GOBP_REGULATION_OF_TRANSCRIPTION_INVOLVED_IN_G1_S_TRANSITION_OF_MITOTIC_CELL_CYCLE	11	438	121	9485	0.0506361	1.96866	0.631828	0.528815
GOBP_GROOMING_BEHAVIOR	27	422	388	9218	0.0507292	1.52004	0.631828	0.542905
GOBP_NEGATIVE_REGULATION_OF_LEUKOCYTE_CHEMOTAXIS	27	422	388	9218	0.0507292	1.52004	0.631828	0.542905
STAT5A_02	130	319	2381	7225	0.0507832	1.23661	0.631828	0.53951
GOBP_ENDOSOME_TRANSPORT_VIA_MULTIVESICULAR_BODY_SORTING_PATHWAY	30	419	441	9165	0.0508547	1.48799	0.631828	0.49208
GOBP_NEGATIVE_REGULATION_OF_PROTEIN_POLYMERIZATION	96	353	1703	7903	0.0508845	1.26204	0.631828	0.529211
REACTOME_MODULATION_BY_MTB_OF_HOST_IMMUNE_SYSTEM	0	449	79	9527	0.0509328	0	0.631828	0.585588
GOBP_DEOXYRIBONUCLEOSIDE_TRIPHOSPHATE_METABOLIC_PROCESS	9	440	95	9511	0.0509592	2.04782	0.631828	0.631215
GOBP_TRANSFORMING_GROWTH_FACTOR_BETA_RECEPTOR_SIGNALING_PATHWAY	112	337	2018	7588	0.0510204	1.24967	0.631828	0.51569
GOBP_REGULATION_OF_ASYMMETRIC_CELL_DIVISION	7	442	305	9301	0.0510282	0.482954	0.631828	0.575834
GOBP_CELLULAR_CARBOHYDRATE_CATABOLIC_PROCESS	48	401	768	8838	0.0510346	1.37749	0.631828	0.535485
GOBP_POSITIVE_REGULATION_OF_PROTEIN_SERINE_THREONINE_KINASE_ACTIVITY	121	328	2196	7410	0.0510558	1.24479	0.631828	0.528393
GOBP_REGULATION_OF_TOLL_LIKE_RECEPTOR_SIGNALING_PATHWAY	44	405	1244	8362	0.0510605	0.730277	0.631828	0.515511
REACTOME_RELAXIN_RECEPTORS	2	447	160	9446	0.0511682	0.26415	0.631828	0.56218
GOBP_NEGATIVE_REGULATION_OF_CHONDROCYTE_DIFFERENTIATION	17	432	216	9390	0.0511818	1.71071	0.631828	0.523064
GOBP_HEART_VALVE_MORPHOGENESIS	61	388	1020	8586	0.0512051	1.32339	0.631828	0.533615
GOBP_CYTOPLASMIC_PATTERN_RECOGNITION_RECEPTOR_SIGNALING_PATHWAY	32	417	957	8649	0.0512777	0.693534	0.631987	0.516836
GOBP_TRANSLATIONAL_ELONGATION	40	409	625	8981	0.0514965	1.40534	0.633946	0.559434
REACTOME_NONCANONICAL_ACTIVATION_OF_NOTCH3	11	438	122	9484	0.0516222	1.95232	0.634018	0.528785
REACTOME_LEUKOTRIENE_RECEPTORS	11	438	122	9484	0.0516222	1.95232	0.634018	0.528785
GGCKCATGS_UNKNOWN	17	432	583	9023	0.0518116	0.609042	0.635607	0.540016
REACTOME_DISEASES_OF_IMMUNE_SYSTEM	17	432	584	9022	0.0519611	0.607932	0.636704	0.540305
GOBP_AGGRESSIVE_BEHAVIOR	0	449	81	9525	0.0520325	0	0.636842	0.586874
KEGG_NOD_LIKE_RECEPTOR_SIGNALING_PATHWAY	37	412	565	9041	0.05213	1.43705	0.637298	0.540627
CREB_Q3	132	317	2426	7180	0.0522881	1.23239	0.637881	0.506453
GOBP_PULMONARY_VALVE_MORPHOGENESIS	30	419	445	9161	0.0523071	1.47397	0.637881	0.568522
GOBP_HEART_VALVE_DEVELOPMENT	62	387	1035	8571	0.0523585	1.3267	0.637881	0.535363
GOBP_PROTEIN_HOMOTETRAMERIZATION	72	377	1234	8372	0.0524708	1.2957	0.63804	0.517784
GOBP_REGULATION_OF_INTERLEUKIN_6_MEDIATED_SIGNALING_PATHWAY	4	445	28	9578	0.0525523	3.0748	0.63804	0.652951
REACTOME_CONVERSION_FROM_APC_C_CDC20_TO_APC_C_CDH1_IN_LATE_ANAPHASE	4	445	28	9578	0.0525523	3.0748	0.63804	0.652951
GOBP_COMMA_SHAPED_BODY_MORPHOGENESIS	11	438	123	9483	0.0526879	1.93624	0.63817	0.528904
REACTOME_CHYLOMICRON_ASSEMBLY	19	430	255	9351	0.0526917	1.62033	0.63817	0.553088
REACTOME_RUNX3_REGULATES_CDKN1A_TRANSCRIPTION	0	449	82	9524	0.0527824	0	0.63817	0.587834
GOBP_NEGATIVE_REGULATION_OF_AMYLOID_PRECURSOR_PROTEIN_CATABOLIC_PROCESS	27	422	393	9213	0.0528644	1.49989	0.63817	0.546666
GOBP_SMOOTH_MUSCLE_TISSUE_DEVELOPMENT	27	422	393	9213	0.0528644	1.49989	0.63817	0.546666
GOBP_CARBON_DIOXIDE_TRANSPORT	5	444	41	9565	0.0530193	2.62717	0.638717	0.72286
GOBP_NEUTRAL_LIPID_BIOSYNTHETIC_PROCESS	67	382	1137	8469	0.0530303	1.30642	0.638717	0.504024
GGCNRNWCTTYS_UNKNOWN	44	405	703	8903	0.0532131	1.37587	0.639159	0.51862
KEGG_MAPK_SIGNALING_PATHWAY	89	360	2289	7317	0.0532877	0.790269	0.639159	0.531948
RORA_TARGET_GENES	123	326	2249	7357	0.0533349	1.23424	0.639159	0.53181
PAX6_TARGET_GENES	294	155	5846	3760	0.0533966	1.21996	0.639159	0.488359
GOBP_POSITIVE_REGULATION_OF_CELL_PROJECTION_ORGANIZATION	245	204	4788	4818	0.0533987	1.20851	0.639159	0.530378
GOBP_POSITIVE_REGULATION_OF_MACROPHAGE_CHEMOTAXIS	15	434	185	9421	0.0536012	1.76006	0.639159	0.606072
GOBP_GLYCOPROTEIN_BIOSYNTHETIC_PROCESS	174	275	3293	6313	0.0536077	1.213	0.639159	0.509277
GOBP_NEURONAL_STEM_CELL_POPULATION_MAINTENANCE	15	434	529	9077	0.0536153	0.593046	0.639159	0.522768
GOBP_ACTIVATION_OF_PHOSPHOLIPASE_C_ACTIVITY	9	440	359	9247	0.0537208	0.526861	0.639159	0.518724
REACTOME_RESOLUTION_OF_SISTER_CHROMATID_COHESION	53	396	868	8738	0.0537313	1.34733	0.639159	0.503184
GOBP_POSITIVE_REGULATION_OF_EPITHELIAL_CELL_MIGRATION	99	350	1763	7843	0.0538207	1.25834	0.639159	0.534634
GOBP_REGULATION_OF_LYMPHOCYTE_CHEMOTAXIS	11	438	124	9482	0.0538331	1.92042	0.639159	0.529168
GOBP_NEGATIVE_REGULATION_OF_LEUKOCYTE_MIGRATION	37	412	572	9034	0.0538519	1.41837	0.639159	0.477858
GOBP_RECEPTOR_CATABOLIC_PROCESS	9	440	364	9242	0.0540412	0.519343	0.640688	0.522536
GOBP_ALANINE_TRANSPORT	15	434	186	9420	0.0542843	1.75041	0.642837	0.60609
GOBP_REGULATION_OF_FIBRINOLYSIS	17	432	221	9385	0.0543927	1.67112	0.642837	0.632508
REACTOME_FORMATION_OF_SENESCENCE_ASSOCIATED_HETEROCHROMATIN_FOCI_SAHF	13	436	154	9452	0.0545224	1.83004	0.642837	0.567397
GOBP_FLAVONOID_METABOLIC_PROCESS	11	438	414	9192	0.0545981	0.557607	0.642837	0.548985
GOBP_RESPONSE_TO_FOLLICLE_STIMULATING_HORMONE	11	438	414	9192	0.0545981	0.557607	0.642837	0.548985
GOBP_MULTICELLULAR_ORGANISM_REPRODUCTION	349	100	7068	2538	0.0546093	1.2532	0.642837	0.528297
REACTOME_IRE1ALPHA_ACTIVATES_CHAPERONES	11	438	416	9190	0.0546712	0.554805	0.642837	0.549173
GOBP_BIOLOGICAL_PROCESS_INVOLVED_IN_INTERACTION_WITH_HOST	125	324	2290	7316	0.0547082	1.23255	0.642837	0.497663
GOBP_CARDIOLIPIN_BIOSYNTHETIC_PROCESS	9	440	97	9509	0.054769	2.00518	0.642837	0.63286
GOBP_AXONAL_TRANSPORT_OF_MITOCHONDRION	15	434	187	9419	0.0550229	1.74086	0.643658	0.606193
GOBP_GLYCEROL_3_PHOSPHATE_METABOLIC_PROCESS	11	438	125	9481	0.0550578	1.90486	0.643658	0.529575
GOBP_SULFUR_COMPOUND_METABOLIC_PROCESS	202	247	3879	5727	0.0551511	1.20743	0.643658	0.522834
GOBP_RESPONSE_TO_LEPTIN	17	432	222	9384	0.0551748	1.66341	0.643658	0.524371
GOBP_SYNAPTIC_TRANSMISSION_GABAERGIC	37	412	576	9030	0.0552594	1.40789	0.643658	0.545947
GOBP_MESODERMAL_CELL_DIFFERENTIATION	37	412	576	9030	0.0552594	1.40789	0.643658	0.545947
LEF1_Q6	101	348	2558	7048	0.0552645	0.799664	0.643658	0.547553
STAT4_01	141	308	3448	6158	0.0554334	0.8176	0.644895	0.512489
GOBP_POSITIVE_REGULATION_OF_STRIATED_MUSCLE_CELL_DIFFERENTIATION	45	404	721	8885	0.0555212	1.37263	0.644895	0.585267
GOBP_REGULATION_OF_T_CELL_APOPTOTIC_PROCESS	34	415	518	9088	0.0555534	1.43737	0.644895	0.524203
GOBP_CELLULAR_RESPONSE_TO_FOLLICLE_STIMULATING_HORMONE_STIMULUS	6	443	273	9333	0.0557175	0.463027	0.645537	0.557573
REACTOME_SIGNALING_BY_FGFR2_IN_DISEASE	6	443	272	9334	0.0557307	0.464779	0.645537	0.557568
REACTOME_SPERM_MOTILITY_AND_TAXES	15	434	188	9418	0.0558167	1.73142	0.645827	0.606382
GOBP_POSITIVE_REGULATION_OF_EPIDERMIS_DEVELOPMENT	41	408	649	8957	0.0559411	1.38689	0.645883	0.504813
GOBP_TRANSITION_METAL_ION_HOMEOSTASIS	93	356	1652	7954	0.0559862	1.25779	0.645883	0.56639
FOXF1_TARGET_GENES	6	443	278	9328	0.0562772	0.454455	0.645883	0.558613
GOBP_POSITIVE_REGULATION_OF_CHROMOSOME_SEGREGATION	6	443	278	9328	0.0562772	0.454455	0.645883	0.558613
GOBP_NEGATIVE_REGULATION_OF_MESENCHYMAL_CELL_PROLIFERATION	11	438	126	9480	0.0563618	1.88954	0.645883	0.530123
REACTOME_TELOMERE_C_STRAND_SYNTHESIS_INITIATION	11	438	126	9480	0.0563618	1.88954	0.645883	0.530123
CAVIN1_TARGET_GENES	27	422	828	8778	0.056377	0.678292	0.645883	0.544206
GOBP_POSITIVE_REGULATION_OF_SMOOTH_MUSCLE_CELL_PROLIFERATION	59	390	980	8626	0.056394	1.33159	0.645883	0.526244
GOBP_TOXIN_TRANSPORT	38	411	587	9019	0.0564158	1.42057	0.645883	0.547747
AR_Q6	165	284	3106	6500	0.0564316	1.21584	0.645883	0.53673
GOBP_TRNA_WOBBLE_BASE_MODIFICATION	6	443	279	9327	0.0565136	0.452778	0.646123	0.55902
REACTOME_TRNA_AMINOACYLATION	31	418	464	9142	0.0567032	1.4612	0.647132	0.576523
GOBP_RRNA_5_END_PROCESSING	22	427	308	9298	0.0567242	1.55537	0.647132	0.498314
REACTOME_GOLGI_TO_ER_RETROGRADE_TRANSPORT	110	339	1984	7622	0.0568564	1.24658	0.647943	0.55221
REACTOME_GLUCURONIDATION	6	443	281	9325	0.0571103	0.449459	0.649613	0.560026
GOBP_SUGAR_MEDIATED_SIGNALING_PATHWAY	5	444	42	9564	0.057254	2.56435	0.649613	0.723469
REACTOME_CD163_MEDIATING_AN_ANTI_INFLAMMATORY_RESPONSE	13	436	157	9449	0.0573319	1.7945	0.649613	0.571738
GOBP_REGULATION_OF_CORE_PROMOTER_BINDING	3	446	17	9589	0.0573513	3.79412	0.649613	0.599294
FREAC7_01	119	330	2171	7435	0.0574083	1.23496	0.649613	0.4902
REACTOME_TRANSPORT_OF_BILE_SALTS_AND_ORGANIC_ACIDS_METAL_IONS_AND_AMINE_COMPOUNDS	95	354	1685	7921	0.0574572	1.26154	0.649613	0.527153
GOBP_PARASYMPATHETIC_NERVOUS_SYSTEM_DEVELOPMENT	20	429	268	9338	0.0574704	1.6244	0.649613	0.560624
GOBP_MACROMOLECULE_DEPALMITOYLATION	6	443	56	9550	0.0574939	2.30974	0.649613	0.528224
GOBP_ALDITOL_PHOSPHATE_METABOLIC_PROCESS	11	438	127	9479	0.057745	1.87447	0.650368	0.530809
GOBP_REGULATION_OF_NEUTROPHIL_DEGRANULATION	11	438	127	9479	0.057745	1.87447	0.650368	0.530809
GOBP_CARDIAC_NEURAL_CREST_CELL_MIGRATION_INVOLVED_IN_OUTFLOW_TRACT_MORPHOGENESIS	11	438	127	9479	0.057745	1.87447	0.650368	0.530809
CATTGTYY_SOX9_B1	186	263	3553	6053	0.0578398	1.20485	0.650744	0.549176
GOBP_AXON_ENSHEATHMENT_IN_CENTRAL_NERVOUS_SYSTEM	16	433	546	9060	0.0579445	0.613151	0.651075	0.527875
GOBP_CELL_AGING	59	390	990	8616	0.0579922	1.31661	0.651075	0.527097
REACTOME_STAT3_NUCLEAR_EVENTS_DOWNSTREAM_OF_ALK_SIGNALING	2	447	7	9599	0.0581676	6.13551	0.65197	1
PTTG1_TARGET_GENES	16	433	549	9057	0.0581951	0.609599	0.65197	0.529666
GOBP_POSITIVE_REGULATION_OF_DNA_TEMPLATED_TRANSCRIPTION_INITIATION	25	424	361	9245	0.0585022	1.50999	0.652515	0.528521
GOBP_ATRIAL_CARDIAC_MUSCLE_TISSUE_DEVELOPMENT	15	434	191	9415	0.0585299	1.70368	0.652515	0.494766
GOBP_CELLULAR_TRANSITION_METAL_ION_HOMEOSTASIS	82	367	1433	8173	0.058534	1.27433	0.652515	0.521742
GOBP_AXIS_ELONGATION	20	429	271	9335	0.058797	1.6059	0.652515	0.562794
GOBP_MRNA_TRANSPORT	70	379	1202	8404	0.0588823	1.29134	0.652515	0.514115
GOBP_REGULATION_OF_NUCLEOTIDE_METABOLIC_PROCESS	46	403	743	8863	0.0589571	1.36158	0.652515	0.529155
GOBP_REGULATION_OF_HYPERSENSITIVITY	9	440	99	9507	0.0589571	1.96426	0.652515	0.635074
GOBP_REGULATION_OF_ACUTE_INFLAMMATORY_RESPONSE_TO_ANTIGENIC_STIMULUS	9	440	99	9507	0.0589571	1.96426	0.652515	0.635074
GOBP_ALDITOL_CATABOLIC_PROCESS	9	440	99	9507	0.0589571	1.96426	0.652515	0.635074
GOBP_MEMBRANE_FUSION	72	377	1897	7709	0.059031	0.776107	0.652515	0.542934
GOBP_POSITIVE_REGULATION_OF_VASCULAR_ASSOCIATED_SMOOTH_MUSCLE_CELL_DIFFERENTIATION	11	438	128	9478	0.0592072	1.85962	0.652515	0.531631
GOBP_REGULATION_OF_INOSITOL_1_4_5_TRISPHOSPHATE_SENSITIVE_CALCIUM_RELEASE_CHANNEL_ACTIVITY	11	438	128	9478	0.0592072	1.85962	0.652515	0.531631
REACTOME_REGULATION_OF_PLK1_ACTIVITY_AT_G2_M_TRANSITION	96	353	1713	7893	0.0592779	1.25309	0.652515	0.529528
NKX25_02	156	293	2926	6680	0.0592962	1.21551	0.652515	0.496573
GOBP_ADULT_HEART_DEVELOPMENT	20	429	272	9334	0.0593212	1.59982	0.652515	0.56364
GOBP_GROWTH	361	88	7345	2261	0.0595095	1.2628	0.652515	0.530468
REACTOME_VLDL_CLEARANCE	22	427	312	9294	0.0595298	1.53477	0.652515	0.501804
GOBP_NEGATIVE_REGULATION_OF_CHEMOKINE_MEDIATED_SIGNALING_PATHWAY	15	434	192	9414	0.0595446	1.69463	0.652515	0.496574
GOBP_REGULATION_OF_AMYLOID_PRECURSOR_PROTEIN_CATABOLIC_PROCESS	35	414	537	9069	0.0595467	1.42775	0.652515	0.53164
GOBP_PEPTIDE_CROSS_LINKING	65	384	1105	8501	0.0595672	1.30224	0.652515	0.547505
CTGCAGY_UNKNOWN	255	194	5892	3714	0.0597098	0.828548	0.652515	0.520065
GOBP_NEGATIVE_REGULATION_OF_RESPONSE_TO_WOUNDING	76	373	1322	8284	0.0597392	1.27677	0.652515	0.529832
GGGYGTGNY_UNKNOWN	294	155	5863	3743	0.0598089	1.21092	0.652515	0.552576
GOBP_NEGATIVE_REGULATION_OF_FATTY_ACID_METABOLIC_PROCESS	42	407	671	8935	0.0598104	1.37413	0.652515	0.511385
GOBP_KERATINIZATION	42	407	671	8935	0.0598104	1.37413	0.652515	0.511385
INSM2_TARGET_GENES	294	155	5864	3742	0.0598462	1.21039	0.652515	0.519496
REACTOME_IRS_MEDIATED_SIGNALLING	19	430	623	8983	0.0599475	0.637116	0.652946	0.553008
REACTOME_ROLE_OF_ABL_IN_ROBO_SLIT_SIGNALING	8	441	80	9526	0.0600339	2.16009	0.653216	0.597622
GOBP_DOUBLE_STRAND_BREAK_REPAIR_VIA_BREAK_INDUCED_REPLICATION	14	435	495	9111	0.0601099	0.592379	0.653371	0.507777
REACTOME_TRP_CHANNELS	55	394	917	8689	0.0603581	1.32272	0.655396	0.567008
REACTOME_FRS_MEDIATED_FGFR1_SIGNALING	5	444	243	9363	0.0604725	0.433906	0.655965	0.531745
GOBP_KIDNEY_MESENCHYME_DEVELOPMENT	13	436	160	9446	0.0607356	1.76029	0.656763	0.576918
REACTOME_TRIGLYCERIDE_BIOSYNTHESIS	25	424	365	9241	0.060922	1.4928	0.656763	0.530377
GOBP_MDA_5_SIGNALING_PATHWAY	12	437	436	9170	0.0609474	0.577541	0.656763	0.481521
KEGG_CITRATE_CYCLE_TCA_CYCLE	12	437	437	9169	0.0609696	0.576156	0.656763	0.558828
GOBP_ADULT_BEHAVIOR	114	335	2074	7532	0.0610321	1.23584	0.656763	0.520411
GOBP_PHOSPHATIDYLINOSITOL_3_PHOSPHATE_BIOSYNTHETIC_PROCESS	10	439	381	9225	0.061069	0.55154	0.656763	0.530965
GOBP_GOLGI_TO_ENDOSOME_TRANSPORT	10	439	381	9225	0.061069	0.55154	0.656763	0.530965
GOBP_REGULATION_OF_MITOCHONDRIAL_MEMBRANE_PERMEABILITY	10	439	383	9223	0.0610954	0.548541	0.656763	0.532288
GOBP_REGULATION_OF_SYNAPTIC_VESICLE_ENDOCYTOSIS	20	429	275	9331	0.0611385	1.58186	0.656763	0.566532
GOBP_REGULATION_OF_HISTONE_MODIFICATION	77	372	1342	8264	0.061196	1.27463	0.656763	0.488471
GOBP_LUNG_SACCULE_DEVELOPMENT	6	443	57	9549	0.0612693	2.26898	0.656763	0.530776
MZF1_TARGET_GENES	388	61	7975	1631	0.0612905	1.30084	0.656763	0.518696
KEGG_PENTOSE_AND_GLUCURONATE_INTERCONVERSIONS	10	439	386	9220	0.0613739	0.5441	0.656992	0.534633
MAZR_01	106	343	1914	7692	0.0616275	1.24196	0.657487	0.507353
GOBP_REGULATION_OF_EPITHELIAL_CELL_MIGRATION	146	303	2730	6876	0.0616518	1.21362	0.657487	0.521598
REACTOME_TICAM1_DEPENDENT_ACTIVATION_OF_IRF3_IRF7	5	444	43	9563	0.0616772	2.50445	0.657487	0.724334
GOBP_CHEMOREPULSION_OF_AXON	8	441	81	9525	0.0616947	2.1332	0.657487	0.599863
GOBP_HISTONE_METHYLATION	91	358	1613	7993	0.0617306	1.2596	0.657487	0.520107
REACTOME_DISORDERS_OF_TRANSMEMBRANE_TRANSPORTERS	161	288	3034	6572	0.0618568	1.21092	0.657881	0.500782
GOBP_POSITIVE_REGULATION_OF_MITOTIC_NUCLEAR_DIVISION	32	417	485	9121	0.0619389	1.44316	0.657881	0.511322
TGASTMAGC_NFE2_01	161	288	3037	6569	0.0620217	1.20917	0.657881	0.50064
GOBP_REGULATION_OF_RIG_I_SIGNALING_PATHWAY	5	444	249	9357	0.0620784	0.423179	0.657881	0.539957
GOBP_REGULATION_OF_VIRAL_INDUCED_CYTOPLASMIC_PATTERN_RECOGNITION_RECEPTOR_SIGNALING_PATHWAY	5	444	249	9357	0.0620784	0.423179	0.657881	0.539957
GOBP_LENS_FIBER_CELL_DEVELOPMENT	11	438	130	9476	0.0623686	1.83063	0.659674	0.533674
USF_02	162	287	3056	6550	0.0623721	1.20982	0.659674	0.501537
REACTOME_NUCLEOTIDE_SALVAGE	26	423	375	9231	0.0624712	1.51304	0.660062	0.538518
GOBP_NEPHRIC_DUCT_DEVELOPMENT	20	429	277	9329	0.0625538	1.5701	0.660276	0.56875
GOBP_CELL_SUBSTRATE_ADHESION	282	167	5606	4000	0.0626654	1.20487	0.660796	0.524104
GOBP_LUNG_EPITHELIUM_DEVELOPMENT	26	423	376	9230	0.0627852	1.50885	0.6614	0.538518
GOBP_RESPONSE_TO_KETONE	92	357	2338	7268	0.0628777	0.801106	0.661716	0.53523
CIITA_TARGET_GENES	347	102	7036	2570	0.0629849	1.24262	0.661723	0.512229
GOBP_POSITIVE_REGULATION_OF_APOPTOTIC_CELL_CLEARANCE	18	431	238	9368	0.0630034	1.64386	0.661723	0.541322
REACTOME_MEMBRANE_TRAFFICKING	322	127	6476	3130	0.0631379	1.22543	0.661936	0.535971
GOBP_LEUKOCYTE_APOPTOTIC_PROCESS	92	357	1635	7971	0.0631487	1.25636	0.661936	0.481254
GOBP_FEVER_GENERATION	4	445	30	9576	0.0632731	2.86921	0.661941	0.663489
GOBP_FOLIC_ACID_METABOLIC_PROCESS	13	436	162	9444	0.0633335	1.73819	0.661941	0.580807
GOBP_ION_HOMEOSTASIS	335	114	6770	2836	0.0634041	1.231	0.661941	0.491069
GOBP_NEGATIVE_REGULATION_OF_AMYLOID_BETA_CLEARANCE	8	441	82	9524	0.0634829	2.10696	0.661941	0.602262
RFX7_TARGET_GENES	211	238	4079	5527	0.0635121	1.20127	0.661941	0.526234
AP1_C	211	238	4081	5525	0.0635554	1.20025	0.661941	0.49446
GOBP_MEMBRANE_DEPOLARIZATION	79	370	1377	8229	0.0635869	1.27596	0.661941	0.492675
GOBP_LEUKOCYTE_AGGREGATION	11	438	131	9475	0.0640674	1.81646	0.664001	0.534888
GOBP_NEGATIVE_REGULATION_OF_CELL_CYCLE	184	265	3519	6087	0.0640934	1.20104	0.664001	0.483625
GOBP_NEGATIVE_REGULATION_OF_ATP_METABOLIC_PROCESS	20	429	279	9327	0.0641315	1.55851	0.664001	0.571191
GOBP_PEROXISOMAL_TRANSPORT	20	429	279	9327	0.0641315	1.55851	0.664001	0.571191
GOBP_EPITHELIAL_TUBE_FORMATION	127	322	2343	7263	0.0641828	1.22262	0.664001	0.50133
GOBP_POSITIVE_REGULATION_OF_INTERFERON_BETA_PRODUCTION	23	426	718	8888	0.0642911	0.668341	0.664001	0.517493
REACTOME_SIGNALING_BY_ALK_IN_CANCER	52	397	862	8744	0.0644664	1.32867	0.664001	0.501138
GOBP_TOLL_LIKE_RECEPTOR_SIGNALING_PATHWAY	70	379	1840	7766	0.0646119	0.77954	0.664001	0.498282
GOBP_REGULATION_OF_PROTEIN_KINASE_A_SIGNALING	23	426	329	9277	0.0646125	1.5224	0.664001	0.511385
GOBP_CELLULAR_RESPONSE_TO_COLD	4	445	211	9395	0.0647248	0.400234	0.664001	0.503126
GOBP_ACTIVATION_OF_PHOSPHOLIPASE_D_ACTIVITY	3	446	18	9588	0.0647726	3.58296	0.664001	0.617223
REACTOME_APC_C_CDC20_MEDIATED_DEGRADATION_OF_CYCLIN_B	3	446	18	9588	0.0647726	3.58296	0.664001	0.617223
KEGG_ALLOGRAFT_REJECTION	4	445	212	9394	0.0649173	0.398304	0.664001	0.503565
GOBP_POSITIVE_REGULATION_OF_INTERLEUKIN_6_PRODUCTION	52	397	1414	8192	0.0649473	0.758846	0.664001	0.538003
GOBP_MRNA_PSEUDOURIDINE_SYNTHESIS	1	448	113	9493	0.0649487	0.18752	0.664001	0.644808
GOBP_NEURON_PROJECTION_ORGANIZATION	68	381	1162	8444	0.0649818	1.29696	0.664001	0.507555
GOBP_POSITIVE_REGULATION_OF_ANION_TRANSPORT	44	405	705	8901	0.0650384	1.37166	0.664001	0.51922
GOBP_CELL_JUNCTION_ASSEMBLY	299	150	5973	3633	0.0650786	1.21242	0.664001	0.517168
GOBP_CARBOXYLIC_ACID_TRANSPORT	220	229	4279	5327	0.0651363	1.19599	0.664001	0.560422
GOBP_POSITIVE_REGULATION_OF_PROGRAMMED_NECROTIC_CELL_DEATH	6	443	58	9548	0.0651884	2.22963	0.664001	0.76298
REACTOME_CLASS_I_PEROXISOMAL_MEMBRANE_PROTEIN_IMPORT	1	448	114	9492	0.0653169	0.185855	0.664001	0.492499
KEGG_STEROID_HORMONE_BIOSYNTHESIS	30	419	893	8713	0.0653571	0.698592	0.664001	0.503979
GOBP_RNA_MODIFICATION	78	371	2019	7587	0.0654033	0.79005	0.664001	0.513743
GOBP_MITOTIC_SISTER_CHROMATID_COHESION	18	431	242	9364	0.0654329	1.616	0.664001	0.541948
GOBP_PURINE_CONTAINING_COMPOUND_METABOLIC_PROCESS	222	227	4323	5283	0.0654453	1.19515	0.664001	0.52836
GOBP_REGULATION_OF_T_HELPER_17_CELL_DIFFERENTIATION	4	445	214	9392	0.0654782	0.394498	0.664001	0.50472
MYF6_TARGET_GENES	4	445	214	9392	0.0654782	0.394498	0.664001	0.618679
GOBP_MUSCLE_STRUCTURE_DEVELOPMENT	343	106	6954	2652	0.0657796	1.23403	0.664502	0.481748
GOBP_PHARYNGEAL_ARCH_ARTERY_MORPHOGENESIS	11	438	132	9474	0.0658447	1.80251	0.664502	0.536229
GOBP_AUTOPHAGY_OF_NUCLEUS	4	445	215	9391	0.0658462	0.392621	0.664502	0.620076
GOBP_T_CELL_HOMEOSTASIS	26	423	383	9223	0.0658611	1.48015	0.664502	0.539885
GOBP_BLASTODERM_SEGMENTATION	20	429	281	9325	0.0658714	1.54709	0.664502	0.476586
GOBP_ORGANELLE_FISSION	258	191	5085	4521	0.0659041	1.20096	0.664502	0.498279
ZNF292_TARGET_GENES	7	442	298	9308	0.0660473	0.49467	0.665312	0.57264
GOBP_EPIDERMIS_DEVELOPMENT	243	206	4763	4843	0.0664311	1.19942	0.668542	0.469386
MEF2_03	130	319	2406	7200	0.066504	1.21952	0.668639	0.540839
GOBP_FOLIC_ACID_CONTAINING_COMPOUND_METABOLIC_PROCESS	33	416	504	9102	0.0666534	1.43261	0.668639	0.591763
GOBP_DEVELOPMENTAL_GROWTH	314	135	6306	3300	0.0667382	1.21718	0.668639	0.508288
GOBP_BRANCH_ELONGATION_OF_AN_EPITHELIUM	16	433	205	9401	0.0667565	1.69454	0.668639	0.507124
GOBP_GLOMERULUS_VASCULATURE_MORPHOGENESIS	16	433	205	9401	0.0667565	1.69454	0.668639	0.623064
ZSCAN2_TARGET_GENES	294	155	6684	2922	0.0668302	0.8292	0.668744	0.564571
GOBP_LUNG_ALVEOLUS_DEVELOPMENT	44	405	714	8892	0.0672547	1.353	0.67184	0.523088
GOBP_POSITIVE_REGULATION_OF_PROTEIN_KINASE_C_SIGNALING	8	441	84	9522	0.0674386	2.05637	0.67184	0.607503
GOBP_SPERM_DNA_CONDENSATION	8	441	84	9522	0.0674386	2.05637	0.67184	0.607503
GOBP_REGULATION_OF_PHOSPHOLIPASE_C_ACTIVITY	13	436	461	9145	0.0674795	0.591479	0.67184	0.568296
AML_Q6	137	312	3341	6265	0.0675821	0.823399	0.67184	0.509469
REACTOME_STAT5_ACTIVATION	3	446	176	9430	0.0675981	0.360401	0.67184	0.584873
GOBP_LIPID_DIGESTION	18	431	587	9019	0.0676026	0.641676	0.67184	0.477239
GOBP_ALDITOL_BIOSYNTHETIC_PROCESS	3	446	177	9429	0.0676473	0.358326	0.67184	0.585044
CEBPDELTA_Q6	143	306	2677	6929	0.0678098	1.20959	0.672823	0.519127
REACTOME_DNA_DAMAGE_TELOMERE_STRESS_INDUCED_SENESCENCE	21	428	291	9315	0.0679258	1.5706	0.673059	0.48734
GOBP_REGULATION_OF_MEIOTIC_CELL_CYCLE_PHASE_TRANSITION	3	446	179	9427	0.0679607	0.354248	0.673059	0.585681
GOBP_CELL_CYCLE_G2_M_PHASE_TRANSITION	88	361	1566	8040	0.0682539	1.25153	0.67513	0.514759
GOBP_CRANIOFACIAL_SUTURE_MORPHOGENESIS	21	428	292	9314	0.0683623	1.56505	0.67513	0.576519
REACTOME_MITOPHAGY	2	447	143	9463	0.0684095	0.296084	0.67513	0.539274
REACTOME_SIGNALING_BY_FGFR1	11	438	405	9201	0.0684766	0.570556	0.67513	0.543568
GOBP_NEGATIVE_REGULATION_OF_RIG_I_SIGNALING_PATHWAY	2	447	145	9461	0.0685525	0.291939	0.67513	0.542787
GOBP_NEGATIVE_REGULATION_OF_VIRAL_INDUCED_CYTOPLASMIC_PATTERN_RECOGNITION_RECEPTOR_SIGNALING_PATHWAY	2	447	145	9461	0.0685525	0.291939	0.67513	0.542787
GOBP_ESTABLISHMENT_OF_PROTEIN_LOCALIZATION_TO_CHROMOSOME	18	431	246	9360	0.0686298	1.58904	0.675264	0.543751
GOBP_RESPONSE_TO_BACTERIAL_LIPOPROTEIN	9	440	355	9251	0.0687673	0.533028	0.675988	0.516622
GOBP_NEGATIVE_REGULATION_OF_NUCLEAR_DIVISION	45	404	727	8879	0.0688728	1.36038	0.676073	0.525072
REACTOME_COSTIMULATION_BY_THE_CD28_FAMILY	11	438	409	9197	0.0689103	0.564731	0.676073	0.546666
REACTOME_SIGNALING_BY_FGFR_IN_DISEASE	21	428	671	8935	0.0690223	0.653353	0.676073	0.566516
REACTOME_INHIBITION_OF_THE_PROTEOLYTIC_ACTIVITY_OF_APC_C_REQUIRED_FOR_THE_ONSET_OF_ANAPHASE_BY_MITOTIC_SPINDLE_CHECKPOINT_COMPONENTS	4	445	31	9575	0.0690314	2.77637	0.676073	0.669078
ZF5_B	100	349	2512	7094	0.0692486	0.809182	0.677574	0.508801
GOBP_REGULATION_OF_MITOTIC_CELL_CYCLE_PHASE_TRANSITION	160	289	3026	6580	0.0693176	1.20387	0.677623	0.499986
GOBP_FORMATE_METABOLIC_PROCESS	18	431	247	9359	0.0695483	1.58244	0.678857	0.54438
KEGG_ASCORBATE_AND_ALDARATE_METABOLISM	11	438	412	9194	0.0695721	0.560436	0.678857	0.548981
GOBP_RNA_5_END_PROCESSING	27	422	397	9209	0.0698565	1.48413	0.6801	0.54896
REACTOME_REGULATION_OF_KIT_SIGNALING	2	447	149	9457	0.0698922	0.283981	0.6801	0.551123
GOBP_RESPONSE_TO_STILBENOID	2	447	149	9457	0.0698922	0.283981	0.6801	0.551123
GOBP_INORGANIC_ANION_TRANSPORT	180	269	3438	6168	0.070042	1.20049	0.680321	0.51362
GOBP_CELLULAR_RESPONSE_TO_INSULIN_STIMULUS	147	302	2758	6848	0.0700689	1.20859	0.680321	0.489131
GOBP_POSITIVE_REGULATION_OF_ENDOTHELIAL_CELL_MIGRATION	70	379	1212	8394	0.0701077	1.27916	0.680321	0.514462
KEGG_HEMATOPOIETIC_CELL_LINEAGE	40	409	1127	8479	0.0703244	0.735796	0.681464	0.546605
GOBP_LYMPHOCYTE_MIGRATION	59	390	1001	8605	0.0704493	1.30048	0.681464	0.530169
GOBP_MANNOSYLATION	21	428	296	9310	0.0705252	1.54324	0.681464	0.488322
GOBP_MAMMARY_GLAND_FORMATION	14	435	174	9432	0.0706006	1.74459	0.681464	0.589854
REACTOME_ELECTRIC_TRANSMISSION_ACROSS_GAP_JUNCTIONS	2	447	8	9598	0.0706117	5.36801	0.681464	1
GOBP_PROTEIN_DENEDDYLATION	2	447	8	9598	0.0706117	5.36801	0.681464	1
GOBP_RECEPTOR_SIGNALING_PATHWAY_VIA_STAT	68	381	1789	7817	0.0708956	0.779855	0.682985	0.533806
GOBP_BRANCH_ELONGATION_INVOLVED_IN_URETERIC_BUD_BRANCHING	10	439	112	9494	0.0708984	1.93093	0.682985	0.662265
GGCNNMSMYNTTG_UNKNOWN	30	419	457	9149	0.0710769	1.43339	0.684083	0.574242
REACTOME_CELL_CELL_JUNCTION_ORGANIZATION	71	378	1228	8378	0.0714745	1.28147	0.687285	0.517173
REACTOME_REGULATION_OF_COMMISSURAL_AXON_PATHFINDING_BY_SLIT_AND_ROBO	24	425	348	9258	0.0715586	1.50231	0.687469	0.521671
REACTOME_LDL_REMODELING	21	428	298	9308	0.0718556	1.53255	0.689697	0.489174
GOBP_NEGATIVE_REGULATION_OF_KIDNEY_DEVELOPMENT	10	439	113	9493	0.0721171	1.91364	0.691152	0.504754
REACTOME_TGF_BETA_RECEPTOR_SIGNALING_IN_EMT_EPITHELIAL_TO_MESENCHYMAL_TRANSITION	6	443	264	9342	0.0725253	0.479274	0.691152	0.548559
REACTOME_CELL_JUNCTION_ORGANIZATION	126	323	2336	7270	0.072562	1.21403	0.691152	0.500585
REACTOME_RUNX2_REGULATES_BONE_DEVELOPMENT	30	419	460	9146	0.0725762	1.42358	0.691152	0.576295
GOBP_POSITIVE_REGULATION_OF_T_CELL_MEDIATED_IMMUNE_RESPONSE_TO_TUMOR_CELL	3	446	19	9587	0.0726106	3.39403	0.691152	0.623174
GOBP_METANEPHRIC_S_SHAPED_BODY_MORPHOGENESIS	12	437	143	9463	0.0726131	1.81716	0.691152	0.559523
GOBP_S_SHAPED_BODY_MORPHOGENESIS	12	437	143	9463	0.0726131	1.81716	0.691152	0.559523
GOBP_POSITIVE_REGULATION_OF_SYNAPTIC_VESICLE_ENDOCYTOSIS	16	433	213	9393	0.0726965	1.62951	0.691152	0.517252
GOBP_NEGATIVE_REGULATION_OF_LIPID_STORAGE	16	433	213	9393	0.0726965	1.62951	0.691152	0.517252
GOBP_AZOLE_TRANSMEMBRANE_TRANSPORT	16	433	213	9393	0.0726965	1.62951	0.691152	0.625707
GOBP_CELLULAR_RESPONSE_TO_VITAMIN_D	6	443	266	9340	0.0727253	0.475568	0.691152	0.550696
REACTOME_SIGNAL_AMPLIFICATION	6	443	267	9339	0.0729007	0.473736	0.692108	0.551861
SREBP1_01	84	365	1492	8114	0.0730051	1.25156	0.692108	0.507022
GOBP_REGULATION_OF_EPIDERMIS_DEVELOPMENT	50	399	832	8774	0.0730588	1.32151	0.692108	0.549748
IGLV5_37_TARGET_GENES	317	132	6387	3219	0.073092	1.21035	0.692108	0.538844
GOBP_POSITIVE_REGULATION_OF_RELEASE_OF_SEQUESTERED_CALCIUM_ION_INTO_CYTOSOL	34	415	529	9077	0.0731528	1.40578	0.692108	0.528437
GOBP_CENTRAL_NERVOUS_SYSTEM_NEURON_DIFFERENTIATION	99	350	1792	7814	0.073356	1.2334	0.692654	0.496753
GOBP_HEAT_GENERATION	6	443	60	9546	0.0734573	2.15485	0.692654	0.539921
GOBP_POSITIVE_REGULATION_OF_CELL_CELL_ADHESION_MEDIATED_BY_INTEGRIN	12	437	144	9462	0.0735058	1.80435	0.692654	0.559551
GOBP_NEGATIVE_REGULATION_OF_PLASMA_MEMBRANE_BOUNDED_CELL_PROJECTION_ASSEMBLY	30	419	462	9144	0.073714	1.4171	0.692654	0.576272
GOBP_POSITIVE_REGULATION_OF_MYELINATION	14	435	481	9125	0.0737288	0.610558	0.692654	0.576523
GOBP_REGULATION_OF_GLYCOPROTEIN_METABOLIC_PROCESS	38	411	601	9005	0.0737754	1.38532	0.692654	0.552662
GOBP_REGULATION_OF_PEPTIDASE_ACTIVITY	237	212	4646	4960	0.0737976	1.19348	0.692654	0.562595
IRF7_01	118	331	2166	7440	0.0738331	1.22453	0.692654	0.526273
GOBP_REGULATION_OF_CELL_CYCLE_G2_M_PHASE_TRANSITION	72	377	1252	8354	0.0738652	1.27433	0.692654	0.520339
PBX1_02	85	364	1508	8098	0.0739241	1.25399	0.692654	0.508805
GOBP_OLFACTORY_LOBE_DEVELOPMENT	42	407	676	8930	0.0739302	1.3632	0.692654	0.573413
KEGG_BLADDER_CANCER	38	411	602	9004	0.0740294	1.38287	0.692971	0.552747
GOBP_RESPONSE_TO_ACTIVITY	37	412	1059	8547	0.0742025	0.724807	0.693977	0.485923
GOBP_NEUROTROPHIN_PRODUCTION	8	441	87	9519	0.0743095	1.98483	0.694365	0.616379
GOBP_NEGATIVE_REGULATION_OF_DNA_BINDING_TRANSCRIPTION_FACTOR_ACTIVITY	64	385	1691	7915	0.0746319	0.778084	0.695754	0.525108
GOBP_VOLUNTARY_SKELETAL_MUSCLE_CONTRACTION	14	435	179	9427	0.0747149	1.69496	0.695754	0.595752
KEGG_TAURINE_AND_HYPOTAURINE_METABOLISM	10	439	115	9491	0.0748646	1.87996	0.695754	0.509293
REACTOME_INTERACTION_BETWEEN_L1_AND_ANKYRINS	79	370	1387	8219	0.0748828	1.26523	0.695754	0.538003
GOBP_INTRINSIC_APOPTOTIC_SIGNALING_PATHWAY_IN_RESPONSE_TO_DNA_DAMAGE	66	383	1142	8464	0.0748948	1.27719	0.695754	0.55226
GOBP_PULMONARY_VALVE_DEVELOPMENT	31	418	472	9134	0.0749617	1.43517	0.695754	0.50681
KEGG_NOTCH_SIGNALING_PATHWAY	42	407	680	8926	0.0749977	1.35457	0.695754	0.57512
GOBP_QUINOLINATE_METABOLIC_PROCESS	4	445	32	9574	0.0750497	2.68933	0.695754	0.674842
GOBP_NATURAL_KILLER_CELL_CHEMOTAXIS	4	445	32	9574	0.0750497	2.68933	0.695754	0.674842
GOBP_REGULATION_OF_LIPID_LOCALIZATION	142	307	2658	6948	0.0753366	1.20908	0.696728	0.553586
ZNF704_TARGET_GENES	51	398	850	8756	0.0754147	1.32	0.696728	0.49942
GOBP_NEGATIVE_REGULATION_OF_AMYLOID_PRECURSOR_PROTEIN_BIOSYNTHETIC_PROCESS	19	430	261	9345	0.0755204	1.58206	0.696728	0.557647
GOBP_POSITIVE_REGULATION_OF_PROSTAGLANDIN_BIOSYNTHETIC_PROCESS	0	449	67	9539	0.0756154	0	0.696728	0.543424
GOBP_RESPONSE_TO_L_ASCORBIC_ACID	0	449	67	9539	0.0756154	0	0.696728	0.543424
GOBP_GLUCOSYLCERAMIDE_METABOLIC_PROCESS	0	449	67	9539	0.0756154	0	0.696728	0.543424
REACTOME_FLT3_SIGNALING_THROUGH_SRC_FAMILY_KINASES	0	449	67	9539	0.0756154	0	0.696728	0.543424
GOBP_POSITIVE_REGULATION_OF_ACROSOME_REACTION	21	428	303	9303	0.0759026	1.50645	0.698286	0.492415
ZSCAN31_TARGET_GENES	311	138	6261	3345	0.0759504	1.20402	0.698286	0.509904
GOBP_INNER_MITOCHONDRIAL_MEMBRANE_ORGANIZATION	8	441	317	9289	0.076062	0.531571	0.698286	0.58535
REACTOME_ENDOSOMAL_VACUOLAR_PATHWAY	5	444	46	9560	0.0760709	2.34038	0.698286	0.496515
REACTOME_ANTIGEN_PRESENTATION_FOLDING_ASSEMBLY_AND_PEPTIDE_LOADING_OF_CLASS_I_MHC	8	441	319	9287	0.0761143	0.528124	0.698286	0.585645
GOBP_RIBONUCLEOTIDE_CATABOLIC_PROCESS	51	398	853	8753	0.0762134	1.31491	0.69859	0.500245
GOBP_POSITIVE_REGULATION_OF_UNSATURATED_FATTY_ACID_BIOSYNTHETIC_PROCESS	0	449	70	9536	0.0764131	0	0.699814	0.55513
REACTOME_CONSTITUTIVE_SIGNALING_BY_ABERRANT_PI3K_IN_CANCER	38	411	1080	8526	0.0767754	0.7299	0.700755	0.489778
GOBP_NEURON_FATE_COMMITMENT	42	407	685	8921	0.0767813	1.34393	0.700755	0.513464
GOBP_NEGATIVE_REGULATION_OF_INFLAMMATORY_RESPONSE_TO_ANTIGENIC_STIMULUS	10	439	372	9234	0.0768327	0.565435	0.700755	0.52748
GOBP_MACROPHAGE_COLONY_STIMULATING_FACTOR_SIGNALING_PATHWAY	8	441	88	9518	0.0768467	1.96207	0.700755	0.619583
GOBP_POSITIVE_REGULATION_OF_NEUROTRANSMITTER_UPTAKE	8	441	88	9518	0.0768467	1.96207	0.700755	0.619583
GOBP_ORGANIC_ACID_BIOSYNTHETIC_PROCESS	202	247	3910	5696	0.0770063	1.19137	0.701556	0.491827
GOBP_REGULATION_OF_DNA_REPLICATION	102	347	1855	7751	0.0770672	1.22824	0.701556	0.502325
THRA_TARGET_GENES	34	415	978	8628	0.077184	0.722773	0.702017	0.521222
GOBP_REGULATION_OF_PROTEIN_MODIFICATION_PROCESS	401	48	8289	1317	0.0776066	1.32735	0.705028	0.526056
GOBP_DETECTION_OF_VISIBLE_LIGHT	43	406	1198	8408	0.0776483	0.743324	0.705028	0.557431
GOBP_IRON_ION_HOMEOSTASIS	68	381	1175	8431	0.0778395	1.28063	0.70503	0.509053
REACTOME_INLA_MEDIATED_ENTRY_OF_LISTERIA_MONOCYTOGENES_INTO_HOST_CELLS	0	449	72	9534	0.0779114	0	0.70503	0.563815
GOBP_NEGATIVE_REGULATION_OF_MEIOTIC_CELL_CYCLE	0	449	72	9534	0.0779114	0	0.70503	0.563815
REACTOME_AKT_PHOSPHORYLATES_TARGETS_IN_THE_CYTOSOL	12	437	148	9458	0.0779149	1.75484	0.70503	0.560846
GOBP_MIDBODY_ABSCISSION	22	427	313	9293	0.0780397	1.5297	0.705118	0.501831
HEB_Q6	143	306	3452	6154	0.0780912	0.833108	0.705118	0.545574
GOBP_POSITIVE_REGULATION_OF_BONE_MINERALIZATION	35	414	549	9057	0.0781254	1.3947	0.705118	0.535238
YATGNWAAT_OCT_C	206	243	4002	5604	0.0782331	1.18709	0.705118	0.524736
GOBP_MESENCHYME_MORPHOGENESIS	43	406	698	8908	0.0782577	1.35166	0.705118	0.517493
GOBP_REGULATION_OF_LYMPHOCYTE_APOPTOTIC_PROCESS	57	392	967	8639	0.0786295	1.29905	0.707711	0.522693
HNF1_01	145	304	3502	6104	0.0787367	0.831367	0.707711	0.482215
GOBP_CELLULAR_ION_HOMEOSTASIS	304	145	6102	3504	0.078746	1.20392	0.707711	0.514026
REACTOME_CELLULAR_RESPONSE_TO_HYPOXIA	22	427	315	9291	0.0789458	1.51966	0.708905	0.50207
GOBP_DENDRITIC_SPINE_MORPHOGENESIS	57	392	969	8637	0.0790813	1.29607	0.709002	0.577429
GOBP_MITOTIC_METAPHASE_PLATE_CONGRESSION	39	410	625	8981	0.0792241	1.36686	0.709002	0.559277
GOBP_FEMALE_MEIOSIS_I	12	437	149	9457	0.0792245	1.74288	0.709002	0.561457
GOBP_LYSOSOMAL_MEMBRANE_ORGANIZATION	12	437	149	9457	0.0792245	1.74288	0.709002	0.561457
GOBP_MAINTENANCE_OF_CELL_NUMBER	49	400	1332	8274	0.0793879	0.760935	0.70909	0.528218
GOBP_REGULATION_OF_BIOMINERALIZATION	81	368	1437	8169	0.0793962	1.25127	0.70909	0.544614
GOBP_REGULATION_OF_RIBOSOME_BIOGENESIS	8	441	89	9517	0.0795059	1.93982	0.70909	0.622899
GOBP_REGULATION_OF_LYMPHANGIOGENESIS	8	441	89	9517	0.0795059	1.93982	0.70909	0.622899
GOBP_VITAMIN_TRANSMEMBRANE_TRANSPORT	31	418	483	9123	0.0795967	1.4008	0.70909	0.584243
REACTOME_RHOG_GTPASE_CYCLE	49	400	1338	8268	0.0796361	0.756973	0.70909	0.528882
GOBP_NUCLEOBASE_TRANSPORT	10	439	118	9488	0.0797512	1.83159	0.709189	0.517077
GOBP_FATTY_ACID_TRANSPORT	104	345	1899	7707	0.0797813	1.22342	0.709189	0.506135
REACTOME_DETOXIFICATION_OF_REACTIVE_OXYGEN_SPECIES	15	434	500	9106	0.0800879	0.629447	0.711237	0.510199
REACTOME_ADENYLATE_CYCLASE_INHIBITORY_PATHWAY	0	449	74	9532	0.0801608	0	0.711237	0.573102
GOBP_REGULATION_OF_LIPID_KINASE_ACTIVITY	31	418	900	8706	0.0802928	0.7174	0.711237	0.505044
GOBP_INTERFERON_BETA_PRODUCTION	35	414	1004	8602	0.0804022	0.724325	0.711237	0.526244
GOBP_CELLULAR_RESPONSE_TO_PEPTIDE	218	231	4260	5346	0.0805448	1.18431	0.711237	0.527788
GOBP_POSITIVE_REGULATION_OF_DNA_METABOLIC_PROCESS	93	356	2344	7262	0.0805666	0.809341	0.711237	0.498983
SRPK1_TARGET_GENES	136	313	2546	7060	0.0806044	1.20487	0.711237	0.51241
GOBP_CARDIAC_NEURAL_CREST_CELL_DEVELOPMENT_INVOLVED_IN_OUTFLOW_TRACT_MORPHOGENESIS	12	437	150	9456	0.0806163	1.73108	0.711237	0.56218
GOBP_CARDIAC_NEURAL_CREST_CELL_DIFFERENTIATION_INVOLVED_IN_HEART_DEVELOPMENT	12	437	150	9456	0.0806163	1.73108	0.711237	0.56218
GOBP_POSITIVE_REGULATION_OF_CALCIUM_ION_TRANSMEMBRANE_TRANSPORT	48	401	795	8811	0.0807567	1.32665	0.711351	0.542053
GOBP_SPECIFICATION_OF_ANIMAL_ORGAN_IDENTITY	43	406	706	8900	0.0807635	1.33514	0.711351	0.51922
IRX3_TARGET_GENES	25	424	372	9234	0.0812328	1.4636	0.713079	0.535508
GOBP_NEGATIVE_REGULATION_OF_T_CELL_MIGRATION	5	444	47	9559	0.0812392	2.29035	0.713079	0.504312
GOBP_NEGATIVE_REGULATION_OF_RIBOSOME_BIOGENESIS	4	445	33	9573	0.0813236	2.60756	0.713079	0.680753
TFAM_TARGET_GENES	4	445	33	9573	0.0813236	2.60756	0.713079	0.680753
GOBP_PYRIMIDINE_CONTAINING_COMPOUND_SALVAGE	4	445	33	9573	0.0813236	2.60756	0.713079	0.680753
REACTOME_UNFOLDED_PROTEIN_RESPONSE_UPR	24	425	733	8873	0.0813886	0.683579	0.713079	0.522712
GOBP_HEPATOCYTE_APOPTOTIC_PROCESS	10	439	119	9487	0.0815817	1.81601	0.713079	0.519914
CEBPB_01	189	260	3641	5965	0.0817371	1.19091	0.713079	0.486859
GOBP_CELLULAR_RESPONSE_TO_INTERFERON_GAMMA	40	409	1120	8486	0.0817626	0.741006	0.713079	0.497261
GOBP_CENTROSOME_DUPLICATION	82	367	1462	8144	0.0818327	1.24462	0.713079	0.546924
CASP8AP2_TARGET_GENES	151	298	2857	6749	0.0818887	1.19699	0.713079	0.52719
NFE2L3_TARGET_GENES	14	435	185	9421	0.0818994	1.63894	0.713079	0.605434
GOBP_STRESS_RESPONSE_TO_METAL_ION	14	435	185	9421	0.0818994	1.63894	0.713079	0.605434
GOBP_UBIQUITIN_DEPENDENT_ERAD_PATHWAY	53	396	893	8713	0.0819959	1.30586	0.713079	0.508808
GOBP_PEPTIDE_BIOSYNTHETIC_PROCESS	237	212	4661	4945	0.0820368	1.18604	0.713079	0.499046
GOBP_CELLULAR_RESPONSE_TO_ALCOHOL	45	404	1233	8373	0.0820375	0.756396	0.713079	0.514112
GOBP_POSITIVE_REGULATION_OF_ALPHA_BETA_T_CELL_ACTIVATION	21	428	651	8955	0.0821546	0.674932	0.713406	0.561345
GOBP_NEURAL_TUBE_FORMATION	116	333	2138	7468	0.0822484	1.21678	0.713406	0.487183
GOBP_INNER_CELL_MASS_CELL_DIFFERENTIATION	8	441	90	9516	0.0822863	1.91807	0.713406	0.62632
REACTOME_DOPAMINE_NEUROTRANSMITTER_RELEASE_CYCLE	17	432	229	9377	0.0823597	1.61136	0.713406	0.529573
GOBP_HEPARIN_METABOLIC_PROCESS	19	430	270	9336	0.082412	1.52786	0.713406	0.561286
GOBP_MYELOID_LEUKOCYTE_MIGRATION	139	310	2606	7000	0.0827272	1.20442	0.715549	0.515505
PITX1_TARGET_GENES	153	296	2894	6712	0.0828462	1.19882	0.715863	0.494673
GOBP_MITOTIC_CELL_CYCLE_PHASE_TRANSITION	192	257	3710	5896	0.0828987	1.18728	0.715863	0.488228
GOBP_ACTIN_CYTOSKELETON_REORGANIZATION	116	333	2145	7461	0.0829837	1.21167	0.716014	0.524825
GOBP_MITOTIC_SISTER_CHROMATID_SEGREGATION	107	342	1960	7646	0.0831207	1.22049	0.716219	0.511002
MSX2_TARGET_GENES	7	442	69	9537	0.0831429	2.18896	0.716219	0.582906
GOBP_POSITIVE_REGULATION_OF_T_HELPER_2_CELL_CYTOKINE_PRODUCTION	10	439	120	9486	0.0835119	1.80068	0.717351	0.522867
REACTOME_PROCESSING_OF_SMDT1	10	439	120	9486	0.0835119	1.80068	0.717351	0.522867
GOBP_IMMATURE_T_CELL_PROLIFERATION	10	439	120	9486	0.0835119	1.80068	0.717351	0.522867
GOBP_LONG_CHAIN_FATTY_ACID_TRANSPORT	91	358	1635	7971	0.0835453	1.23923	0.717351	0.564448
GOBP_MULTIVESICULAR_BODY_SORTING_PATHWAY	36	413	571	9035	0.0837081	1.37925	0.718167	0.542723
REACTOME_PI5P_REGULATES_TP53_ACETYLATION	2	447	9	9597	0.0838233	4.77107	0.718572	1
YNTTTNNNANGCARM_UNKNOWN	32	417	930	8676	0.0840799	0.715897	0.72019	0.511059
ZIC1_01	138	311	3339	6267	0.0843448	0.832841	0.720587	0.509408
GOBP_GANGLION_DEVELOPMENT	17	432	232	9374	0.0844319	1.59002	0.720587	0.53294
GOBP_PROTEIN_ACETYLATION	118	331	2182	7424	0.0844985	1.21293	0.720587	0.52781
GOBP_NEGATIVE_REGULATION_OF_T_CELL_APOPTOTIC_PROCESS	25	424	377	9229	0.0845203	1.4434	0.720587	0.538518
GOBP_TISSUE_DEVELOPMENT	442	7	9321	285	0.0846256	1.93066	0.720587	0.56364
GOBP_NEGATIVE_REGULATION_OF_CATALYTIC_ACTIVITY	327	122	6626	2980	0.0847902	1.20546	0.720587	0.530548
GOBP_DUCTUS_ARTERIOSUS_CLOSURE	7	442	70	9536	0.084903	2.15747	0.720587	0.585188
GOBP_DEOXYRIBONUCLEOSIDE_DIPHOSPHATE_METABOLIC_PROCESS	7	442	70	9536	0.084903	2.15747	0.720587	0.585188
REACTOME_NRIF_SIGNALS_CELL_DEATH_FROM_THE_NUCLEUS	7	442	70	9536	0.084903	2.15747	0.720587	0.585188
GOBP_HISTONE_H4_K5_ACETYLATION	7	442	70	9536	0.084903	2.15747	0.720587	0.585188
GOBP_PROTEIN_LOCALIZATION_TO_CHROMOSOME	54	395	913	8693	0.0849281	1.30165	0.720587	0.539438
GOBP_DEVELOPMENTAL_INDUCTION	32	417	503	9103	0.0849468	1.38877	0.720587	0.517634
GOBP_POSITIVE_REGULATION_OF_MITOTIC_CELL_CYCLE	49	400	819	8787	0.0850679	1.31429	0.720587	0.547907
GOBP_REGULATION_OF_FATTY_ACID_OXIDATION	44	405	728	8878	0.085128	1.32489	0.720587	0.525072
GOBP_REGULATION_OF_ANION_TRANSPORT	54	395	914	8692	0.0851473	1.30008	0.720587	0.513071
NF1_Q6	123	326	3004	6602	0.0853137	0.829207	0.721419	0.531419
REACTOME_ACTIVATION_OF_MATRIX_METALLOPROTEINASES	32	417	504	9102	0.085485	1.38586	0.721684	0.518057
GOBP_INTEGRIN_ACTIVATION	36	413	576	9030	0.0855189	1.36653	0.721684	0.545615
REACTOME_ABACAVIR_TRANSPORT_AND_METABOLISM	11	438	397	9209	0.0856273	0.58256	0.721684	0.539545
GOBP_REGULATION_OF_MYOBLAST_DIFFERENTIATION	49	400	821	8785	0.085642	1.31079	0.721684	0.49151
REACTOME_PROCESSIVE_SYNTHESIS_ON_THE_C_STRAND_OF_THE_TELOMERE	7	442	292	9314	0.085762	0.50516	0.721684	0.571191
GOBP_XENOBIOTIC_GLUCURONIDATION	4	445	198	9408	0.0858223	0.427102	0.721684	0.488409
GOBP_FLAVONOID_GLUCURONIDATION	4	445	198	9408	0.0858223	0.427102	0.721684	0.606193
GOBP_POSITIVE_REGULATION_OF_ACTIN_FILAMENT_DEPOLYMERIZATION	17	432	234	9372	0.0861016	1.57609	0.722961	0.535541
GOBP_RESPONSE_TO_MUSCLE_STRETCH	4	445	202	9404	0.0862352	0.418467	0.722961	0.607447
GOBP_POSITIVE_REGULATION_OF_ANTIBACTERIAL_PEPTIDE_PRODUCTION	4	445	202	9404	0.0862352	0.418467	0.722961	0.494766
REACTOME_INTRA_GOLGI_AND_RETROGRADE_GOLGI_TO_ER_TRAFFIC	143	306	2698	6908	0.0862473	1.19653	0.722961	0.520005
KEGG_ETHER_LIPID_METABOLISM	16	433	525	9081	0.0864214	0.639155	0.723848	0.520729
GOBP_POSITIVE_REGULATION_OF_HISTONE_H3_K9_ACETYLATION	5	444	48	9558	0.0865896	2.2424	0.724261	0.512226
REACTOME_VASOPRESSIN_REGULATES_RENAL_WATER_HOMEOSTASIS_VIA_AQUAPORINS	9	440	344	9262	0.0866211	0.550727	0.724261	0.512453
GOBP_DETOXIFICATION_OF_COPPER_ION	7	442	71	9535	0.0868395	2.12686	0.724261	0.585274
REACTOME_TRANSCRIPTIONAL_REGULATION_OF_WHITE_ADIPOCYTE_DIFFERENTIATION	42	407	1157	8449	0.0868614	0.753576	0.724261	0.502501
GOBP_T_CELL_DIFFERENTIATION_INVOLVED_IN_IMMUNE_RESPONSE	22	427	675	8931	0.0869191	0.681697	0.724261	0.5054
GOBP_FATTY_ACID_HOMEOSTASIS	12	437	154	9452	0.0869961	1.6854	0.724261	0.566146
GOBP_POSITIVE_REGULATION_OF_T_CELL_APOPTOTIC_PROCESS	12	437	154	9452	0.0869961	1.6854	0.724261	0.566146
REACTOME_G_PROTEIN_ACTIVATION	4	445	205	9401	0.0873024	0.412212	0.724261	0.500442
GOBP_NEGATIVE_REGULATION_OF_DENDRITIC_CELL_DIFFERENTIATION	1	448	1	9605	0.087319	21.4397	0.724261	1
GOBP_NEGATIVE_REGULATION_OF_HISTONE_H3_K27_METHYLATION	1	448	1	9605	0.087319	21.4397	0.724261	1
USF2_Q6	145	304	2735	6871	0.0873302	1.19828	0.724261	0.521642
RUVBL1_TARGET_GENES	72	377	1264	8342	0.0874161	1.26042	0.724261	0.52239
GOBP_NEGATIVE_REGULATION_OF_WOUND_HEALING	60	389	1032	8574	0.0874471	1.28146	0.724261	0.534404
GOBP_T_HELPER_2_CELL_CYTOKINE_PRODUCTION	10	439	122	9484	0.0876687	1.77079	0.724261	0.528815
REACTOME_SIGNALING_BY_NOTCH1	50	399	836	8770	0.0877215	1.31459	0.724261	0.495489
GOBP_EMBRYONIC_CRANIAL_SKELETON_MORPHOGENESIS	41	408	664	8942	0.087753	1.35329	0.724261	0.570793
REACTOME_APC_CDC20_MEDIATED_DEGRADATION_OF_NEK2A	4	445	34	9572	0.0878478	2.5306	0.724261	0.686787
GOBP_NEGATIVE_REGULATION_OF_RESPONSE_TO_INTERFERON_GAMMA	4	445	34	9572	0.0878478	2.5306	0.724261	0.686787
GOBP_ROSTROCAUDAL_NEURAL_TUBE_PATTERNING	4	445	34	9572	0.0878478	2.5306	0.724261	0.686787
GOBP_POSITIVE_REGULATION_OF_RECEPTOR_CLUSTERING	4	445	34	9572	0.0878478	2.5306	0.724261	0.686787
NOTCH3_TARGET_GENES	336	113	6822	2784	0.0879074	1.21344	0.724261	0.522582
GOBP_GAMMA_AMINOBUTYRIC_ACID_SIGNALING_PATHWAY	20	429	284	9322	0.0880728	1.53025	0.724473	0.57242
GOBP_VERY_LOW_DENSITY_LIPOPROTEIN_PARTICLE_ASSEMBLY	23	426	335	9271	0.0881275	1.49417	0.724473	0.515115
REACTOME_SUMOYLATION_OF_DNA_REPLICATION_PROTEINS	41	408	666	8940	0.0881865	1.34892	0.724473	0.508286
GOBP_PROTOPORPHYRINOGEN_IX_METABOLIC_PROCESS	8	441	92	9514	0.0882068	1.87597	0.724473	0.629745
REACTOME_PLATELET_SENSITIZATION_BY_LDL	20	429	285	9321	0.0886828	1.52472	0.727818	0.57264
GOBP_PATTERN_SPECIFICATION_INVOLVED_IN_KIDNEY_DEVELOPMENT	12	437	155	9451	0.088792	1.67435	0.72815	0.567397
GOBP_REGULATION_OF_LEUKOCYTE_DEGRANULATION	23	426	337	9269	0.0890272	1.48498	0.728344	0.515393
GOBP_LUTEOLYSIS	17	432	237	9369	0.089034	1.55564	0.728344	0.539957
GOBP_POSITIVE_REGULATION_OF_BMP_SIGNALING_PATHWAY	45	404	749	8857	0.0890769	1.31715	0.728344	0.530376
GOBP_MUSCLE_CELL_PROLIFERATION	112	337	2066	7540	0.0890909	1.21291	0.728344	0.55836
GOBP_POSITIVE_REGULATION_OF_MYOTUBE_DIFFERENTIATION	20	429	286	9320	0.0893417	1.51923	0.729792	0.57292
GOBP_PEPTIDYL_THREONINE_DEPHOSPHORYLATION	3	446	21	9585	0.0894711	3.07015	0.729792	0.624811
GOBP_CARBOHYDRATE_TRANSMEMBRANE_TRANSPORT	67	382	1736	7870	0.0895918	0.795127	0.729792	0.529182
GOBP_NUCLEAR_PORE_ORGANIZATION	26	423	394	9212	0.0898222	1.43711	0.729792	0.546666
REACTOME_SIGNALING_BY_NOTCH	87	362	1563	8043	0.0898227	1.23672	0.729792	0.494087
GOBP_NEGATIVE_REGULATION_OF_RESPONSE_TO_FOOD	10	439	123	9483	0.089894	1.75621	0.729792	0.528785
GOBP_G_PROTEIN_COUPLED_RECEPTOR_SIGNALING_PATHWAY_INVOLVED_IN_HEART_PROCESS	10	439	123	9483	0.089894	1.75621	0.729792	0.528785
GOBP_REGULATION_OF_MUSCLE_ORGAN_DEVELOPMENT	29	420	452	9154	0.0899303	1.39837	0.729792	0.497587
GOBP_SIGNAL_TRANSDUCTION_IN_RESPONSE_TO_DNA_DAMAGE	113	336	2085	7521	0.0900604	1.21313	0.729792	0.52045
ZIC2_01	116	333	2845	6761	0.0900815	0.827832	0.729792	0.525492
REACTOME_RUNX1_INTERACTS_WITH_CO_FACTORS_WHOSE_PRECISE_EFFECT_ON_RUNX1_TARGETS_IS_NOT_KNOWN	23	426	339	9267	0.0900952	1.4759	0.729792	0.515897
GOBP_REGULATION_OF_T_CELL_MIGRATION	23	426	339	9267	0.0900952	1.4759	0.729792	0.515897
GOBP_PTERIDINE_CONTAINING_COMPOUND_METABOLIC_PROCESS	33	416	523	9083	0.0903595	1.37768	0.730486	0.525239
REACTOME_PCP_CE_PATHWAY	46	403	761	8845	0.0904678	1.32668	0.730486	0.533915
PAX8_01	14	435	471	9135	0.0905149	0.624204	0.730486	0.572913
REACTOME_TOLL_LIKE_RECEPTOR_9_TLR9_CASCADE	30	419	871	8735	0.0905259	0.718046	0.730486	0.49942
GOBP_CELLULAR_RESPONSE_TO_VIRUS	30	419	871	8735	0.0905259	0.718046	0.730486	0.49942
GOBP_CELL_CYCLE_PHASE_TRANSITION	231	218	4549	5057	0.0908515	1.17797	0.732359	0.530107
REACTOME_COPI_DEPENDENT_GOLGI_TO_ER_RETROGRADE_TRAFFIC	95	354	1729	7877	0.0908964	1.22261	0.732359	0.531149
GOBP_NUCLEAR_CHROMOSOME_SEGREGATION	167	282	3194	6412	0.0911199	1.18885	0.733249	0.505871
GOBP_RADIAL_GLIAL_CELL_DIFFERENTIATION	8	441	93	9513	0.0913449	1.85561	0.733249	0.629876
KEGG_ENDOCYTOSIS	94	355	2353	7253	0.0913537	0.816197	0.733249	0.500039
GOBP_CELLULAR_IRON_ION_HOMEOSTASIS	56	393	956	8650	0.09141	1.2893	0.733249	0.521222
GOBP_LATE_NUCLEOPHAGY	3	446	167	9439	0.0914224	0.380186	0.733249	0.571738
REACTOME_G_BETA_GAMMA_SIGNALLING_THROUGH_PI3KGAMMA	3	446	167	9439	0.0914224	0.380186	0.733249	0.571738
GOBP_NERVE_DEVELOPMENT	56	393	957	8649	0.0916253	1.2878	0.734098	0.521595
REACTOME_MITOTIC_G1_PHASE_AND_G1_S_TRANSITION	74	375	1305	8301	0.0916669	1.25522	0.734098	0.527722
GOBP_DENDRITIC_CELL_CHEMOTAXIS	23	426	342	9264	0.0920109	1.46248	0.735533	0.517066
GOBP_NEGATIVE_REGULATION_OF_EPIDERMAL_GROWTH_FACTOR_ACTIVATED_RECEPTOR_ACTIVITY	1	448	101	9505	0.092072	0.210065	0.735533	0.630167
GOBP_COMMON_PARTNER_SMAD_PROTEIN_PHOSPHORYLATION	10	439	124	9482	0.0922162	1.74186	0.735533	0.528904
P53_02	152	297	2883	6723	0.0922379	1.19345	0.735533	0.494504
GOBP_PROTEIN_METHYLATION	105	344	1928	7678	0.0922511	1.21555	0.735533	0.508989
GOBP_NEGATIVE_REGULATION_OF_RETINOIC_ACID_RECEPTOR_SIGNALING_PATHWAY	15	434	201	9405	0.092263	1.6172	0.735533	0.503565
GOBP_AMINO_ACID_IMPORT	42	407	686	8920	0.0925692	1.34182	0.737419	0.51383
GOBP_RRNA_MODIFICATION	17	432	545	9061	0.0926478	0.654252	0.73749	0.527875
GOBP_CELL_MORPHOGENESIS_INVOLVED_IN_NEURON_DIFFERENTIATION	329	120	6679	2927	0.0929662	1.20151	0.738423	0.528818
KEGG_AMYOTROPHIC_LATERAL_SCLEROSIS_ALS	17	432	550	9056	0.0929972	0.647946	0.738423	0.531032
BDP1_TARGET_GENES	342	107	6969	2637	0.0931995	1.20943	0.738423	0.515485
GOBP_EMBRYONIC_SKELETAL_JOINT_MORPHOGENESIS	15	434	202	9404	0.093249	1.60902	0.738423	0.617348
GOBP_PATHWAY_RESTRICTED_SMAD_PROTEIN_PHOSPHORYLATION	42	407	689	8917	0.0932726	1.33553	0.738423	0.515099
GOBP_THROMBIN_ACTIVATED_RECEPTOR_SIGNALING_PATHWAY	20	429	291	9315	0.0933637	1.49232	0.738423	0.575204
GOBP_REGULATION_OF_PROTEIN_KINASE_ACTIVITY	288	161	5779	3827	0.0935408	1.1846	0.738423	0.521198
CCGNMNNTNACG_UNKNOWN	42	407	690	8916	0.0935518	1.33345	0.738423	0.515578
GOBP_NEGATIVE_REGULATION_OF_CELLULAR_COMPONENT_ORGANIZATION	311	138	6279	3327	0.0936653	1.19411	0.738423	0.509355
GOBP_REGULATION_OF_ALPHA_BETA_T_CELL_ACTIVATION	27	422	792	8814	0.0937247	0.712031	0.738423	0.536461
GOBP_POSITIVE_REGULATION_OF_LEUKOCYTE_TETHERING_OR_ROLLING	17	432	241	9365	0.0937332	1.52917	0.738423	0.541485
GOBP_NEURAL_CREST_CELL_DIFFERENTIATION	89	360	1609	7997	0.0937407	1.22874	0.738423	0.519154
GOBP_MITOCHONDRIAL_OUTER_MEMBRANE_PERMEABILIZATION_INVOLVED_IN_PROGRAMMED_CELL_DEATH	6	443	254	9352	0.0938768	0.498676	0.738423	0.541948
GOBP_AMINO_ACID_SALVAGE	6	443	254	9352	0.0938768	0.498676	0.738423	0.541948
GOBP_COBALAMIN_METABOLIC_PROCESS	26	423	400	9206	0.0938809	1.41463	0.738423	0.549056
GOBP_REGULATION_OF_CELLULAR_EXTRAVASATION	26	423	400	9206	0.0938809	1.41463	0.738423	0.549056
REACTOME_HDL_CLEARANCE	3	446	174	9432	0.0940619	0.36462	0.739297	0.584832
GOBP_CELLULAR_RESPONSE_TO_CORTICOSTEROID_STIMULUS	31	418	896	8710	0.0944358	0.720934	0.740698	0.504925
GOBP_CENTRAL_NERVOUS_SYSTEM_DEVELOPMENT	386	63	7965	1641	0.0944562	1.26232	0.740698	0.520107
ZSCAN30_TARGET_GENES	404	45	8384	1222	0.0944642	1.30855	0.740698	0.512688
GOBP_GLUCOSE_IMPORT	40	409	1104	8502	0.0945491	0.753163	0.740698	0.543041
GOBP_NEGATIVE_REGULATION_OF_GOLGI_TO_PLASMA_MEMBRANE_PROTEIN_TRANSPORT	4	445	35	9571	0.0946165	2.45804	0.740698	0.692921
ZNF490_TARGET_GENES	174	275	3342	6264	0.0946599	1.18594	0.740698	0.527166
GOBP_NUCLEOSIDE_MONOPHOSPHATE_PHOSPHORYLATION	13	436	165	9441	0.0947876	1.70605	0.74115	0.584802
GOBP_REGULATION_OF_TRANSLATIONAL_INITIATION_IN_RESPONSE_TO_STRESS	2	447	137	9469	0.0951482	0.309247	0.742872	0.531631
GOBP_REGULATION_OF_TRANSLATION_INITIATION_IN_RESPONSE_TO_ENDOPLASMIC_RETICULUM_STRESS	2	447	137	9469	0.0951482	0.309247	0.742872	0.531631
REACTOME_INFECTION_WITH_MYCOBACTERIUM_TUBERCULOSIS	6	443	260	9346	0.0952532	0.486855	0.743143	0.54508
REACTOME_REGULATION_OF_IFNA_SIGNALING	2	447	138	9468	0.0955667	0.306974	0.74504	0.532587
REACTOME_BINDING_AND_UPTAKE_OF_LIGANDS_BY_SCAVENGER_RECEPTORS	51	398	1361	8245	0.0956395	0.776282	0.745059	0.53169
VRTN_TARGET_GENES	10	439	362	9244	0.0961964	0.581684	0.748297	0.60848
REACTOME_SIGNALING_BY_FGFR2	10	439	361	9245	0.0961965	0.583358	0.748297	0.520856
GOBP_CELLULAR_RESPONSE_TO_ESTRADIOL_STIMULUS	8	441	308	9298	0.0966	0.547634	0.74952	0.578907
TAZ_TARGET_GENES	276	173	5515	4091	0.0966429	1.18344	0.74952	0.52567
GOBP_METANEPHRIC_NEPHRON_MORPHOGENESIS	34	415	545	9061	0.0967225	1.3621	0.74952	0.533135
GOBP_PROTEIN_LOCALIZATION_TO_CHROMOSOME_CENTROMERIC_REGION	18	431	251	9355	0.0967392	1.55656	0.74952	0.547589
GOBP_RESPONSE_TO_COCAINE	27	422	413	9193	0.0968024	1.42416	0.74952	0.554726
GOBP_REGULATION_OF_ACTIN_CYTOSKELETON_REORGANIZATION	38	411	621	8985	0.0970994	1.33773	0.74952	0.558937
GOBP_RENAL_SYSTEM_VASCULATURE_MORPHOGENESIS	18	431	252	9354	0.0973511	1.55022	0.74952	0.548559
GOBP_REGULATION_OF_RETINOIC_ACID_RECEPTOR_SIGNALING_PATHWAY	18	431	252	9354	0.0973511	1.55022	0.74952	0.548559
GOBP_VITAMIN_METABOLIC_PROCESS	109	340	2012	7594	0.0973611	1.21001	0.74952	0.515694
GOBP_NEGATIVE_REGULATION_OF_NF_KAPPAB_TRANSCRIPTION_FACTOR_ACTIVITY	41	408	1125	8481	0.0973886	0.757562	0.74952	0.546341
FOXQ1_TARGET_GENES	10	439	369	9237	0.0973992	0.570217	0.74952	0.527247
GOBP_NEGATIVE_REGULATION_OF_MEMBRANE_PROTEIN_ECTODOMAIN_PROTEOLYSIS	13	436	168	9438	0.0974765	1.67505	0.74952	0.585314
GOBP_PEPTIDYL_SERINE_AUTOPHOSPHORYLATION	13	436	168	9438	0.0974765	1.67505	0.74952	0.585314
MEF2_01	100	349	1828	7778	0.0974803	1.21918	0.74952	0.539965
GOBP_KIDNEY_EPITHELIUM_DEVELOPMENT	119	330	2220	7386	0.0976733	1.19975	0.74952	0.493029
GOBP_RESPONSE_TO_TUMOR_CELL	15	434	490	9116	0.0977164	0.642998	0.74952	0.506968
GOBP_POSITIVE_REGULATION_OF_ANIMAL_ORGAN_MORPHOGENESIS	34	415	547	9059	0.0977349	1.35682	0.74952	0.533874
GOBP_MODULATION_BY_HOST_OF_SYMBIONT_PROCESS	34	415	547	9059	0.0977349	1.35682	0.74952	0.533874
GOBP_RESPONSE_TO_GLUCAGON	27	422	415	9191	0.0977973	1.41699	0.74952	0.556221
GOBP_LACRIMAL_GLAND_DEVELOPMENT	5	444	50	9556	0.0978275	2.15225	0.74952	0.518639
GOBP_METANEPHRIC_TUBULE_DEVELOPMENT	15	434	206	9400	0.0978726	1.57711	0.74952	0.623064
ALX4_01	9	440	102	9504	0.0979691	1.90588	0.74952	0.63939
MSX1_TARGET_GENES	120	329	2235	7371	0.0981166	1.20291	0.74952	0.494451
GOBP_INTERFERON_ALPHA_PRODUCTION	21	428	641	8965	0.0982536	0.686227	0.74952	0.559052
REACTOME_FRS_MEDIATED_FGFR4_SIGNALING	2	447	142	9464	0.0983351	0.298201	0.74952	0.537691
GOBP_COLLAGEN_CATABOLIC_PROCESS	53	396	899	8707	0.0983653	1.29625	0.74952	0.509499
GOBP_MITOCHONDRIAL_RNA_METABOLIC_PROCESS	21	428	646	8960	0.0984034	0.680536	0.74952	0.497899
GOBP_POSITIVE_CHEMOTAXIS	58	391	1002	8604	0.098486	1.27375	0.74952	0.530169
GOBP_REGULATION_OF_POSTSYNAPTIC_NEUROTRANSMITTER_RECEPTOR_INTERNALIZATION	21	428	304	9302	0.0988949	1.50134	0.74952	0.58535
GOBP_POSITIVE_REGULATION_OF_PROTEIN_BINDING	77	372	1374	8232	0.0989593	1.24013	0.74952	0.537057
GOBP_CHROMOSOME_SEGREGATION	183	266	3542	6064	0.0990675	1.17782	0.74952	0.515914
GOBP_NEGATIVE_REGULATION_OF_ADENYLATE_CYCLASE_ACTIVATING_G_PROTEIN_COUPLED_RECEPTOR_SIGNALING_PATHWAY	7	442	76	9530	0.0990882	1.98589	0.74952	0.588997
REACTOME_REGULATED_PROTEOLYSIS_OF_P75NTR	7	442	76	9530	0.0990882	1.98589	0.74952	0.588997
WDHD1_TARGET_GENES	92	357	1675	7931	0.0991454	1.2202	0.74952	0.525789
GOBP_NEGATIVE_REGULATION_OF_CALCIUM_ION_TRANSPORT_INTO_CYTOSOL	11	438	134	9472	0.0992965	1.77523	0.74952	0.539274
GOBP_EMBRYONIC_CLEAVAGE	11	438	134	9472	0.0992965	1.77523	0.74952	0.539274
GOBP_REGULATION_OF_BONE_MINERALIZATION	58	391	1005	8601	0.0993175	1.2695	0.74952	0.479489
REACTOME_NOTCH4_ACTIVATION_AND_TRANSMISSION_OF_SIGNAL_TO_THE_NUCLEUS	9	440	103	9503	0.0993214	1.88718	0.74952	0.641079
GOBP_POSITIVE_REGULATION_OF_ADIPOSE_TISSUE_DEVELOPMENT	9	440	103	9503	0.0993214	1.88718	0.74952	0.641079
GOBP_REGULATION_OF_ADIPOSE_TISSUE_DEVELOPMENT	9	440	103	9503	0.0993214	1.88718	0.74952	0.641079
GOBP_REGULATION_OF_CELL_MORPHOGENESIS_INVOLVED_IN_DIFFERENTIATION	59	390	1548	8058	0.0993758	0.787488	0.74952	0.50981
GOBP_PROTEIN_POLY_ADP_RIBOSYLATION	21	428	305	9301	0.099398	1.49625	0.74952	0.585469
GOBP_REGULATION_OF_SYSTEMIC_ARTERIAL_BLOOD_PRESSURE_BY_CIRCULATORY_RENIN_ANGIOTENSIN	21	428	305	9301	0.099398	1.49625	0.74952	0.585469
GOBP_MUSCLE_HYPERTROPHY_IN_RESPONSE_TO_STRESS	24	425	360	9246	0.0995326	1.45035	0.750001	0.527897
GOBP_REGULATION_OF_ENDOCYTOSIS	147	302	2791	6815	0.0997277	1.18855	0.750556	0.524608
GOBP_SULFUR_COMPOUND_TRANSPORT	77	372	1378	8228	0.0997481	1.23593	0.750556	0.536974
TATA_C	164	285	3141	6465	0.0999169	1.1844	0.750867	0.504514
GOBP_REGULATION_OF_SYNAPTIC_TRANSMISSION_GABAERGIC	31	418	487	9119	0.0999311	1.38868	0.750867	0.584568
GOBP_CELLULAR_PROCESS_INVOLVED_IN_REPRODUCTION_IN_MULTICELLULAR_ORGANISM	232	217	4573	5033	0.100241	1.17667	0.752601	0.530245
TET1_TARGET_GENES	296	153	5952	3654	0.100371	1.1877	0.752601	0.51765
GOBP_REGULATION_OF_APOPTOTIC_CELL_CLEARANCE	18	431	256	9350	0.100375	1.52534	0.752601	0.553088
REACTOME_TIE2_SIGNALING	15	434	208	9398	0.100587	1.56161	0.753655	0.509163
WTTGKCTG_UNKNOWN	242	207	4791	4815	0.100664	1.17494	0.753702	0.530378
GOBP_ADHESION_OF_SYMBIONT_TO_HOST_CELL	9	440	104	9502	0.100808	1.86884	0.753914	0.642886
GOBP_UDP_GLUCOSE_METABOLIC_PROCESS	13	436	171	9435	0.100921	1.64514	0.753914	0.586702
GOBP_NEUTROPHIL_DEGRANULATION	13	436	171	9435	0.100921	1.64514	0.753914	0.586702
GOBP_HEART_FORMATION	43	406	719	8887	0.100978	1.30909	0.753914	0.523108
GOBP_MYELOID_LEUKOCYTE_CYTOKINE_PRODUCTION	25	424	740	8866	0.101064	0.706432	0.753975	0.523412
GOBP_POSITIVE_REGULATION_OF_LEUKOCYTE_APOPTOTIC_PROCESS	21	428	308	9298	0.101201	1.4812	0.753975	0.497184
CREB_02	123	326	2296	7310	0.101214	1.20125	0.753975	0.534447
REACTOME_CIRCADIAN_CLOCK	25	424	744	8862	0.101296	0.702317	0.753975	0.524199
GOBP_POSITIVE_REGULATION_OF_GLIAL_CELL_PROLIFERATION	4	445	36	9570	0.101623	2.38951	0.753975	0.699135
REACTOME_ACROSOME_REACTION_AND_SPERM_OOCYTE_MEMBRANE_BINDING	4	445	36	9570	0.101623	2.38951	0.753975	0.699135
GOBP_MRNA_CLEAVAGE_INVOLVED_IN_MRNA_PROCESSING	4	445	36	9570	0.101623	2.38951	0.753975	0.699135
GOBP_ADULT_LOCOMOTORY_BEHAVIOR	65	384	1140	8466	0.101694	1.25706	0.753975	0.504259
GOBP_ENDONUCLEOLYTIC_CLEAVAGE_INVOLVED_IN_RRNA_PROCESSING	31	418	491	9115	0.101698	1.37677	0.753975	0.514797
REACTOME_NOTCH_HLH_TRANSCRIPTION_PATHWAY	31	418	491	9115	0.101698	1.37677	0.753975	0.514797
GOBP_HEART_MORPHOGENESIS	190	259	3693	5913	0.101904	1.17458	0.754669	0.519397
GOBP_CD4_POSITIVE_CD25_POSITIVE_ALPHA_BETA_REGULATORY_T_CELL_DIFFERENTIATION	7	442	77	9529	0.102035	1.95989	0.754669	0.590355
GOBP_CELL_ADHESION_MOLECULE_PRODUCTION	15	434	209	9397	0.102044	1.55398	0.754669	0.510308
ZBTB12_TARGET_GENES	365	84	7494	2112	0.102077	1.2246	0.754669	0.520372
GOBP_PYRIMIDINE_NUCLEOBASE_TRANSPORT	9	440	105	9501	0.102427	1.85084	0.756491	0.644808
GOBP_REGULATION_OF_KETONE_BIOSYNTHETIC_PROCESS	13	436	441	9165	0.102535	0.619656	0.756491	0.486158
GOBP_POSITIVE_REGULATION_OF_OSSIFICATION	35	414	566	9040	0.102561	1.35027	0.756491	0.540305
GOBP_DENDRITE_MORPHOGENESIS	113	336	2100	7506	0.102719	1.20207	0.756491	0.52191
GOBP_PROTEIN_AUTOUBIQUITINATION	49	400	826	8780	0.102837	1.30212	0.756491	0.548682
POU2AF1_TARGET_GENES	312	137	6309	3297	0.10322	1.19012	0.756491	0.541449
MAZ_Q6	85	364	2140	7466	0.10326	0.814689	0.756491	0.48553
GLI4_TARGET_GENES	288	161	5781	3825	0.10327	1.18357	0.756491	0.521178
GOBP_INSULIN_LIKE_GROWTH_FACTOR_RECEPTOR_SIGNALING_PATHWAY	35	414	568	9038	0.103528	1.34522	0.756491	0.540981
GOBP_CELL_JUNCTION_MAINTENANCE	39	410	645	8961	0.103589	1.32153	0.756491	0.501648
GOBP_DEFENSE_RESPONSE_TO_TUMOR_CELL	5	444	221	9385	0.103613	0.478221	0.756491	0.512847
GOBP_REGULATION_OF_CHROMATIN_ASSEMBLY	13	436	173	9433	0.103631	1.62578	0.756491	0.588097
GOBP_NEGATIVE_REGULATION_OF_NERVOUS_SYSTEM_PROCESS	5	444	222	9384	0.103647	0.476017	0.756491	0.624943
REACTOME_SIGNALING_BY_KIT_IN_DISEASE	5	444	222	9384	0.103647	0.476017	0.756491	0.514237
GOBP_REGULATION_OF_ASTROCYTE_DIFFERENTIATION	13	436	446	9160	0.103669	0.612375	0.756491	0.562038
GOBP_ODONTOBLAST_DIFFERENTIATION	5	444	51	9555	0.103709	2.10983	0.756491	0.51903
GOBP_RETICULOPHAGY	5	444	223	9383	0.103753	0.473831	0.756491	0.515706
YRTCANNRCGC_UNKNOWN	31	418	495	9111	0.103968	1.36504	0.756491	0.586911
ZNF622_TARGET_GENES	31	418	495	9111	0.103968	1.36504	0.756491	0.515549
GOBP_SECONDARY_HEART_FIELD_SPECIFICATION	28	421	432	9174	0.104006	1.41238	0.756491	0.562585
GOBP_REGULATION_OF_KIDNEY_SIZE	9	440	106	9500	0.104178	1.83319	0.756491	0.64684
GOBP_CORTICOSPINAL_TRACT_MORPHOGENESIS	9	440	106	9500	0.104178	1.83319	0.756491	0.64684
GOBP_TRACHEA_FORMATION	9	440	106	9500	0.104178	1.83319	0.756491	0.64684
GOBP_HYPERSENSITIVITY	9	440	106	9500	0.104178	1.83319	0.756491	0.64684
GOBP_MEIOTIC_CELL_CYCLE_PHASE_TRANSITION	5	444	225	9381	0.104181	0.46952	0.756491	0.518874
GOBP_PERICARDIUM_DEVELOPMENT	5	444	225	9381	0.104181	0.46952	0.756491	0.518874
GOBP_APOLIPOPROTEIN_A_I_MEDIATED_SIGNALING_PATHWAY	18	431	260	9346	0.10431	1.50123	0.756886	0.557568
GOBP_ORGAN_INDUCTION	28	421	433	9173	0.104378	1.40896	0.756886	0.563171
GOBP_REGULATION_OF_CELL_PROJECTION_ORGANIZATION	341	108	6957	2649	0.104648	1.20224	0.757751	0.551644
GOBP_NON_MEMBRANE_BOUNDED_ORGANELLE_ASSEMBLY	284	165	5705	3901	0.104748	1.17694	0.757751	0.555027
GCCNNNWTAAR_UNKNOWN	80	369	1434	8172	0.104801	1.2355	0.757751	0.499517
REACTOME_THROMBIN_SIGNALLING_THROUGH_PROTEINASE_ACTIVATED_RECEPTORS_PARS	5	444	227	9379	0.104894	0.465284	0.757751	0.522339
GOBP_REGULATION_OF_MATRIX_METALLOPEPTIDASE_SECRETION	5	444	227	9379	0.104894	0.465284	0.757751	0.522339
GOBP_REGULATION_OF_CELL_CYCLE_PHASE_TRANSITION	200	249	3902	5704	0.104943	1.17415	0.757751	0.49199
GOBP_NEGATIVE_REGULATION_OF_MYELOID_CELL_DIFFERENTIATION	16	433	517	9089	0.105079	0.649617	0.757751	0.516902
GOBP_GAMMA_AMINOBUTYRIC_ACID_SECRETION	13	436	174	9432	0.105107	1.61626	0.757751	0.588931
REACTOME_PI_METABOLISM	62	387	1615	7991	0.105142	0.792701	0.757751	0.51711
REACTOME_ARMS_MEDIATED_ACTIVATION	11	438	139	9467	0.105678	1.71047	0.760714	0.548882
KEGG_NATURAL_KILLER_CELL_MEDIATED_CYTOTOXICITY	26	423	760	8846	0.105697	0.715429	0.760714	0.528737
GOBP_REGULATION_OF_IMMUNE_RESPONSE	274	175	6229	3377	0.105931	0.848839	0.761544	0.511988
GOBP_NEURON_DIFFERENTIATION	419	30	8748	858	0.105956	1.36984	0.761544	0.551553
GOBP_VESTIBULOCOCHLEAR_NERVE_MORPHOGENESIS	9	440	107	9499	0.106059	1.81587	0.761766	0.648979
GOBP_BRONCHUS_DEVELOPMENT	13	436	175	9431	0.106665	1.60685	0.764262	0.589854
GOBP_GLOMERULAR_EPITHELIUM_DEVELOPMENT	32	417	508	9098	0.106762	1.37435	0.764262	0.520121
GOBP_LIPID_MODIFICATION	177	272	3418	6188	0.106863	1.1781	0.764262	0.480711
LHX2_TARGET_GENES	361	88	7405	2201	0.106943	1.21933	0.764262	0.526454
GOBP_REGULATION_OF_NUCLEOBASE_CONTAINING_COMPOUND_TRANSPORT	21	428	315	9291	0.107094	1.4472	0.764262	0.50192
REACTOME_SARS_COV_INFECTIONS	81	368	1457	8149	0.107111	1.23107	0.764262	0.546465
GOBP_TANGENTIAL_MIGRATION_FROM_THE_SUBVENTRICULAR_ZONE_TO_THE_OLFACTORY_BULB	16	433	220	9386	0.107164	1.57649	0.764262	0.523341
REACTOME_THE_NLRP3_INFLAMMASOME	16	433	220	9386	0.107164	1.57649	0.764262	0.523341
GOBP_HEART_DEVELOPMENT	338	111	6890	2716	0.107171	1.20034	0.764262	0.519742
CCAWNWWNNNGGC_UNKNOWN	50	399	850	8756	0.10739	1.29087	0.764262	0.498989
REACTOME_CELLULAR_HEXOSE_TRANSPORT	11	438	392	9214	0.107606	0.590311	0.764262	0.538568
GOBP_REGULATION_OF_POSTSYNAPTIC_NEUROTRANSMITTER_RECEPTOR_ACTIVITY	11	438	392	9214	0.107606	0.590311	0.764262	0.538568
PRDM5_TARGET_GENES	89	360	1618	7988	0.107657	1.22053	0.764262	0.520768
GOBP_NUCLEAR_TRANSCRIBED_MRNA_POLY_A_TAIL_SHORTENING	18	431	263	9343	0.107848	1.48363	0.764262	0.557789
GOBP_REGULATION_OF_TRANSPOSITION	16	433	221	9385	0.107905	1.56918	0.764262	0.523602
GOBP_REGULATION_OF_CLATHRIN_DEPENDENT_ENDOCYTOSIS	28	421	440	9166	0.107996	1.38549	0.764262	0.490405
GOBP_REGULATION_OF_DNA_METHYLATION_DEPENDENT_HETEROCHROMATIN_ASSEMBLY	9	440	108	9498	0.108068	1.79886	0.764262	0.494614
GOBP_LYMPHOCYTE_MEDIATED_IMMUNITY	159	290	3046	6560	0.10814	1.18079	0.764262	0.517637
GOBP_PEPTIDYL_LYSINE_DIMETHYLATION	7	442	276	9330	0.108143	0.535363	0.764262	0.558272
GOBP_HINDBRAIN_DEVELOPMENT	98	351	1798	7808	0.108296	1.21246	0.764262	0.53701
REACTOME_TICAM1_RIP1_MEDIATED_IKK_COMPLEX_RECRUITMENT	7	442	79	9527	0.108406	1.90987	0.764262	0.593635
GOBP_MAMMALIAN_OOGENESIS_STAGE	7	442	79	9527	0.108406	1.90987	0.764262	0.593635
GOBP_CARDIAC_MUSCLE_CELL_CARDIAC_MUSCLE_CELL_ADHESION	9	440	332	9274	0.108499	0.571372	0.764262	0.593656
MYCMAX_B	130	319	2448	7158	0.108661	1.19161	0.764262	0.507456
GOBP_RIBOSE_PHOSPHATE_METABOLIC_PROCESS	216	233	4242	5364	0.108695	1.17224	0.764262	0.496779
GOBP_NEGATIVE_REGULATION_OF_GUANYL_NUCLEOTIDE_EXCHANGE_FACTOR_ACTIVITY	16	433	222	9384	0.108715	1.56195	0.764262	0.523945
GOBP_V_D_J_RECOMBINATION	7	442	280	9326	0.108772	0.527489	0.764262	0.560026
GOBP_PROTEIN_EXIT_FROM_ENDOPLASMIC_RETICULUM	36	413	588	9018	0.1088	1.33686	0.764262	0.547422
GOBP_REGULATION_OF_GLYCOGEN_CATABOLIC_PROCESS	4	445	37	9569	0.108862	2.32469	0.764262	0.705408
GOBP_PROTEIN_TRANSPORT_TO_VACUOLE_INVOLVED_IN_UBIQUITIN_DEPENDENT_PROTEIN_CATABOLIC_PROCESS_VIA_THE_MULTIVESICULAR_BODY_SORTING_PATHWAY	4	445	37	9569	0.108862	2.32469	0.764262	0.705408
SMN1_SMN2_TARGET_GENES	336	113	6842	2764	0.10888	1.2012	0.764262	0.521595
REACTOME_CELL_SURFACE_INTERACTIONS_AT_THE_VASCULAR_WALL	108	341	1998	7608	0.108914	1.20599	0.764262	0.514005
GOBP_INORGANIC_ION_IMPORT_ACROSS_PLASMA_MEMBRANE	98	351	1803	7803	0.108938	1.20833	0.764262	0.4979
GOBP_N_TERMINAL_PROTEIN_AMINO_ACID_MODIFICATION	11	438	141	9465	0.108948	1.68585	0.764262	0.553462
GOBP_MYOTUBE_DIFFERENTIATION	118	331	2208	7398	0.108949	1.19445	0.764262	0.529107
REACTOME_INTERLEUKIN_23_SIGNALING	7	442	281	9325	0.109077	0.525555	0.764262	0.560624
REACTOME_GLYCEROPHOSPHOLIPID_CATABOLISM	7	442	281	9325	0.109077	0.525555	0.764262	0.560624
AACYNNNNTTCCS_UNKNOWN	40	409	1101	8505	0.109384	0.755481	0.76526	0.542317
GOBP_NEGATIVE_REGULATION_OF_CHEMOTAXIS	68	381	1202	8404	0.109425	1.24786	0.76526	0.513535
NFE2L1_TARGET_GENES	398	51	8246	1360	0.109436	1.28709	0.76526	0.486959
GOBP_POSITIVE_REGULATION_OF_CALCIUM_ION_DEPENDENT_EXOCYTOSIS	16	433	223	9383	0.109593	1.55478	0.765289	0.633585
GOBP_REGULATION_OF_DNA_DEPENDENT_DNA_REPLICATION	56	393	967	8639	0.109606	1.27301	0.765289	0.576383
GOBP_CELL_RECOGNITION	114	335	2786	6820	0.109721	0.833035	0.765289	0.488707
GOBP_ORGANOPHOSPHATE_BIOSYNTHETIC_PROCESS	259	190	5164	4442	0.109926	1.17257	0.765289	0.497959
GOBP_NEGATIVE_REGULATION_OF_GLYCOPROTEIN_METABOLIC_PROCESS	25	424	383	9223	0.109944	1.41987	0.765289	0.539545
GOBP_GLIAL_CELL_DIFFERENTIATION	130	319	3132	6474	0.110016	0.842371	0.765289	0.536048
REACTOME_G1_S_SPECIFIC_TRANSCRIPTION	13	436	177	9429	0.110019	1.58836	0.765289	0.591962
GOBP_CONVERGENT_EXTENSION_INVOLVED_IN_GASTRULATION	13	436	177	9429	0.110019	1.58836	0.765289	0.591962
GOBP_GOLGI_TO_LYSOSOME_TRANSPORT	9	440	109	9497	0.110204	1.78217	0.765569	0.495918
GOBP_INSULIN_METABOLIC_PROCESS	9	440	109	9497	0.110204	1.78217	0.765569	0.653558
GOBP_NEUROTRANSMITTER_UPTAKE	36	413	591	9015	0.110306	1.32963	0.765774	0.548491
GOBP_REGULATION_OF_CYTOSKELETON_ORGANIZATION	297	152	5991	3615	0.110527	1.17902	0.765913	0.516781
GOBP_METANEPHRIC_COLLECTING_DUCT_DEVELOPMENT	22	427	326	9280	0.110603	1.46665	0.765913	0.597349
GOBP_POSITIVE_REGULATION_OF_MELANOCYTE_DIFFERENTIATION	11	438	142	9464	0.110734	1.67381	0.765913	0.555898
GOBP_REGULATION_OF_MELANOCYTE_DIFFERENTIATION	11	438	142	9464	0.110734	1.67381	0.765913	0.555898
GOBP_REGULATION_OF_ORGANELLE_ASSEMBLY	185	264	3595	6011	0.110744	1.1717	0.765913	0.549871
SMAD3_Q6	146	303	2781	6825	0.11076	1.18253	0.765913	0.523638
GOBP_L_ALPHA_AMINO_ACID_TRANSMEMBRANE_TRANSPORT	51	398	870	8736	0.111027	1.28671	0.766893	0.503184
GOBP_POSITIVE_REGULATION_OF_MYELOID_LEUKOCYTE_CYTOKINE_PRODUCTION_INVOLVED_IN_IMMUNE_RESPONSE	20	429	610	8996	0.111046	0.687531	0.766893	0.549838
GOBP_FOREBRAIN_DEVELOPMENT	235	214	4656	4950	0.111128	1.16747	0.766954	0.56224
GOBP_NEGATIVE_REGULATION_OF_GENE_EXPRESSION	333	116	6785	2821	0.111348	1.19355	0.767977	0.524604
GOBP_DETECTION_OF_MOLECULE_OF_BACTERIAL_ORIGIN	14	435	467	9139	0.111668	0.629826	0.768105	0.497587
GOBP_LYMPHANGIOGENESIS	13	436	178	9428	0.111815	1.57927	0.768105	0.478871
GOBP_TELENCEPHALON_REGIONALIZATION	13	436	178	9428	0.111815	1.57927	0.768105	0.593143
REACTOME_ZINC_INFLUX_INTO_CELLS_BY_THE_SLC39_GENE_FAMILY	7	442	80	9526	0.111826	1.8858	0.768105	0.595544
GOBP_PROTEIN_TRANSMEMBRANE_TRANSPORT	25	424	386	9220	0.111843	1.40837	0.768105	0.540706
REACTOME_SIGNALING_BY_HIPPO	17	432	535	9071	0.111851	0.667216	0.768105	0.524203
REACTOME_G_PROTEIN_MEDIATED_EVENTS	17	432	536	9070	0.111875	0.665898	0.768105	0.596475
GR_Q6	147	302	2809	6797	0.112178	1.17781	0.769112	0.490942
GOBP_OXYGEN_HOMEOSTASIS	2	447	11	9595	0.112183	3.90279	0.769112	1
GOBP_PEPTIDYL_ARGININE_MODIFICATION	29	420	454	9152	0.112312	1.3919	0.769112	0.571731
GOBP_REGULATION_OF_ACUTE_INFLAMMATORY_RESPONSE	29	420	454	9152	0.112312	1.3919	0.769112	0.571731
REACTOME_DEPOSITION_OF_NEW_CENPA_CONTAINING_NUCLEOSOMES_AT_THE_CENTROMERE	11	438	143	9463	0.112618	1.66192	0.769182	0.558427
GOBP_EMBRYONIC_SKELETAL_JOINT_DEVELOPMENT	16	433	226	9380	0.112634	1.53365	0.769182	0.526132
REACTOME_GENE_SILENCING_BY_RNA	57	392	987	8619	0.112787	1.26978	0.769182	0.526413
TMTCGCGANR_UNKNOWN	69	380	1228	8378	0.113044	1.23882	0.769182	0.564271
GOBP_METENCEPHALON_DEVELOPMENT	84	365	1519	8087	0.113086	1.22523	0.769182	0.552966
ZNF41_TARGET_GENES	69	380	1229	8377	0.113291	1.23766	0.769182	0.517155
GOBP_NEGATIVE_REGULATION_OF_TRANSFERASE_ACTIVITY	149	300	2850	6756	0.113547	1.17736	0.769182	0.526726
GOBP_POSITIVE_REGULATION_OF_ERYTHROCYTE_DIFFERENTIATION	4	445	188	9418	0.113589	0.450299	0.769182	0.594407
GOBP_REGULATION_OF_NEUROMUSCULAR_JUNCTION_DEVELOPMENT	4	445	188	9418	0.113589	0.450299	0.769182	0.594407
SRY_02	136	313	3260	6346	0.11369	0.845818	0.769182	0.507465
GOBP_AROMATIC_AMINO_ACID_TRANSPORT	16	433	227	9379	0.113781	1.52673	0.769182	0.526877
GOBP_MOTILE_CILIUM_ASSEMBLY	53	396	1396	8210	0.113839	0.787115	0.769182	0.536583
GOBP_DEPHOSPHORYLATION_OF_RNA_POLYMERASE_II_C_TERMINAL_DOMAIN	0	449	58	9548	0.11396	0	0.769182	0.520843
GOBP_DETECTION_OF_CALCIUM_ION	0	449	58	9548	0.11396	0	0.769182	0.520843
GOBP_NEGATIVE_REGULATION_OF_CHEMOKINE_C_C_MOTIF_LIGAND_5_PRODUCTION	0	449	58	9548	0.11396	0	0.769182	0.520843
GOBP_INTRACELLULAR_MRNA_LOCALIZATION	0	449	58	9548	0.11396	0	0.769182	0.520843
GOBP_REGULATION_OF_NEUTROPHIL_MEDIATED_CYTOTOXICITY	0	449	58	9548	0.11396	0	0.769182	0.520843
GOBP_POSITIVE_REGULATION_OF_LONG_TERM_NEURONAL_SYNAPTIC_PLASTICITY	0	449	58	9548	0.11396	0	0.769182	0.744262
GOBP_HISTONE_SERINE_PHOSPHORYLATION	0	449	59	9547	0.114015	0	0.769182	0.522238
GOBP_PURINE_NUCLEOSIDE_DIPHOSPHATE_BIOSYNTHETIC_PROCESS	0	449	59	9547	0.114015	0	0.769182	0.747125
GOBP_NEGATIVE_REGULATION_OF_LIPOPROTEIN_LIPASE_ACTIVITY	0	449	59	9547	0.114015	0	0.769182	0.522238
REACTOME_SYNTHESIS_OF_ACTIVE_UBIQUITIN_ROLES_OF_E1_AND_E2_ENZYMES	0	449	59	9547	0.114015	0	0.769182	0.522238
REACTOME_TANDEM_PORE_DOMAIN_POTASSIUM_CHANNELS	0	449	59	9547	0.114015	0	0.769182	0.522238
GOBP_AMINO_ACID_TRANSPORT	111	338	2072	7534	0.114087	1.1941	0.769182	0.519593
GOBP_REGULATION_OF_MYELINATION	32	417	906	8700	0.114139	0.736894	0.769182	0.561805
GOBP_B_CELL_LINEAGE_COMMITMENT	4	445	193	9413	0.11431	0.4384	0.769848	0.601912
GOBP_POSITIVE_REGULATION_OF_PROTEIN_DEPOLYMERIZATION	19	430	278	9328	0.114422	1.48262	0.770109	0.56875
GOBP_PEPTIDYL_LYSINE_HYDROXYLATION	11	438	144	9462	0.1146	1.65021	0.770333	0.559523
GOBP_DNA_REPLICATION_INDEPENDENT_CHROMATIN_ORGANIZATION	11	438	144	9462	0.1146	1.65021	0.770333	0.559523
GOBP_NEGATIVE_REGULATION_OF_TORC1_SIGNALING	4	445	194	9412	0.114716	0.436094	0.770355	0.483534
GOBP_VACUOLAR_TRANSPORT	123	326	2316	7290	0.114892	1.18762	0.770355	0.535725
GOBP_SULFUR_AMINO_ACID_BIOSYNTHETIC_PROCESS	25	424	390	9216	0.114946	1.39332	0.770355	0.542905
GOBP_DEOXYRIBONUCLEOTIDE_BIOSYNTHETIC_PROCESS	0	449	61	9545	0.114968	0	0.770355	0.525942
REACTOME_OPSINS	0	449	61	9545	0.114968	0	0.770355	0.753187
GOBP_MITOTIC_NUCLEAR_DIVISION	170	279	3286	6320	0.115127	1.17191	0.770935	0.508845
KEGG_MATURITY_ONSET_DIABETES_OF_THE_YOUNG	4	445	195	9411	0.115208	0.433812	0.770989	0.605434
KEGG_N_GLYCAN_BIOSYNTHESIS	37	412	611	8995	0.115446	1.3221	0.772097	0.554525
REACTOME_PROCESSING_OF_CAPPED_INTRON_CONTAINING_PRE_MRNA	70	379	1249	8357	0.115587	1.2358	0.772551	0.5202
GOBP_CENTRAL_NERVOUS_SYSTEM_MYELIN_FORMATION	12	437	407	9199	0.115772	0.620649	0.772873	0.545826
GOBP_EXCITATORY_CHEMICAL_SYNAPTIC_TRANSMISSION	0	449	62	9544	0.115854	0	0.772873	0.528224
GOBP_CALCIUM_ION_EXPORT	0	449	62	9544	0.115854	0	0.772873	0.528224
GOBP_PROTEIN_CATABOLIC_PROCESS_IN_THE_VACUOLE	37	412	612	8994	0.115953	1.31979	0.773042	0.554883
GOBP_PYRIMIDINE_CONTAINING_COMPOUND_TRANSMEMBRANE_TRANSPORT	19	430	280	9326	0.116234	1.47171	0.773171	0.571191
GOBP_POSITIVE_REGULATION_OF_GLUCOKINASE_ACTIVITY	4	445	38	9568	0.116325	2.26328	0.773171	0.711724
GOBP_POSITIVE_REGULATION_OF_HEXOKINASE_ACTIVITY	4	445	38	9568	0.116325	2.26328	0.773171	0.711724
TFDP2_TARGET_GENES	4	445	38	9568	0.116325	2.26328	0.773171	0.711724
GOBP_LEUKOCYTE_CHEMOTAXIS	138	311	2618	6988	0.116341	1.18441	0.773171	0.516379
GCCATNTTG_YY1_Q6	172	277	3331	6275	0.116417	1.16974	0.773171	0.543266
GOBP_RESPONSE_TO_PLATELET_DERIVED_GROWTH_FACTOR	12	437	412	9194	0.116656	0.612784	0.773171	0.469615
GOBP_POSITIVE_REGULATION_OF_STEM_CELL_DIFFERENTIATION	11	438	145	9461	0.11668	1.63866	0.773171	0.559551
GOBP_RESPONSE_TO_UV_A	11	438	145	9461	0.11668	1.63866	0.773171	0.559551
USF_01	154	295	2949	6657	0.116751	1.17843	0.773171	0.497258
GOBP_POSITIVE_REGULATION_OF_PROTEIN_METABOLIC_PROCESS	388	61	8026	1580	0.116775	1.25216	0.773171	0.535317
GOBP_ZINC_ION_HOMEOSTASIS	29	420	463	9143	0.116979	1.3635	0.77355	0.576272
GOBP_SECRETORY_GRANULE_ORGANIZATION	29	420	463	9143	0.116979	1.3635	0.77355	0.576272
GOBP_NEGATIVE_REGULATION_OF_ACTIN_FILAMENT_DEPOLYMERIZATION	78	371	1406	8200	0.117183	1.22617	0.77438	0.496831
GOBP_TRACHEA_MORPHOGENESIS	9	440	112	9494	0.117359	1.73389	0.77438	0.661125
GOBP_NEGATIVE_REGULATION_OF_CELL_CYCLE_PROCESS	154	295	2958	6648	0.117417	1.17325	0.77438	0.531094
GOBP_NEURON_FATE_DETERMINATION	3	446	24	9582	0.117456	2.68554	0.77438	0.631983
GOBP_MICROTUBULE_POLYMERIZATION_OR_DEPOLYMERIZATION	104	345	1924	7682	0.11747	1.2036	0.77438	0.47027
SOX3_TARGET_GENES	204	245	4005	5601	0.117594	1.16447	0.774482	0.524726
NFXL1_TARGET_GENES	205	244	4023	5583	0.117632	1.16595	0.774482	0.525097
GOBP_NEGATIVE_REGULATION_OF_COLD_INDUCED_THERMOGENESIS	42	407	707	8899	0.117893	1.2989	0.775721	0.51922
CREB3L2_TARGET_GENES	71	378	1270	8336	0.118109	1.23288	0.776661	0.523174
GOBP_CELLULAR_RESPONSE_TO_PROSTAGLANDIN_STIMULUS	19	430	282	9324	0.118268	1.46096	0.776922	0.572123
REACTOME_FLT3_SIGNALING_BY_CBL_MUTANTS	0	449	64	9542	0.118422	0	0.776922	0.533584
GOBP_POSITIVE_REGULATION_OF_MICROTUBULE_NUCLEATION	0	449	64	9542	0.118422	0	0.776922	0.533584
NFY_01	140	309	2665	6941	0.118443	1.18003	0.776922	0.518713
GOBP_NEGATIVE_REGULATION_OF_DEPHOSPHORYLATION	15	434	482	9124	0.11868	0.654244	0.776946	0.504009
GOBP_REGULATION_OF_PROTEIN_PHOSPHORYLATION	371	78	7644	1962	0.118836	1.22084	0.776946	0.548559
GOBP_REGULATION_OF_ACTION_POTENTIAL	38	411	1045	8561	0.118897	0.757443	0.776946	0.53391
GOBP_CARDIOLIPIN_METABOLIC_PROCESS	14	435	190	9416	0.118937	1.59497	0.776946	0.606655
GOBP_HISTONE_H4_K20_METHYLATION	14	435	190	9416	0.118937	1.59497	0.776946	0.606655
REACTOME_MITOCHONDRIAL_TRNA_AMINOACYLATION	26	423	404	9202	0.11909	1.40002	0.776946	0.549795
GOBP_NEGATIVE_REGULATION_OF_FEEDING_BEHAVIOR	7	442	82	9524	0.11912	1.83942	0.776946	0.599863
ISRE_01	141	308	2686	6920	0.119309	1.17942	0.776946	0.519742
ZNF250_TARGET_GENES	211	238	4156	5450	0.11943	1.16259	0.776946	0.526664
REACTOME_METABOLISM_OF_NUCLEOTIDES	95	354	1753	7853	0.119467	1.20219	0.776946	0.533109
REACTOME_SIGNALING_BY_SCF_KIT	15	434	488	9118	0.119561	0.645775	0.776946	0.50681
GOBP_REGULATION_OF_TELOMERE_CAPPING	18	431	564	9042	0.119663	0.669546	0.776946	0.534295
GOBP_NEGATIVE_REGULATION_OF_CELL_CYCLE_PHASE_TRANSITION	141	308	2691	6915	0.119805	1.17638	0.776946	0.485533
WYAAANNRNNNGCG_UNKNOWN	10	439	351	9255	0.119818	0.600627	0.776946	0.515617
GOBP_ORGAN_OR_TISSUE_SPECIFIC_IMMUNE_RESPONSE	10	439	352	9254	0.119823	0.598856	0.776946	0.515897
GOBP_PSEUDOURIDINE_SYNTHESIS	10	439	353	9253	0.119878	0.597095	0.776946	0.516232
GOBP_NEGATIVE_REGULATION_OF_MONONUCLEAR_CELL_MIGRATION	14	435	191	9415	0.119933	1.58645	0.776946	0.493044
GOBP_CDC42_PROTEIN_SIGNAL_TRANSDUCTION	9	440	113	9493	0.119988	1.71836	0.776946	0.502691
SRCAP_TARGET_GENES	266	183	5329	4277	0.120068	1.16661	0.776946	0.527634
GOBP_REGULATION_OF_DNA_DAMAGE_CHECKPOINT	0	449	65	9541	0.120092	0	0.776946	0.536637
GOBP_POSITIVE_REGULATION_OF_NLRP3_INFLAMMASOME_COMPLEX_ASSEMBLY	10	439	355	9251	0.120134	0.593603	0.776946	0.517066
GOBP_NEGATIVE_REGULATION_OF_T_CELL_RECEPTOR_SIGNALING_PATHWAY	10	439	355	9251	0.120134	0.593603	0.776946	0.517066
REACTOME_DAG_AND_IP3_SIGNALING	10	439	355	9251	0.120134	0.593603	0.776946	0.517066
REACTOME_GLUCAGON_LIKE_PEPTIDE_1_GLP1_REGULATES_INSULIN_SECRETION	10	439	356	9250	0.120336	0.591871	0.777506	0.517565
GOBP_METAPHASE_ANAPHASE_TRANSITION_OF_CELL_CYCLE	53	396	919	8687	0.120405	1.26513	0.777506	0.513859
REACTOME_NERVOUS_SYSTEM_DEVELOPMENT	300	149	6065	3541	0.120486	1.17552	0.777506	0.515199
GOBP_C4_DICARBOXYLATE_TRANSPORT	34	415	551	9055	0.120514	1.34638	0.777506	0.535759
GOBP_TIGHT_JUNCTION_ORGANIZATION	87	362	1593	8013	0.120675	1.2089	0.778067	0.517589
GOBP_TRANSCYTOSIS	26	423	407	9199	0.12086	1.38925	0.778786	0.550819
GOBP_REGULATION_OF_PIGMENT_CELL_DIFFERENTIATION	11	438	147	9459	0.121126	1.61602	0.779552	0.559966
GOBP_NEGATIVE_REGULATION_OF_AUTOPHAGY_OF_MITOCHONDRION	11	438	147	9459	0.121126	1.61602	0.779552	0.559966
GOBP_MEIOTIC_CELL_CYCLE_PROCESS	143	306	2733	6873	0.121473	1.17523	0.780569	0.521598
GOBP_EMBRYO_DEVELOPMENT	399	50	8286	1320	0.121652	1.27125	0.780569	0.504142
GOBP_DIGESTIVE_SYSTEM_DEVELOPMENT	106	343	1977	7629	0.121721	1.19254	0.780569	0.493598
REACTOME_PLATELET_HOMEOSTASIS	66	383	1168	8438	0.121772	1.24492	0.780569	0.556209
GOBP_TRANSITION_METAL_ION_TRANSPORT	88	361	1610	7996	0.121817	1.21066	0.780569	0.519154
GOBP_POSITIVE_REGULATION_OF_ION_TRANSPORT	161	288	3103	6503	0.121875	1.17156	0.780569	0.50302
FOXE1_TARGET_GENES	232	217	4597	5009	0.121981	1.16494	0.780569	0.562085
REACTOME_ADENYLATE_CYCLASE_ACTIVATING_PATHWAY	0	449	66	9540	0.122013	0	0.780569	0.539921
GOBP_NEGATIVE_REGULATION_OF_DENDRITIC_CELL_APOPTOTIC_PROCESS	0	449	66	9540	0.122013	0	0.780569	0.539921
REACTOME_COOPERATION_OF_PDCL_PHLP1_AND_TRIC_CCT_IN_G_PROTEIN_BETA_FOLDING	8	441	298	9308	0.122022	0.566619	0.780569	0.57292
ZNF394_TARGET_GENES	184	265	3585	6021	0.122137	1.16614	0.780829	0.516885
FOXG1_TARGET_GENES	244	205	4851	4755	0.12221	1.16669	0.780829	0.499064
GOBP_INTESTINAL_ABSORPTION	39	410	1067	8539	0.122302	0.761243	0.780948	0.537549
GOBP_POSITIVE_REGULATION_OF_CELL_DIFFERENTIATION	334	115	6817	2789	0.122516	1.18824	0.781408	0.522664
GOBP_DNA_METHYLATION_DEPENDENT_HETEROCHROMATIN_ASSEMBLY	9	440	114	9492	0.122736	1.70311	0.781408	0.504754
GOBP_REGULATION_OF_DOPAMINE_UPTAKE_INVOLVED_IN_SYNAPTIC_TRANSMISSION	9	440	114	9492	0.122736	1.70311	0.781408	0.504754
GOBP_POSITIVE_REGULATION_OF_NUCLEOCYTOPLASMIC_TRANSPORT	22	427	655	8951	0.122927	0.704085	0.781408	0.499342
REACTOME_DOWNSTREAM_SIGNALING_OF_ACTIVATED_FGFR2	6	443	251	9355	0.122935	0.504798	0.781408	0.541366
GOBP_NEGATIVE_REGULATION_OF_CALCIUM_MEDIATED_SIGNALING	6	443	251	9355	0.122935	0.504798	0.781408	0.541366
GOBP_LOCOMOTOR_RHYTHM	3	446	156	9450	0.122964	0.407468	0.781408	0.560348
GOBP_DIRECT_OSSIFICATION	3	446	156	9450	0.122964	0.407468	0.781408	0.560348
REACTOME_PURINERGIC_SIGNALING_IN_LEISHMANIASIS_INFECTION	23	426	350	9256	0.123105	1.42782	0.781693	0.522536
GOBP_CHROMATIN_ORGANIZATION	187	262	3643	5963	0.123175	1.16828	0.781693	0.51813
GOBP_RECEPTOR_METABOLIC_PROCESS	81	368	2029	7577	0.123231	0.821963	0.781693	0.514197
GOBP_POSITIVE_REGULATION_OF_INTRACELLULAR_SIGNAL_TRANSDUCTION	333	116	6798	2808	0.123468	1.18577	0.78226	0.52353
GOBP_T_CELL_SELECTION	22	427	660	8946	0.123468	0.698361	0.78226	0.500834
REACTOME_INSULIN_PROCESSING	23	426	351	9255	0.123692	1.4236	0.782841	0.523452
GOBP_REGULATION_OF_PROTEIN_SERINE_THREONINE_KINASE_ACTIVITY	188	261	3668	5938	0.123711	1.16608	0.782841	0.51868
GOBP_CENTRAL_NERVOUS_SYSTEM_NEURON_DEVELOPMENT	54	395	939	8667	0.123782	1.26183	0.782841	0.518157
GOBP_NATURAL_KILLER_CELL_ACTIVATION	30	419	852	8754	0.123866	0.735655	0.782907	0.495377
REACTOME_DNA_STRAND_ELONGATION	26	423	751	8855	0.124243	0.724739	0.784697	0.527058
GOBP_MYELOID_CELL_DEVELOPMENT	26	423	755	8851	0.12448	0.720574	0.784697	0.587827
ZNF239_TARGET_GENES	30	419	484	9122	0.12451	1.34943	0.784697	0.509697
GOBP_VOLUNTARY_MUSCULOSKELETAL_MOVEMENT	3	446	162	9444	0.12452	0.392128	0.784697	0.564997
GOBP_REGULATION_OF_T_HELPER_17_CELL_LINEAGE_COMMITMENT	3	446	162	9444	0.12452	0.392128	0.784697	0.564997
GOBP_NEGATIVE_REGULATION_OF_MUSCLE_ORGAN_DEVELOPMENT	14	435	195	9411	0.124731	1.55324	0.785561	0.609241
GOBP_REGULATION_OF_NON_MOTILE_CILIUM_ASSEMBLY	17	432	243	9363	0.124861	1.51626	0.78591	0.541948
GOBP_CELL_FATE_COMMITMENT_INVOLVED_IN_FORMATION_OF_PRIMARY_GERM_LAYER	23	426	353	9253	0.125008	1.41523	0.786367	0.525431
REACTOME_FLT3_SIGNALING	13	436	427	9179	0.125175	0.64095	0.786833	0.554726
REACTOME_ANCHORING_OF_THE_BASAL_BODY_TO_THE_PLASMA_MEMBRANE	120	329	2262	7344	0.12528	1.1842	0.786833	0.495886
GOBP_OVULATION_CYCLE	60	389	1061	8545	0.125405	1.24222	0.786833	0.539378
GOBP_REGULATION_OF_MUSCLE_HYPERTROPHY	13	436	431	9175	0.125487	0.634725	0.786833	0.557878
GOBP_GOLGI_LOCALIZATION	9	440	115	9491	0.125601	1.68812	0.786833	0.506956
ZNF774_TARGET_GENES	9	440	115	9491	0.125601	1.68812	0.786833	0.506956
GOBP_REGULATION_OF_PROTEOLYSIS	288	161	5809	3797	0.125602	1.16925	0.786833	0.489142
GOBP_MUCUS_SECRETION	3	446	164	9442	0.125897	0.387263	0.788217	0.567397
GOBP_MONONUCLEAR_CELL_MIGRATION	110	339	2054	7552	0.126441	1.19304	0.790942	0.518558
GOBP_COENZYME_A_METABOLIC_PROCESS	17	432	245	9361	0.126482	1.50356	0.790942	0.542705
REACTOME_FGFR1B_LIGAND_BINDING_AND_ACTIVATION	3	446	165	9441	0.126743	0.384876	0.791244	0.568747
ZNF510_TARGET_GENES	35	414	571	9035	0.126787	1.3377	0.791244	0.54224
GOBP_ORGANOPHOSPHATE_METABOLIC_PROCESS	355	94	7289	2317	0.12699	1.20049	0.791244	0.534432
GOBP_FOREBRAIN_DORSAL_VENTRAL_PATTERN_FORMATION	7	442	84	9522	0.127004	1.79525	0.791244	0.604811
GOBP_PYRIMIDINE_NUCLEOSIDE_TRANSPORT	7	442	84	9522	0.127004	1.79525	0.791244	0.604811
GOBP_LEUCINE_IMPORT_ACROSS_PLASMA_MEMBRANE	7	442	84	9522	0.127004	1.79525	0.791244	0.604811
MORC2_TARGET_GENES	403	46	8385	1221	0.127053	1.27573	0.791244	0.560511
GOBP_SYNAPTIC_TRANSMISSION_DOPAMINERGIC	23	426	356	9250	0.127333	1.40285	0.791714	0.527247
GOBP_HISTONE_H2A_K119_MONOUBIQUITINATION	3	446	25	9581	0.127428	2.57785	0.791714	0.635402
GOBP_POSITIVE_REGULATION_OF_VESICLE_FUSION	3	446	25	9581	0.127428	2.57785	0.791714	0.635402
GOBP_MEMBRANE_FISSION	3	446	25	9581	0.127428	2.57785	0.791714	0.635402
GOBP_CLEAVAGE_INVOLVED_IN_RRNA_PROCESSING	39	410	655	8951	0.12755	1.2999	0.79199	0.567155
GOBP_PEPTIDYL_ASPARAGINE_MODIFICATION	27	422	424	9182	0.127622	1.38555	0.79199	0.559136
CETS1P54_01	135	314	2575	7031	0.127956	1.17393	0.793364	0.514059
GOBP_IRON_ION_TRANSPORT	55	394	962	8644	0.128013	1.25431	0.793364	0.522239
GOBP_LIPID_METABOLIC_PROCESS	418	31	8734	872	0.128085	1.34623	0.793364	0.553974
GOBP_METANEPHRIC_EPITHELIUM_DEVELOPMENT	20	429	300	9306	0.128143	1.44615	0.793364	0.582839
GOBP_REGULATION_OF_LEUKOCYTE_TETHERING_OR_ROLLING	17	432	247	9359	0.128369	1.49107	0.793888	0.543751
CCANNAGRKGGC_UNKNOWN	101	348	1873	7733	0.128378	1.19826	0.793888	0.503678
GOBP_T_CELL_MEDIATED_IMMUNITY	68	381	1217	8389	0.128721	1.23028	0.79425	0.514909
GOBP_ACIDIC_AMINO_ACID_TRANSPORT	44	405	752	8854	0.128816	1.27914	0.79425	0.531045
POU6F1_01	85	364	2116	7490	0.128967	0.826578	0.79425	0.520653
GOBP_PROTEIN_PEPTIDYL_PROLYL_ISOMERIZATION	23	426	358	9248	0.129115	1.39471	0.79425	0.52735
REACTOME_RHO_GTPASES_ACTIVATE_PAKS	23	426	358	9248	0.129115	1.39471	0.79425	0.52735
ZNF586_TARGET_GENES	23	426	358	9248	0.129115	1.39471	0.79425	0.52735
GOBP_ANTIFUNGAL_INNATE_IMMUNE_RESPONSE	14	435	198	9408	0.129167	1.52922	0.79425	0.611732
GOBP_TRYPTOPHAN_CATABOLIC_PROCESS_TO_KYNURENINE	6	443	63	9543	0.129228	2.0516	0.79425	0.551041
REACTOME_PP2A_MEDIATED_DEPHOSPHORYLATION_OF_KEY_METABOLIC_FACTORS	6	443	63	9543	0.129228	2.0516	0.79425	0.551041
KEGG_DORSO_VENTRAL_AXIS_FORMATION	31	418	500	9106	0.129318	1.35065	0.79425	0.516322
GOBP_POSITIVE_REGULATION_OF_MYOBLAST_DIFFERENTIATION	17	432	248	9358	0.129412	1.4849	0.79425	0.54438
GOBP_GLIAL_CELL_PROLIFERATION	17	432	248	9358	0.129412	1.4849	0.79425	0.54438
GOBP_COBALAMIN_TRANSPORT	17	432	248	9358	0.129412	1.4849	0.79425	0.54438
GOBP_INTRACELLULAR_LIPID_TRANSPORT	40	409	667	8939	0.129741	1.31069	0.795809	0.508286
GOBP_REGULATION_OF_NEUTROPHIL_ACTIVATION	12	437	159	9447	0.129899	1.63154	0.796172	0.573374
REACTOME_CELL_CELL_COMMUNICATION	137	312	2618	6988	0.12995	1.17206	0.796172	0.51625
GOBP_CELL_SUBSTRATE_JUNCTION_ORGANIZATION	113	336	2117	7489	0.130577	1.18971	0.798586	0.522964
GOBP_CYTOPLASMIC_TRANSLATIONAL_INITIATION	2	447	127	9479	0.130639	0.33395	0.798586	0.519914
AP1_Q2	175	274	3407	6199	0.130673	1.16208	0.798586	0.51231
GOBP_IMMUNE_RESPONSE_REGULATING_SIGNALING_PATHWAY	178	271	4162	5444	0.130789	0.859146	0.798586	0.526483
REACTOME_RORA_ACTIVATES_GENE_EXPRESSION	11	438	374	9232	0.131008	0.61993	0.798586	0.528184
GATAAGR_GATA_C	209	240	4124	5482	0.131038	1.15759	0.798586	0.526643
GOBP_NEGATIVE_REGULATION_OF_DNA_REPLICATION	35	414	581	9025	0.131065	1.31322	0.798586	0.480306
GOBP_GEPHYRIN_CLUSTERING_INVOLVED_IN_POSTSYNAPTIC_DENSITY_ASSEMBLY	1	448	91	9515	0.131102	0.233394	0.798586	0.607503
REACTOME_ACTIVATION_OF_RAC1_DOWNSTREAM_OF_NMDARS	1	448	93	9513	0.131224	0.228327	0.798586	0.613294
GOBP_CELLULAR_RESPONSE_TO_PROGESTERONE_STIMULUS	1	448	93	9513	0.131224	0.228327	0.798586	0.613294
GOBP_ONCOSTATIN_M_MEDIATED_SIGNALING_PATHWAY	1	448	93	9513	0.131224	0.228327	0.798586	0.613294
GOBP_POSITIVE_REGULATION_OF_MAP_KINASE_ACTIVITY	93	356	1716	7890	0.13125	1.20114	0.798586	0.489921
GOBP_REGULATION_OF_DEFENSE_RESPONSE_TO_BACTERIUM	11	438	378	9228	0.131535	0.613104	0.799863	0.529838
HJURP_TARGET_GENES	2	447	129	9477	0.131683	0.328703	0.7999	0.525929
REACTOME_INTERCONVERSION_OF_NUCLEOTIDE_DI_AND_TRIPHOSPHATES	17	432	250	9356	0.131692	1.4727	0.7999	0.545848
GOBP_LUNG_GROWTH	4	445	40	9566	0.131894	2.14966	0.800437	0.722458
GOBP_POSITIVE_REGULATION_OF_ALPHA_BETA_T_CELL_DIFFERENTIATION	11	438	380	9226	0.132087	0.609745	0.800437	0.530965
GOBP_POSITIVE_REGULATION_OF_RESPONSE_TO_REACTIVE_OXYGEN_SPECIES	6	443	64	9542	0.132099	2.01933	0.800437	0.55513
GOBP_NEGATIVE_REGULATION_OF_CARDIAC_MUSCLE_TISSUE_GROWTH	1	448	95	9511	0.13211	0.223473	0.800437	0.619583
GOBP_RESPIRATORY_SYSTEM_DEVELOPMENT	157	292	3026	6580	0.132159	1.16916	0.800437	0.49984
GOBP_REGULATION_OF_BINDING	179	270	3485	6121	0.132252	1.16442	0.800543	0.514853
PAX4_01	140	309	2679	6927	0.132425	1.1715	0.80104	0.48491
HOXB6_TARGET_GENES	263	186	5274	4332	0.132485	1.16142	0.80104	0.52829
GOBP_NEGATIVE_REGULATION_OF_ORGANELLE_ORGANIZATION	217	232	4294	5312	0.132632	1.15709	0.801329	0.52837
GOBP_REGULATION_OF_MEGAKARYOCYTE_DIFFERENTIATION	1	448	96	9510	0.132833	0.221122	0.801329	0.622899
GOBP_MAINTENANCE_OF_APICAL_BASAL_CELL_POLARITY	20	429	305	9301	0.132983	1.42168	0.801329	0.58535
GOBP_ARP2_3_COMPLEX_MEDIATED_ACTIN_NUCLEATION	20	429	305	9301	0.132983	1.42168	0.801329	0.58535
GOBP_POSITIVE_REGULATION_OF_INTERLEUKIN_23_PRODUCTION	2	447	131	9475	0.133272	0.323616	0.801329	0.528785
TTGCWCAAY_CEBPB_02	70	379	1255	8351	0.133432	1.229	0.801329	0.520417
GOBP_PROTEIN_O_LINKED_GLYCOSYLATION	57	392	998	8608	0.133769	1.25418	0.801329	0.528589
GOBP_ORGANIC_ANION_TRANSPORT	252	197	5035	4571	0.133864	1.1613	0.801329	0.468379
E47_01	159	290	3073	6533	0.133885	1.1656	0.801329	0.50166
GOBP_PLATELET_AGGREGATION	51	398	884	8722	0.133914	1.2643	0.801329	0.50554
GOBP_RESPONSE_TO_AMINE	31	418	508	9098	0.133914	1.32821	0.801329	0.51955
GOBP_ADHERENS_JUNCTION_ASSEMBLY	12	437	162	9444	0.133964	1.60081	0.801329	0.57882
REACTOME_ADORA2B_MEDIATED_ANTI_INFLAMMATORY_CYTOKINES_PRODUCTION	55	394	1427	8179	0.13422	0.800097	0.801329	0.496269
GOBP_POSITIVE_REGULATION_OF_CELL_MORPHOGENESIS_INVOLVED_IN_DIFFERENTIATION	55	394	1433	8173	0.134351	0.796163	0.801329	0.496757
GOBP_CELL_GROWTH	244	205	4866	4740	0.134379	1.15942	0.801329	0.499236
GOBP_REGULATION_OF_OSSIFICATION	70	379	1260	8346	0.134399	1.22339	0.801329	0.521063
GOBP_NEGATIVE_REGULATION_OF_ANTIGEN_RECEPTOR_MEDIATED_SIGNALING_PATHWAY	14	435	448	9158	0.134437	0.657902	0.801329	0.488253
GOBP_ORGANIC_ACID_TRANSPORT	243	206	4846	4760	0.134451	1.15868	0.801329	0.530344
GOBP_NEUROTRANSMITTER_CATABOLIC_PROCESS	5	444	212	9394	0.134698	0.499001	0.801329	0.617348
GOBP_CYTOLYSIS_BY_HOST_OF_SYMBIONT_CELLS	1	448	98	9508	0.134826	0.216563	0.801329	0.629777
REACTOME_MRNA_SPLICING_MINOR_PATHWAY	1	448	98	9508	0.134826	0.216563	0.801329	0.629777
REACTOME_CROSS_PRESENTATION_OF_PARTICULATE_EXOGENOUS_ANTIGENS_PHAGOSOMES	5	444	214	9392	0.135008	0.494233	0.801329	0.505433
GOBP_MACROPHAGE_INFLAMMATORY_PROTEIN_1_ALPHA_PRODUCTION	6	443	65	9541	0.135195	1.98805	0.801329	0.559392
GOBP_ORGANELLE_ASSEMBLY	406	43	8458	1148	0.135258	1.28154	0.801329	0.550361
GOBP_LEUKOCYTE_MIGRATION_INVOLVED_IN_INFLAMMATORY_RESPONSE	20	429	307	9299	0.135296	1.41212	0.801329	0.585645
GOBP_FIBRINOLYSIS	20	429	307	9299	0.135296	1.41212	0.801329	0.495098
GOBP_PLATELET_DERIVED_GROWTH_FACTOR_RECEPTOR_BETA_SIGNALING_PATHWAY	20	429	307	9299	0.135296	1.41212	0.801329	0.585645
GOBP_SMOOTH_MUSCLE_CELL_MATRIX_ADHESION	10	439	125	9481	0.135396	1.72774	0.801329	0.529168
REACTOME_RIP_MEDIATED_NFKB_ACTIVATION_VIA_ZBP1	10	439	125	9481	0.135396	1.72774	0.801329	0.529168
GOBP_DICARBOXYLIC_ACID_BIOSYNTHETIC_PROCESS	10	439	125	9481	0.135396	1.72774	0.801329	0.529168
GOBP_REGULATION_OF_RETROGRADE_TRANSPORT_ENDOSOME_TO_GOLGI	10	439	125	9481	0.135396	1.72774	0.801329	0.529168
REACTOME_PASSIVE_TRANSPORT_BY_AQUAPORINS	10	439	125	9481	0.135396	1.72774	0.801329	0.529168
GOBP_POSITIVE_REGULATION_OF_DEFENSE_RESPONSE_TO_VIRUS_BY_HOST	9	440	319	9287	0.135458	0.59549	0.801329	0.496112
GOBP_GLYCOSAMINOGLYCAN_CATABOLIC_PROCESS	9	440	320	9286	0.135466	0.593565	0.801329	0.497184
GOBP_SKELETAL_MUSCLE_ADAPTATION	12	437	163	9443	0.135516	1.59082	0.801329	0.580807
GOBP_NEGATIVE_REGULATION_OF_CYTOKINESIS	12	437	163	9443	0.135516	1.59082	0.801329	0.580807
GOBP_NEGATIVE_REGULATION_OF_OXIDATIVE_STRESS_INDUCED_INTRINSIC_APOPTOTIC_SIGNALING_PATHWAY	5	444	216	9390	0.135656	0.489552	0.801329	0.565094
[truncated: 8,797 more rows]

## Sheet: Supplementary Data 9
Supplementary Data 9. gene-set enrichment analysis for rare benign missense performed by two-tailed FET
[truncated: 10,586 more rows]

[truncated: 19 more sheets: Supplementary Data 10, Supplementary Data 11, Supplementary Data 12, Supplementary Data 13, Supplementary Data 14, Supplementary Data 15, Supplementary Data 16, Supplementary Data 17, Supplementary Data 18, Supplementary Data 19, Supplementary Data 20, Supplementary Data 21, Supplementary Data 22, Supplementary Data 23, Supplementary Data 24, Supplementary Data 25, Supplementary Data 26, Supplementary Data 27, Supplementary Data 28]
